# Supplementary material for: Structure and substrate promiscuity of Campylobacter jejuni periplasmic nitrate reductase (Nap) and phylogenetic analysis of Nap homologs
Source: J Biol Chem. 2025 Nov 15;301(12):110928. doi: 10.1016/j.jbc.2025.110928 (PMC12769810; doi:10.1016/j.jbc.2025.110928)
Supplement: S0_V1_JBC_110928.zip [file mmc2.zip]

Archive with 74 entries (73 files):
- S0_V1 _JBC_110928/
- S0_V1 _JBC_110928/ClO3.frcmod
- S0_V1 _JBC_110928/ClO3.pdb
- S0_V1 _JBC_110928/ClO3.prepi
- S0_V1 _JBC_110928/ClO4.frcmod
- S0_V1 _JBC_110928/ClO4.pdb
- S0_V1 _JBC_110928/ClO4.prepi
- S0_V1 _JBC_110928/NapA_Asp_5_mutant.pdb
- S0_V1 _JBC_110928/NapA_C176D_5_CYA.in
- S0_V1 _JBC_110928/NapA_C176D_5_CYB.in
- S0_V1 _JBC_110928/NapA_C176D_5_CYC.in
- S0_V1 _JBC_110928/NapA_C176D_5_CYD.in
- S0_V1 _JBC_110928/NapA_C176D_5_FE4S4_Cys4_NAP.frcmod
- S0_V1 _JBC_110928/NapA_C176D_5_FES_antechamber.prepi
- S0_V1 _JBC_110928/NapA_C176D_5_H2O.pdb
- S0_V1 _JBC_110928/NapA_C176D_5_leap.in
- S0_V1 _JBC_110928/NapA_C176D_5_MGD.mol2
- S0_V1 _JBC_110928/NapA_C176D_5_MGP.mol2
- S0_V1 _JBC_110928/NapA_C176D_5_Mo.mol2
- S0_V1 _JBC_110928/NapA_C176D_5_PO4.frcmod
- S0_V1 _JBC_110928/NapA_C176D_6_AspM.in
- S0_V1 _JBC_110928/NapA_C176D_6_CYA.in
- S0_V1 _JBC_110928/NapA_C176D_6_CYB.in
- S0_V1 _JBC_110928/NapA_C176D_6_CYC.in
- S0_V1 _JBC_110928/NapA_C176D_6_CYD.in
- S0_V1 _JBC_110928/NapA_C176D_6_FE4S4_Cys4_NAP.frcmod
- S0_V1 _JBC_110928/NapA_C176D_6_FES_antechamber.prepi
- S0_V1 _JBC_110928/NapA_C176D_6_leap.in
- S0_V1 _JBC_110928/NapA_C176D_6_MGD.mol2
- S0_V1 _JBC_110928/NapA_C176D_6_MGD_Mo_red_Asp.frcmod
- S0_V1 _JBC_110928/NapA_C176D_6_MGP.mol2
- S0_V1 _JBC_110928/NapA_C176D_6_Mo_H2O.mol2
- S0_V1 _JBC_110928/NapA_C176D_6_NapA_Asp_mutant.pdb
- S0_V1 _JBC_110928/NapA_C176D_6_PO4.frcmod
- S0_V1 _JBC_110928/NapA_C176D_AspM_penta.in
- S0_V1 _JBC_110928/NapA_C176D_MGD_Mo_red_Asp_penta.frcmod
- S0_V1 _JBC_110928/NapA_wt_5_CYA.in
- S0_V1 _JBC_110928/NapA_wt_5_CYB.in
- S0_V1 _JBC_110928/NapA_wt_5_CYC.in
- S0_V1 _JBC_110928/NapA_wt_5_CYD.in
- S0_V1 _JBC_110928/NapA_wt_5_CYM_red.in
- S0_V1 _JBC_110928/NapA_wt_5_CYM_red_penta.in
- S0_V1 _JBC_110928/NapA_wt_5_FE4S4_Cys4_NAP.frcmod
- S0_V1 _JBC_110928/NapA_wt_5_FES_antechamber.prepi
- S0_V1 _JBC_110928/NapA_wt_5_H2O.pdb
- S0_V1 _JBC_110928/NapA_wt_5_leap.in
- S0_V1 _JBC_110928/NapA_wt_5_leap_NAP_red_AMBER22_wat.in
- S0_V1 _JBC_110928/NapA_wt_5_leap_NAP_red_penta_AMBER22_wat_improper.in
- S0_V1 _JBC_110928/NapA_wt_5_MGD.mol2
- S0_V1 _JBC_110928/NapA_wt_5_MGD_Mo_red_Cys_penta.frcmod
- S0_V1 _JBC_110928/NapA_wt_5_MGP.mol2
- S0_V1 _JBC_110928/NapA_wt_5_Mo.mol2
- S0_V1 _JBC_110928/NapA_wt_5_NAP_FeS.pdb
- S0_V1 _JBC_110928/NapA_wt_5_NAP_red_penta_cryo_improper.pdb
- S0_V1 _JBC_110928/NapA_wt_5_NAP_red_penta_cryo_improper2.pdb
- S0_V1 _JBC_110928/NapA_wt_5_PO4.frcmod
- S0_V1 _JBC_110928/NapA_wt_6_CYA.in
- S0_V1 _JBC_110928/NapA_wt_6_CYB.in
- S0_V1 _JBC_110928/NapA_wt_6_CYC.in
- S0_V1 _JBC_110928/NapA_wt_6_CYD.in
- S0_V1 _JBC_110928/NapA_wt_6_CYM_red.in
- S0_V1 _JBC_110928/NapA_wt_6_FE4S4_Cys4_NAP.frcmod
- S0_V1 _JBC_110928/NapA_wt_6_FES_antechamber.prepi
- S0_V1 _JBC_110928/NapA_wt_6_leap.in
- S0_V1 _JBC_110928/NapA_wt_6_MGD.mol2
- S0_V1 _JBC_110928/NapA_wt_6_MGD_Mo_red_Cys.frcmod
- S0_V1 _JBC_110928/NapA_wt_6_MGP.mol2
- S0_V1 _JBC_110928/NapA_wt_6_Mo_H2O.mol2
- S0_V1 _JBC_110928/NapA_wt_6_NAP_FeS.pdb
- S0_V1 _JBC_110928/NapA_wt_6_NAP_red_cryo_improper.pdb
- S0_V1 _JBC_110928/NapA_wt_6_PO4.frcmod
- S0_V1 _JBC_110928/NO3.frcmod
- S0_V1 _JBC_110928/NO3.pdb
- S0_V1 _JBC_110928/NO3.prepi
