# Supplementary material for: Structure and substrate promiscuity of Campylobacter jejuni periplasmic nitrate reductase (Nap) and phylogenetic analysis of Nap homologs
Source: J Biol Chem. 2025 Nov 15;301(12):110928. doi: 10.1016/j.jbc.2025.110928 (PMC12769810; doi:10.1016/j.jbc.2025.110928)
Supplement: S0_V1_JBC_110928.zip [file mmc2.zip › S0_V1 _JBC_110928/ClO3.pdb]

ATOM      1 Cl1  CLO     1      71.697  13.602   5.459  1.00  0.00          Cl
ATOM      2  O1  CLO     1      71.301  12.111   4.841  1.00  0.00           O
ATOM      3  O2  CLO     1      73.040  13.772   6.423  1.00  0.00           O
ATOM      4  O3  CLO     1      70.751  14.923   5.112  1.00  0.00           O
