# Supplementary material for: Structure and substrate promiscuity of Campylobacter jejuni periplasmic nitrate reductase (Nap) and phylogenetic analysis of Nap homologs
Source: J Biol Chem. 2025 Nov 15;301(12):110928. doi: 10.1016/j.jbc.2025.110928 (PMC12769810; doi:10.1016/j.jbc.2025.110928)
Supplement: S0_V1_JBC_110928.zip [file mmc2.zip › S0_V1 _JBC_110928/ClO3.prepi]

    4    3    0

This is a remark line
molecule.res
CLO   INT  0
CORRECT     OMIT DU   BEG
  0.0000
   1  DUMM  DU    M    0  -1  -2     0.000      .0        .0      .00000
   2  DUMM  DU    M    1   0  -1     1.449      .0        .0      .00000
   3  DUMM  DU    M    2   1   0     1.523   111.21       .0      .00000
   4  O1    OP    M    3   2   1     1.540   111.208  -180.000 -0.596309
   5  Cl1   CP    3    4   3   2     1.662     0.000   -90.000  0.788926
   6  O3    OP    E    5   4   3     1.662   120.006   -89.994 -0.596309
   7  O2    OP    E    5   4   3     1.662   120.006    90.000 -0.596309


LOOP

IMPROPER

DONE
STOP
