# Supplementary material for: Structure and substrate promiscuity of Campylobacter jejuni periplasmic nitrate reductase (Nap) and phylogenetic analysis of Nap homologs
Source: J Biol Chem. 2025 Nov 15;301(12):110928. doi: 10.1016/j.jbc.2025.110928 (PMC12769810; doi:10.1016/j.jbc.2025.110928)
Supplement: S0_V1_JBC_110928.zip [file mmc2.zip › S0_V1 _JBC_110928/ClO4.frcmod]

PARAMFILE PhD Thesis Marc Baaden 250800

MASS
CP 35.45
OP 16.


BOND
CP-OP   420.45	1.499 calc from DFT


ANGL
OP-CP-OP       137.     109.47 cal from DFT

DIHE
OP-CP-CP-OP  1  0  180  2
OP-CP-CP-CP  1  0  180  2
CP-CP-CP-CP  1  0  180  2

IMPR


NONBD
 OP       1.6        0.2
  CP       2.300  0.11782000    ECCR2-Martinek18 (parametry Cl-) Kohagen, Lepsik, Jungwirth parameters
