# Supplementary material for: Structure and substrate promiscuity of Campylobacter jejuni periplasmic nitrate reductase (Nap) and phylogenetic analysis of Nap homologs
Source: J Biol Chem. 2025 Nov 15;301(12):110928. doi: 10.1016/j.jbc.2025.110928 (PMC12769810; doi:10.1016/j.jbc.2025.110928)
Supplement: S0_V1_JBC_110928.zip [file mmc2.zip › S0_V1 _JBC_110928/ClO4.pdb]

# outs
ATOM      1 Cl   PCL    11      72.150  14.032   5.145  0.812
ATOM      2 O1   PCL    11      71.867  12.647   5.360 -0.453
ATOM      3 O3   PCL    11      72.977  14.564   6.189 -0.453
ATOM      4 O2   PCL    11      72.788  14.248   3.880 -0.453
ATOM      5 O4   PCL    11      70.878  14.726   5.177 -0.453
END
#liaisons :
CONNECT    1 CP   2 3 4 5 
CONNECT    2 OP   1 
CONNECT    3 OP   1 
CONNECT    4 OP   1 
CONNECT    5 OP   1 
END
#Nombre total de liaisons : 4
