# Supplementary material for: Structure and substrate promiscuity of Campylobacter jejuni periplasmic nitrate reductase (Nap) and phylogenetic analysis of Nap homologs
Source: J Biol Chem. 2025 Nov 15;301(12):110928. doi: 10.1016/j.jbc.2025.110928 (PMC12769810; doi:10.1016/j.jbc.2025.110928)
Supplement: S0_V1_JBC_110928.zip [file mmc2.zip › S0_V1 _JBC_110928/ClO4.prepi]

0    0    2

# PCL-
PCL.bin
PCL XYZ 0
CHANGE    OMIT DU   BEG
0.0
1   DU1  DU M   0.       0.        0.     0.0   
2   DU2  DU M   0.       0.        1.     0.0   
3   DU3  DU M   0.       1.        0.     0.0   
4   Cl   CP 4    0.014    0.017   -0.001    0.812
5   O1   OP E    1.177   -0.412   -0.715   -0.453
6   O3   OP E    0.260    0.071    1.411   -0.453
7   O2   OP E   -0.436    1.301   -0.452   -0.453
8   O4   OP E   -1.013   -0.975   -0.245   -0.453


DONE
STOP
