# Supplementary material for: Structure and substrate promiscuity of Campylobacter jejuni periplasmic nitrate reductase (Nap) and phylogenetic analysis of Nap homologs
Source: J Biol Chem. 2025 Nov 15;301(12):110928. doi: 10.1016/j.jbc.2025.110928 (PMC12769810; doi:10.1016/j.jbc.2025.110928)
Supplement: S0_V1_JBC_110928.zip [file mmc2.zip › S0_V1 _JBC_110928/NapA_C176D_5_CYC.in]

    0    0    2

This is a remark line
cys47 (77) linking to Fe3
CYC   INT  0
CORRECT     OMIT DU   BEG
  0.0000
   1  DUMM  DU    M    0  -1  -2     0.000     0.000     0.000    .00000
   2  DUMM  DU    M    1   0  -1     1.449     0.000     0.000    .00000
   3  DUMM  DU    M    2   1   0     1.522   111.100     0.000    .00000
   4  N     N     M    3   2   1     1.335   116.600   180.000 -0.386843
   5  HN    H     E    4   3   2     1.010   119.800     0.000  0.305758
   6  CA    CT    M    4   3   2     1.449   121.900   180.000 -0.064179
   7  HA    H1    E    6   4   3     1.090   109.500   300.000  0.151081
   8  CB    CT    3    6   4   3     1.525   111.100    60.000 -0.212049
   9  HB3   H1    E    8   6   4     1.090   109.500    60.000  0.157108
  10  HB2   H1    E    8   6   4     1.090   109.500   300.000  0.157108
  11  SG    SR    E    8   6   4     1.810   116.000   180.000 -0.553949
  12  C     C     M    6   4   3     1.522   111.100   180.000 -0.575539
  13  O     O     E   12   6   4     1.229   120.500     0.000  0.653606


LOOP

IMPROPER
 -M   CA   N    HN
 CA   +M   C    O
 
DONE
STOP
