# Supplementary material for: Structure and substrate promiscuity of Campylobacter jejuni periplasmic nitrate reductase (Nap) and phylogenetic analysis of Nap homologs
Source: J Biol Chem. 2025 Nov 15;301(12):110928. doi: 10.1016/j.jbc.2025.110928 (PMC12769810; doi:10.1016/j.jbc.2025.110928)
Supplement: S0_V1_JBC_110928.zip [file mmc2.zip › S0_V1 _JBC_110928/NapA_C176D_5_FE4S4_Cys4_NAP.frcmod]

FF Fe4S4(Cys)4 All parameters from JCIM 2014,54 Carvahlo et al E nonbond parm from JACS 1992, 10024

MASS
CT  12.010 ! same as c3 
SU  32.00
SD  32.00
FU  56.00
FD  56.00
FO  56.00
FP  56.00
SR  32.00

BOND
FU-SU   60.00  2.35
FD-SD   60.00  2.35
FU-SR   82.80  2.28
FD-SU   75.30  2.22
FU-SD   75.30  2.22
FD-SR   82.80  2.28
FO-SU   60.00  2.35
FP-SD   60.00  2.35
FO-SR   82.80  2.28
FP-SU   75.30  2.22
FO-SD   75.30  2.22
FP-SR   82.80  2.28
SR-CT  154.20  1.82 ! z JCIM 2014

ANGLE
SU-FO-SU    7.00   107.00
SD-FP-SD    7.00   107.00
SD-FP-SU    13.00  104.50
SU-FO-SD    13.00  104.50
FP-SD-FO    10.50   73.00
SU-FO-SR    12.10  110.00
SD-FP-SR    12.10  110.00
SD-FO-SR    12.80  120.00
SU-FP-SR    12.80  120.00
FO-SU-FU    8.50    71.30
FP-SD-FD    8.50    71.30
CT-SR-FO    18.20  104.90
CT-SR-FP    18.20  104.90
SU-FU-SU    7.00   107.00
SD-FD-SD    7.00   107.00
SD-FD-SU    13.00  104.50
SU-FU-SD    13.00  104.50
FU-SU-FD    10.50   73.00
SU-FU-SR    12.10  110.00
SD-FD-SR    12.10  110.00
SD-FU-SR    12.80  120.00
SU-FD-SR    12.80  120.00
CT-SR-FU    18.20  104.90
CT-SR-FD    18.20  104.90
H1-CT-SR    50.00  109.50 ! z parm99
CT-CT-SR    50.00  108.60 ! z parm99
FO-SD-FD    10.50   73.00 
FO-SU-FD    10.50   73.00
FU-SD-FP    10.50   73.00
FU-SU-FP    10.50   73.00
FU-SD-FD    10.50   73.00
FO-SU-FP    10.50   73.00

DIHE
SU-FO-SR-CT  1  0  180  2
SD-FO-SR-CT  1  0  180  2
HB-CT-SR-FO  1  0  180  2
SR-FO-SU-FU  1  0  180  2
SR-FO-SU-FP  1  0  180  2
SR-FO-SU-FD  1  0  180  2
SR-FO-SD-FP  1  0  180  2
SR-FO-SD-FD  1  0  180  2
SU-FU-SU-FO  1  0  180  2
SR-FU-SU-FO  1  0  180  2
SD-FU-SU-FO  1  0  180  2
SD-FP-SU-FO  1  0  180  2
SR-FP-SU-FO  1  0  180  2
SD-FD-SU-FO  1  0  180  2
SR-FD-SU-FO  1  0  180  2
SU-FP-SD-FO  1  0  180  2
SD-FP-SD-FO  1  0  180  2
SR-FP-SD-FO  1  0  180  2
SU-FD-SD-FO  1  0  180  2
SD-FD-SD-FO  1  0  180  2
SR-FD-SD-FO  1  0  180  2
SU-FO-SU-FU  1  0  180  2
SU-FO-SU-FD  1  0  180  2
SU-FO-SD-FP  1  0  180  2
SU-FO-SD-FD  1  0  180  2
SU-FU-SU-FD  1  0  180  2
SU-FU-SR-CT  1  0  180  2
SU-FU-SD-FP  1  0  180  2
SU-FU-SD-FD  1  0  180  2
SU-FP-SD-FU  1  0  180  2
SU-FP-SD-FD  1  0  180  2
SU-FP-SR-CT  1  0  180  2
SU-FO-SU-FP  1  0  180  2
SU-FU-SU-FP  1  0  180  2
SU-FD-SD-FU  1  0  180  2
SU-FD-SD-FP  1  0  180  2
SU-FD-SR-CT  1  0  180  2
SD-FO-SU-FU  1  0  180  2
SD-FP-SU-FU  1  0  180  2
SR-FP-SU-FU  1  0  180  2
SD-FD-SU-FU  1  0  180  2
SR-FD-SU-FU  1  0  180  2
HB-CT-SR-FU  1  0  180  2
SR-FP-SD-FU  1  0  180  2
SD-FP-SD-FU  1  0  180  2
SD-FD-SD-FU  1  0  180  2
SR-FD-SD-FU  1  0  180  2
SR-FU-SU-FP  1  0  180  2
SR-FU-SU-FD  1  0  180  2
SR-FU-SD-FP  1  0  180  2
SR-FU-SD-FD  1  0  180  2
SD-FU-SR-CT  1  0  180  2
SD-FU-SU-FP  1  0  180  2
SD-FU-SU-FD  1  0  180  2
SD-FP-SR-CT  1  0  180  2
SD-FP-SD-FD  1  0  180  2
SD-FD-SD-FP  1  0  180  2
SD-FD-SR-CT  1  0  180  2
SD-FO-SU-FP  1  0  180  2
SR-FD-SD-FP  1  0  180  2
HB-CT-SR-FP  1  0  180  2
SR-FP-SD-FD  1  0  180  2
SD-FO-SU-FD  1  0  180  2
HB-CT-SR-FD  1  0  180  2
CT-CT-SR-FD  1  0  180  2
CT-CT-SR-FU  1  0  180  2
CT-CT-SR-FO  1  0  180  2
CT-CT-SR-FP  1  0  180  2
H1-CT-SR-FO  1  0  180  2
H1-CT-SR-FO  1  0  180  2
H1-CT-SR-FD  1  0  180  2
H1-CT-SR-FD  1  0  180  2
H1-CT-SR-FP  1  0  180  2
H1-CT-SR-FP  1  0  180  2
H1-CT-SR-FU  1  0  180  2
H1-CT-SR-FU  1  0  180  2

NONBON
CT   1.9080  0.1094 ! same as c3 
SD   2.000   0.2500
SU   2.000   0.2500
SR   2.000   0.2500
FU   1.456   0.0130
FO   1.456   0.0130
FD   1.456   0.0130
FP   1.456   0.0130
