# Supplementary material for: Structure and substrate promiscuity of Campylobacter jejuni periplasmic nitrate reductase (Nap) and phylogenetic analysis of Nap homologs
Source: J Biol Chem. 2025 Nov 15;301(12):110928. doi: 10.1016/j.jbc.2025.110928 (PMC12769810; doi:10.1016/j.jbc.2025.110928)
Supplement: S0_V1_JBC_110928.zip [file mmc2.zip › S0_V1 _JBC_110928/NapA_C176D_5_FES_antechamber.prepi]

    0    0    2

This is a remark line
molecule.res
SF4   INT  0
CORRECT     OMIT DU   BEG
  0.0000
   1  DUMM  DU    M    0  -1  -2     0.000      .0        .0      .00000
   2  DUMM  DU    M    1   0  -1     1.449      .0        .0      .00000
   3  DUMM  DU    M    2   1   0     1.523   111.21       .0      .00000
   4  FE3   FD    M    3   2   1     1.540   111.208  -180.000  0.218400
   5  SN    SD    M    4   3   2     2.288   154.725   -29.294 -0.350000
   6  FE2   FO    M    5   4   3     2.309    69.104  -100.175  0.220600
   7  SL    SU    M    6   5   4     2.293   108.652    17.011 -0.350800
   8  FE1   FU    M    7   6   5     2.301    71.271   -91.595  0.220000
   9  SM    SD    M    8   7   6     2.290   107.405    93.555 -0.353800
  10  FE4   FP    M    9   8   7     2.285    67.257   -94.723  0.219800
  11  SK    SU    M   10   9   8     2.267   109.448   -17.979 -0.352600

LOOP
   SL FE3
   SM FE3
  FE4 SN
   SK FE2
   SK FE1
    
IMPROPER
FE4 SN SL FE3
FE3 SM SK FE1

DONE
STOP
