# Supplementary material for: Structure and substrate promiscuity of Campylobacter jejuni periplasmic nitrate reductase (Nap) and phylogenetic analysis of Nap homologs
Source: J Biol Chem. 2025 Nov 15;301(12):110928. doi: 10.1016/j.jbc.2025.110928 (PMC12769810; doi:10.1016/j.jbc.2025.110928)
Supplement: S0_V1_JBC_110928.zip [file mmc2.zip › S0_V1 _JBC_110928/NapA_C176D_5_H2O.pdb]

ATOM      1  O   WAT     1      69.343  14.905   2.361  1.00  0.00           O  
ATOM      2  H1  WAT     1      69.969  14.316   2.844  1.00  0.00           H  
ATOM      3  H2  WAT     1      68.746  14.337   1.849  1.00  0.00           H  
TER       4      WAT     1 
CONECT    1    2    3
CONECT    2    1
CONECT    3    1
END
