# Supplementary material for: Structure and substrate promiscuity of Campylobacter jejuni periplasmic nitrate reductase (Nap) and phylogenetic analysis of Nap homologs
Source: J Biol Chem. 2025 Nov 15;301(12):110928. doi: 10.1016/j.jbc.2025.110928 (PMC12769810; doi:10.1016/j.jbc.2025.110928)
Supplement: S0_V1_JBC_110928.zip [file mmc2.zip › S0_V1 _JBC_110928/NapA_C176D_5_MGP.mol2]

@<TRIPOS>MOLECULE
MGP
   69    74     1     0     0
SMALL
Ladunku z RESPu corrected for Asp


@<TRIPOS>ATOM
      1 PA          77.7608    19.5939     0.0506 P       812 MGP       0.951242
      2 PB          77.7945    19.5472    -2.9154 P       812 MGP       0.960984
      3 C5'         80.3450    19.9810    -3.6064 c3      812 MGP       0.038360
      4 O5'         79.1920    19.0864    -3.3059 OS      812 MGP      -0.346729
      5 C4'         81.5621    19.5395    -3.0165 c3      812 MGP       0.078893
      6 O4'         81.6646    18.2121    -3.0956 os      812 MGP      -0.402202
      7 C3'         83.0088    20.2878    -3.6252 c3      812 MGP       0.520002
      8 O3'         83.7083    20.8841    -2.5095 oh      812 MGP      -0.680574
      9 C2'         83.5892    19.3588    -4.2006 c3      812 MGP       0.026100
     10 O2'         85.0254    19.6178    -4.0244 oh      812 MGP      -0.646588
     11 C1'         83.2243    18.0413    -3.3334 c3      812 MGP       0.342314
     12 N1          85.9052    13.5474    -3.2276 n       812 MGP      -0.665894
     13 O1A         78.5726    20.4591     1.1465 O2      812 MGP      -0.731387
     14 O1B         77.2109    20.4959    -3.9179 O2      812 MGP      -0.724967
     15 C2          85.7505    14.4434    -2.1895 ca      812 MGP       0.873845
     16 N2          86.4344    14.2025    -0.9532 nh      812 MGP      -0.901325
     17 O2A         78.3560    18.1874     0.0898 O2      812 MGP      -0.772514
     18 O2B         76.9228    18.3984    -2.7258 O2      812 MGP      -0.772974
     19 N3          84.9059    15.7106    -2.2331 nb      812 MGP      -0.727031
     20 O3A         76.1700    19.6531     0.3909 OS      812 MGP      -0.475742
     21 O3B         78.0033    20.3500    -1.2712 OS      812 MGP      -0.395060
     22 C4          84.1766    15.9743    -3.6638 ca      812 MGP       0.340025
     23 C5          84.2647    15.1030    -4.6227 ca      812 MGP       0.059654
     24 C6          85.1626    13.8512    -4.4993 ca      812 MGP       0.578284
     25 O6          85.2212    13.0312    -5.4570 o       812 MGP      -0.576687
     26 N7          83.5272    15.5185    -5.6465 nc      812 MGP      -0.576142
     27 C8          83.0289    16.7298    -5.3148 cd      812 MGP       0.211263
     28 N9          83.4996    16.9738    -3.9668 na      812 MGP      -0.128680
     29 C10         75.7069    18.5940     1.2777 c3      812 MGP      -0.301372
     30 C11         74.2759    19.0386     1.8842 c3      812 MGP       0.283695
     31 O11         74.0563    20.5527     1.6655 os      812 MGP      -0.371791
     32 C12         73.3705    18.1075     1.6000 c       812 MGP       0.012723
     33 S12         73.6916    16.4557     1.4819 S13     812 MGP      -0.358452
     34 C13         71.9711    18.6306     1.9308 c       812 MGP      -0.054535
     35 S13         70.5769    17.4131     1.5407 S14     812 MGP      -0.357611
     36 C14         71.6050    19.9959     1.7748 c3      812 MGP       0.186040
     37 N15         71.4972    20.0946     0.1504 nh      812 MGP      -0.488288
     38 C16         71.3418    21.5421    -0.3393 cc      812 MGP      -0.209957
     39 C17         70.6516    21.8219    -1.6329 c       812 MGP       0.614265
     40 O17         70.1797    20.9805    -2.1856 o       812 MGP      -0.591705
     41 N18         70.3878    23.2229    -1.9130 n       812 MGP      -0.667383
     42 C19         71.0137    24.3099    -0.9183 cc      812 MGP       0.796054
     43 N19         70.6690    25.6962    -1.4525 nh      812 MGP      -0.890461
     44 N20         71.6907    24.0978     0.2437 nd      812 MGP      -0.726971
     45 C21         71.9196    22.7619     0.5742 cd      812 MGP       0.586258
     46 N22         72.6540    22.4071     1.8853 nh      812 MGP      -0.652853
     47 C23         72.6649    20.7565     2.0833 c3      812 MGP       0.264426
     48 H1          80.4532    20.1804    -4.5313 h1      812 MGP       0.061903
     49 H2          80.1292    20.8091    -3.2564 h1      812 MGP       0.061903
     50 H3          81.5781    19.7555    -1.8973 h1      812 MGP       0.100910
     51 H4          82.5850    21.0130    -4.1778 h1      812 MGP      -0.066567
     52 H5          83.9527    20.0226    -1.8184 ho      812 MGP       0.413274
     53 H6          83.2235    19.3165    -5.1731 h1      812 MGP       0.020764
     54 H7          85.3179    19.6624    -3.0813 ho      812 MGP       0.448149
     55 H8          83.5094    18.0047    -2.4823 h2      812 MGP       0.102336
     56 H9          86.6071    12.7090    -3.1702 hn      812 MGP       0.407842
     57 H10         87.0088    13.3235    -0.8177 hn      812 MGP       0.422954
     58 H11         86.4060    14.7993    -0.1211 hn      812 MGP       0.440798
     59 H12         82.4267    17.3468    -5.7726 h5      812 MGP       0.135172
     60 H13         75.4008    17.6708     0.5815 h1      812 MGP       0.090907
     61 H14         76.4008    18.1936     1.9523 h1      812 MGP       0.090907
     62 H15         74.3748    18.7949     3.1101 h1      812 MGP       0.040441
     63 H16         70.6523    20.2686     2.2178 h1      812 MGP       0.070314
     64 H17         71.3474    19.3331    -0.5863 hn      812 MGP       0.350707
     65 H18         69.9452    23.4679    -2.8009 hn      812 MGP       0.402837
     66 H19         70.2075    26.0928    -2.3324 hn      812 MGP       0.388348
     67 H20         71.2135    26.3425    -0.7966 hn      812 MGP       0.388348
     68 H21         72.9756    23.1648     2.4338 hn      812 MGP       0.389532
     69 H22         72.8810    20.8181     3.2169 h2      812 MGP       0.060838
@<TRIPOS>BOND
     1     1    13 1   
     2     1    17 1   
     3     1    20 1   
     4     1    21 1   
     5     2     4 1   
     6     2    14 1   
     7     2    18 1   
     8     2    21 1   
     9     3     4 1   
    10     3     5 1   
    11     3    48 1   
    12     3    49 1   
    13     5     6 1   
    14     5     7 1   
    15     5    50 1   
    16     6    11 1   
    17     7     8 1   
    18     7     9 1   
    19     7    51 1   
    20     8    52 1   
    21     9    10 1   
    22     9    11 1   
    23     9    53 1   
    24    10    54 1   
    25    11    28 1   
    26    11    55 1   
    27    12    15 1   
    28    12    24 1   
    29    12    56 1   
    30    15    16 1   
    31    15    19 2   
    32    16    57 1   
    33    16    58 1   
    34    19    22 1   
    35    20    29 1   
    36    22    23 2   
    37    22    28 1   
    38    23    24 1   
    39    23    26 1   
    40    24    25 2   
    41    26    27 2   
    42    27    28 1   
    43    27    59 1   
    44    29    30 1   
    45    29    60 1   
    46    29    61 1   
    47    30    31 1   
    48    30    32 1   
    49    30    62 1   
    50    31    47 1   
    51    32    33 2   
    52    32    34 1   
    53    34    35 2   
    54    34    36 1   
    55    36    37 1   
    56    36    47 1   
    57    36    63 1   
    58    37    38 1   
    59    37    64 1   
    60    38    39 1   
    61    38    45 2   
    62    39    40 2   
    63    39    41 1   
    64    41    42 1   
    65    41    65 1   
    66    42    43 1   
    67    42    44 2   
    68    43    66 1   
    69    43    67 1   
    70    44    45 1   
    71    45    46 1   
    72    46    47 1   
    73    46    68 1   
    74    47    69 1   
@<TRIPOS>SUBSTRUCTURE
     1 MGP         1 TEMP              0 ****  ****    0 ROOT
