# Supplementary material for: Structure and substrate promiscuity of Campylobacter jejuni periplasmic nitrate reductase (Nap) and phylogenetic analysis of Nap homologs
Source: J Biol Chem. 2025 Nov 15;301(12):110928. doi: 10.1016/j.jbc.2025.110928 (PMC12769810; doi:10.1016/j.jbc.2025.110928)
Supplement: S0_V1_JBC_110928.zip [file mmc2.zip › S0_V1 _JBC_110928/NapA_C176D_6_leap.in]

addAtomTypes{                                             
{"Mo" "Mo" "sp3"}
{"S11" "S" "sp3"}
{"S12" "S" "sp3"}
{"S13" "S" "sp3"}
{"S14" "S" "sp3"}
{"OX" "O" "sp3"}
{"SU" "S" "sp3"}
{"SD" "S" "sp3"}
{"SM" "S" "sp3"}
{"FU" "Fe" "sp3"}
{"FO" "Fe" "sp3"}
{"FP" "Fe" "sp3"}
{"FD" "Fe" "sp3"}
{"SR" "S" "sp3"}
{"OS" "O" "sp3"}
{"O2" "O" "sp3"}
{"O3" "O" "sp3"}
{"HV" "H" "s"}
}

source leaprc.protein.ff03.r1
source leaprc.gaff
source leaprc.water.tip3p 
loadamberparams FE4S4_Cys4_NAP.frcmod
loadamberparams MGD_Mo_red_Cys_improper_cc.frcmod
loadamberparams PO4.frcmod
loadAmberPrep FES_antechamber.prepi
loadAmberPrep CYA.in
loadAmberPrep CYB.in
loadAmberPrep CYC.in
loadAmberPrep CYD.in
loadAmberPrep AspM.in
a = loadPdb   NapA_Asp_mutant.pdb
b = loadmol2 Mo_H2O.mol2
c = loadmol2 MGD811_z_FAD_corr.mol2
d = loadmol2 MGD812_z_FAD_corr.mol2
z = combine { a b c d }
bond z.926.Mo z.927.S12 
bond z.926.Mo z.927.S13 
bond z.926.Mo z.928.S12 
bond z.926.Mo z.928.S13 
bond z.926.Mo z.176.OD2 
bond z.925.FE2 z.49.SG 
bond z.925.FE1 z.42.SG 
bond z.925.FE4 z.45.SG 
bond z.925.FE3 z.77.SG 
remove z z.49.HG
remove z z.45.HG
remove z z.77.HG
source leaprc.water.tip3p 
solvateBox z TIP3PBOX 10.0
addIons z Cl- 8
check z
desc z
saveAmberParm z NAP_red_cryo_improper.prmtop NAP_red_cryo_improper.prmcrd
