# Supplementary material for: Structure and substrate promiscuity of Campylobacter jejuni periplasmic nitrate reductase (Nap) and phylogenetic analysis of Nap homologs
Source: J Biol Chem. 2025 Nov 15;301(12):110928. doi: 10.1016/j.jbc.2025.110928 (PMC12769810; doi:10.1016/j.jbc.2025.110928)
Supplement: S0_V1_JBC_110928.zip [file mmc2.zip › S0_V1 _JBC_110928/NapA_C176D_6_MGD_Mo_red_Asp.frcmod]

FF for Mo(IV)Asp(H2O) site in NAP active site

MASS
HV   1.008
Mo  96.00
S11  32.00
S12  32.00
S13  32.00
S14  32.00
OV   16.00
OM   16.00
SX   32.00
SY   32.00
SV   32.00
SZ   32.00
SR   32.00
FX   55.84
FY   55.84
FV   55.84
FZ   55.84
SN   32.00
SO   32.00
NP   14.00

BOND
OV-Mo   86.8    2.50    !poprawione z 36.8 na 86.8 i dlugosc 2.5
OM-Mo   72.126  2.138
S11-Mo  62.261  2.407
S14-Mo  69.926  2.379
S13-Mo  71.418  2.381
S12-Mo  73.901  2.375
c-S11  171.010  1.759
c-S12  175.282  1.758
c-S14  178.790  1.754
c-S13  171.953  1.757
HV-OV  565.057  0.969
HV-OV  506.683  0.98
C-OM   401.571  1.303

ANGLE
S12-Mo-S11    101.944     81.692
S13-Mo-S14    95.763      82.063
S13-Mo-S12    108.412     84.063
S14-Mo-S11    82.521     85.611
S12-Mo-S14    128.016    142.274
S11-Mo-S13    116.326    138.068
OV-Mo-S11     100.698     79.633
OV-Mo-S14     74.255      83.522
S13-Mo-OV     98.079     137.713
S12-Mo-OV     81.994     128.163
S11-Mo-OV     100.698     79.633
S14-Mo-OV     74.255      83.522
S13-Mo-OM     102.082     89.949
OM-Mo-OV       84.924     66.007
C-OM-Mo       121.592    132.0    
HV-OV-HV       31.758    107.7    
c-S11-Mo       95.928    108.776  
c-S12-Mo      112.163    108.856  
c-S13-Mo      115.424    108.589  
c-S14-Mo       97.288    108.689  
OM-C-CT       122.668    112.392
OM-C-O2       128.022    125.309
S11-Mo-OM      94.472    129.452
S12-Mo-OM     117.117     91.234
S13-Mo-OM     102.082     89.949
S14-Mo-OM     116.127    123.551
c-c-S12        94.099    121.321
c-c-S11        95.985    119.348
c-c-S14        92.290    120.392
c-c-S13        99.310    120.162
S11-c-c3      108.254    118.168
S12-c-c3       92.350    117.332
S13-c-c3      112.829    117.727
S14-c-c3       91.284    117.885
Mo-OV-HV       21.539     95.9455
c-cc-nc        64.3      130.8 gaff
nh-cc-c       121.275    108.28
OS-c3-c        68.0      109.82 gaff
OS-c3-nh       71.3      109.0   taki    jak os-c3-na u michala w FAD
h2-c3-OS       50.8      108.58 gaff
c3-OS-c3       62.1      113.41 gaff
n-ca-nb        71.2      123.3  fbased on gaff nb-ca-nb angle corrected
n-ca-o         74.2      123.05  (takie jak n-c-o w FAD)

DIHE
S11-c-c-S12    4   26.600       180.000           2.000 
S13-c-c-S14    4   26.600       180.000           2.000
c3-c-c-c3      4   26.600       180.000           2.000
c3-c3-OS-c3    1  0  180  2
c3-OS-c3-c3    1  0  180  2
c3-OS-c3-h1    1  0  180  2
c3-OS-c3-h2    1  0  180  2
c3-OS-c3-nh    1  0  180  2
c-c3-OS-c3     1  0  180  2
c-S11-Mo-OV    1  0  180  2
c-S11-Mo-S12   1  0  180  2
c-S11-Mo-S13   1  0  180  2
c-S11-Mo-S14   1  0  180  2
c-S11-Mo-OM    1  0  180  2
c-S12-Mo-OV    1  0  180  2
c-S12-Mo-S11   1  0  180  2
c-S12-Mo-S13   1  0  180  2
c-S12-Mo-S14   1  0  180  2
c-S12-Mo-OM    1  0  180  2
c-S13-Mo-OV    1  0  180  2
c-S13-Mo-S11   1  0  180  2
c-S13-Mo-S12   1  0  180  2
c-S13-Mo-S14   1  0  180  2
c-S13-Mo-OM    1  0  180  2
c-S14-Mo-OV    1  0  180  2
c-S14-Mo-S11   1  0  180  2
c-S14-Mo-S12   1  0  180  2
c-S14-Mo-S13   1  0  180  2
c-S14-Mo-OM    1  0  180  2
CT-CT-OM-Mo    1  0  180  2
CT-OM-Mo-OV    1    0.000       180.000           2.000
CT-OM-Mo-S11   1  0  180  2
CT-OM-Mo-S12   1  0  180  2
CT-OM-Mo-S13   1  0  180  2
CT-OM-Mo-S14   1  0  180  2
H1-CT-OM-Mo    1  0  180  2
HV-OV-Mo-S11   1  0  180  2
HV-OV-Mo-S12   1  0  180  2
HV-OV-Mo-S13   1  0  180  2
HV-OV-Mo-S14   1  0  180  2
Mo-S11-c-c     1  0  180  2
Mo-S11-c-c3    1  0  180  2
Mo-S12-c-c     1  0  180  2
Mo-S12-c-c3    1  0  180  2
Mo-S13-c-c     1  0  180  2
Mo-S13-c-c     1  0  180  2
Mo-S13-c-c3    1  0  180  2
Mo-S14-c-c     1  0  180  2
Mo-S14-c-c     1  0  180  2
Mo-S14-c-c3    1  0  180  2
OV-Mo-S11-c    1  0  180  2
OV-Mo-S12-c    1  0  180  2
OV-Mo-S13-c    1  0  180  2
OV-Mo-S14-c    1  0  180  2
P-OS-c3-c3      1  0  180  2
P-OS-c3-h1      1  0  180  2
S11-Mo-S12-c   1  0  180  2
S11-Mo-S13-c   1  0  180  2
S11-Mo-S14-c   1  0  180  2
S13-Mo-S11-c   1  0  180  2
S13-Mo-S12-c   1  0  180  2
S13-Mo-S12-c   1  0  180  2
S13-Mo-S14-c   1  0  180  2
S14-Mo-S11-c   1  0  180  2
S14-Mo-S12-c   1  0  180  2
OM-Mo-OV-HV    1  0  180  2
OM-Mo-S11-c    1  0  180  2
OM-Mo-S12-c    1  0  180  2
OM-Mo-S13-c    1  0  180  2
OM-Mo-S14-c    1  0  180  2
CT-C-OM-Mo     1  0  180  2
C-OM-Mo-OV     1  0  180  2
C-OM-Mo-S11    1  0  180  2
C-OM-Mo-S12    1  0  180  2
C-OM-Mo-S13    1  0  180  2
C-OM-Mo-S14    1  0  180  2
O2-C-OM-Mo     1  0  180  2


IMPROPER
c-c3-S11-c          1.1          180.0         2.0 
c-c3-S12-c          1.1          180.0         2.0
c-c3-S13-c          1.1          180.0         2.0
c-c3-S14-c          1.1          180.0         2.0
CT-O2-C-OM          1.1          180.           20.0
OM-CT-C-O2          1.1          180.           20.0


NONBON
Mo  1.526   0.0560
S11  2.000   0.2500         
S12  2.000   0.2500        
S13  2.000   0.2500        
S14  2.000   0.2500        
OV   1.7835723    0.155866 /TIP3P-FB (Wang, Martinez, Pande, J. Phys. Chem. Lett., 2014.)  
OM   1.6612  0.2100 
HV  0.3019  0.0047  /gaff2 ho
