# Supplementary material for: Structure and substrate promiscuity of Campylobacter jejuni periplasmic nitrate reductase (Nap) and phylogenetic analysis of Nap homologs
Source: J Biol Chem. 2025 Nov 15;301(12):110928. doi: 10.1016/j.jbc.2025.110928 (PMC12769810; doi:10.1016/j.jbc.2025.110928)
Supplement: S0_V1_JBC_110928.zip [file mmc2.zip › S0_V1 _JBC_110928/NapA_C176D_6_Mo_H2O.mol2]

@<TRIPOS>MOLECULE
MOW
    4     3     0 0 0
SMALL
ladunki z respi i zrowowazone pod Asp


@<TRIPOS>ATOM
      1 Mo           71.5009    15.3477     0.7474 Mo        0 MOW      0.73047
      2 O            69.9349    14.7389     2.4017 OV        0 MOW     -0.62300
      3 H1           70.5614    14.1498     2.8851 HV        0 MOW      0.36513
      4 H2           69.3381    14.1713     1.8904 HV        0 MOW      0.36513
@<TRIPOS>BOND
     1    2    3 1
     2    2    4 1
     3    1    2 1
