# Supplementary material for: Structure and substrate promiscuity of Campylobacter jejuni periplasmic nitrate reductase (Nap) and phylogenetic analysis of Nap homologs
Source: J Biol Chem. 2025 Nov 15;301(12):110928. doi: 10.1016/j.jbc.2025.110928 (PMC12769810; doi:10.1016/j.jbc.2025.110928)
Supplement: S0_V1_JBC_110928.zip [file mmc2.zip › S0_V1 _JBC_110928/NapA_C176D_AspM_penta.in]

0  0  2

Asp 176 w miejsce CYM laczace sie z Moa
asm.db4
 ASM  INT     1
 CORR OMIT DU   BEG
   0.00000
   1  DUMM  DU    M    0  -1  -2     0.000     0.000     0.000   0.00000
   2  DUMM  DU    M    1   0  -1     1.449     0.000     0.000   0.00000
   3  DUMM  DU    M    2   1   0     1.522   111.100     0.000   0.00000
   4  N     N     M    3   2   1     1.335   116.600   180.000  -0.55276
   5  H     H     E    4   3   2     1.010   119.800     0.000   0.27326
   6  CA    CT    M    4   3   2     1.449   121.900   180.000   0.26874
   7  HA    H1    E    6   4   3     1.090   109.500   300.000   0.00483
   8  CB    CT    3    6   4   3     1.525   111.100    60.000  -0.20769
   9  HB2   HC    E    8   6   4     1.090   109.500   300.000   0.08115
  10  HB3   HC    E    8   6   4     1.090   109.500    60.000   0.08115
  11  CG    C     B    8   6   4     1.527   109.470   180.000   0.66370
  12  OD1   O2    E   11   8   6     1.260   117.200    90.000  -0.50775
  13  OD2   OM    E   11   8   6     1.260   117.200   270.000  -0.50775
  14  C     C     M    6   4   3     1.522   111.100   180.000   0.50598
  15  O     O     E   14   6   4     1.229   120.500     0.000  -0.53255


IMPROPER
 -M   CA   N    H
 CA   +M   C    O
 CB   OD1  CG   OD2

DONE
STOP
