# Supplementary material for: Structure and substrate promiscuity of Campylobacter jejuni periplasmic nitrate reductase (Nap) and phylogenetic analysis of Nap homologs
Source: J Biol Chem. 2025 Nov 15;301(12):110928. doi: 10.1016/j.jbc.2025.110928 (PMC12769810; doi:10.1016/j.jbc.2025.110928)
Supplement: S0_V1_JBC_110928.zip [file mmc2.zip › S0_V1 _JBC_110928/NapA_C176D_MGD_Mo_red_Asp_penta.frcmod]

FF for Mo(IV) site in NAP active site

MASS
HV   1.008
Mo  96.00
S11  32.00
S12  32.00
S13  32.00
S14  32.00
OM   16.00
SX   32.00
SY   32.00
SV   32.00
SZ   32.00
SR   32.00
FX   55.84
FY   55.84
FV   55.84
FZ   55.84
SN   32.00
SO   32.00
NP   14.00

BOND
OM-Mo  148.7	1.963
S11-Mo	78.8	2.364 ! wyrownuje wszystkie siły i uniformuzje dlugosci do średniej
S14-Mo	78.8	2.364
S13-Mo	78.8	2.364
S12-Mo	78.8	2.364
c-S11  160.2	1.772  ! wyrownuje wszystkie siły i uniformuzje dlugosci do średniej
c-S12  160.2	1.772
c-S14  160.2	1.772
c-S13  160.2	1.772
C-OM   333.4	1.318


ANGLE
S12-Mo-S11 	94.9	83.239
S13-Mo-S14 	84.7	83.325
S13-Mo-S12 	81.2	85.281
S14-Mo-S11 	65.1	85.315
S12-Mo-S14	117.6	142.434
S11-Mo-S13	112.6	144.008
S11-Mo-OM	82.7	108.345
S12-Mo-OM	77.3	109.183
S13-Mo-OM	83.5	107.646
S14-Mo-OM	78.8	108.383
OM-C-CT	   112.3	111.996
OM-C-O2    125.1	124.346
c-c-S12 	93.1	120.905
c-c-S11 	96.2	119.85
c-c-S14 	92.1	121.016
c-c-S13 	97.0	119.878
C-OM-Mo     72.2    141.156
c-S11-Mo	93.9	107.46
c-S12-Mo	92.5	107.372
c-S13-Mo	103.2	107.917
c-S14-Mo	98.3	106.956
S11-c-c3	111.2	117.828
S12-c-c3	91.5	117.355
S13-c-c3	111.8	117.776
S14-c-c3	91.0	117.327
c-cc-nc     64.3    130.8 gaff
nh-cc-c    121.275    108.28
OS-c3-c     68.0    109.82 gaff
OS-c3-nh    71.3    109 taki    jak os-c3-na u michala w FAD
h2-c3-OS    50.8    108.58 gaff
c3-OS-c3    62.1    113.41 gaff
n-ca-nb     71.2    123.3  fbased on gaff nb-ca-nb angle corrected
n-ca-o      74.2    123.05  (takie jak n-c-o w FAD)

DIHE
S11-c-c-S12    4   26.600       180.000           2.000 
S13-c-c-S14    4   26.600       180.000           2.000
c3-c-c-c3      4   26.600       180.000           2.000
c3-c3-OS-c3    1  0  180  2
c3-OS-c3-c3    1  0  180  2
c3-OS-c3-h1    1  0  180  2
c3-OS-c3-h2    1  0  180  2
c3-OS-c3-nh    1  0  180  2
c-c3-OS-c3     1  0  180  2
c-S11-Mo-S12   1  0  180  2
c-S11-Mo-S13   1  0  180  2
c-S11-Mo-S14   1  0  180  2
c-S11-Mo-OM    1  0  180  2
c-S12-Mo-S11   1  0  180  2
c-S12-Mo-S13   1  0  180  2
c-S12-Mo-S14   1  0  180  2
c-S12-Mo-OM    1  0  180  2
c-S13-Mo-S11   1  0  180  2
c-S13-Mo-S12   1  0  180  2
c-S13-Mo-S14   1  0  180  2
c-S13-Mo-OM    1  0  180  2
c-S14-Mo-S11   1  0  180  2
c-S14-Mo-S12   1  0  180  2
c-S14-Mo-S13   1  0  180  2
c-S14-Mo-OM    1  0  180  2
CT-CT-OM-Mo    1  0  180  2
CT-OM-Mo-S11   1  0  180  2
CT-OM-Mo-S12   1  0  180  2
CT-OM-Mo-S13   1  0  180  2
CT-OM-Mo-S14   1  0  180  2
H1-CT-OM-Mo    1  0  180  2
Mo-S11-c-c     1  0  180  2
Mo-S11-c-c3    1  0  180  2
Mo-S12-c-c     1  0  180  2
Mo-S12-c-c3    1  0  180  2
Mo-S13-c-c     1  0  180  2
Mo-S13-c-c     1  0  180  2
Mo-S13-c-c3    1  0  180  2
Mo-S14-c-c     1  0  180  2
Mo-S14-c-c     1  0  180  2
Mo-S14-c-c3    1  0  180  2
P-OS-c3-c3     1  0  180  2
P-OS-c3-h1     1  0  180  2
S11-Mo-S12-c   1  0  180  2
S11-Mo-S13-c   1  0  180  2
S11-Mo-S14-c   1  0  180  2
S13-Mo-S11-c   1  0  180  2
S13-Mo-S12-c   1  0  180  2
S13-Mo-S12-c   1  0  180  2
S13-Mo-S14-c   1  0  180  2
S14-Mo-S11-c   1  0  180  2
S14-Mo-S12-c   1  0  180  2
OM-Mo-S11-c    1  0  180  2
OM-Mo-S12-c    1  0  180  2
OM-Mo-S13-c    1  0  180  2
OM-Mo-S14-c    1  0  180  2
CT-C-OM-Mo     1  0  180  2
C-OM-Mo-S11    1  0  180  2
C-OM-Mo-S12    1  0  180  2
C-OM-Mo-S13    1  0  180  2
C-OM-Mo-S14    1  0  180  2
O2-C-OM-Mo     1  10 180  2
 
IMPROPER
c-c3-S11-c          1.1          180.0         2.0 
c-c3-S12-c          1.1          180.0         2.0
c-c3-S13-c          1.1          180.0         2.0
c-c3-S14-c          1.1          180.0         2.0
CT-O2-C-OM          10.5          180.0        2.0

NONBON
Mo  1.526   0.0560
S11  2.000   0.2500         
S12  2.000   0.2500        
S13  2.000   0.2500        
S14  2.000   0.2500        
OM   1.6612  0.2100 
