# Supplementary material for: Structure and substrate promiscuity of Campylobacter jejuni periplasmic nitrate reductase (Nap) and phylogenetic analysis of Nap homologs
Source: J Biol Chem. 2025 Nov 15;301(12):110928. doi: 10.1016/j.jbc.2025.110928 (PMC12769810; doi:10.1016/j.jbc.2025.110928)
Supplement: S0_V1_JBC_110928.zip [file mmc2.zip › S0_V1 _JBC_110928/NapA_wt_5_MGD.mol2]

@<TRIPOS>MOLECULE
MGD
   69    74     1     0     0
SMALL
Ladunki z RESPu i zrownowazone


@<TRIPOS>ATOM
      1 PA          64.5420    15.8450    -3.6820 P        811 MGD       0.951218
      2 PB          63.3450    18.4720    -3.1120 P        811 MGD       0.960960
      3 C5'         61.0660    17.8290    -1.9610 c3       811 MGD       0.038336
      4 O5'         61.9470    17.6240    -3.0810 OS       811 MGD      -0.346753
      5 C4'         59.6540    18.0320    -2.4820 c3       811 MGD       0.078869
      6 O4'         58.9160    18.2610    -1.2540 os       811 MGD      -0.402226
      7 C3'         59.3890    19.1230    -3.4890 c3       811 MGD       0.519978
      8 O3'         58.8020    18.6710    -4.6780 oh       811 MGD      -0.680598
      9 C2'         58.4530    20.0030    -2.6720 c3       811 MGD       0.026076
     10 O2'         57.5280    20.8270    -3.2840 oh       811 MGD      -0.646612
     11 C1'         57.8690    19.1520    -1.7080 c3       811 MGD       0.342290
     12 N1          54.5230    17.6300     1.8410 n        811 MGD      -0.665918
     13 O1A         63.8590    15.2550    -4.8450 O2       811 MGD      -0.731411
     14 O1B         63.1930    19.7170    -3.8920 O2       811 MGD      -0.724991
     15 C2          54.7620    17.0840     0.6070 ca       811 MGD       0.873821
     16 N2          54.0900    16.0350     0.3220 nh       811 MGD      -0.901349
     17 O2A         64.1380    15.4980    -2.2920 O2       811 MGD      -0.772538
     18 O2B         63.7630    18.7340    -1.7150 O2       811 MGD      -0.772998
     19 N3          55.6600    17.5780    -0.3100 nb       811 MGD      -0.727055
     20 O3A         66.1970    15.8180    -3.8800 OS       811 MGD      -0.475766
     21 O3B         64.3530    17.4570    -3.7910 OS       811 MGD      -0.395084
     22 C4          56.2970    18.6740     0.1110 ca       811 MGD       0.340001
     23 C5          56.1170    19.3370     1.3770 ca       811 MGD       0.059630
     24 C6          55.1540    18.7460     2.2980 ca       811 MGD       0.578260
     25 O6          54.9100    19.1860     3.4220 o        811 MGD      -0.576711
     26 N7          56.9630    20.4700     1.4840 nc       811 MGD      -0.576166
     27 C8          57.6390    20.4630     0.3180 cd       811 MGD       0.211239
     28 N9          57.2320    19.4100    -0.4410 na       811 MGD      -0.128704
     29 C10         67.0860    15.5290    -2.7710 c3       811 MGD      -0.301396
     30 C11         68.2010    14.7180    -3.2490 c3       811 MGD       0.283671
     31 O11         68.6820    15.1990    -4.5190 os       811 MGD      -0.371815
     32 C12         69.3220    14.7910    -2.2340 c        811 MGD       0.053914
     33 S12         68.9960    15.0700    -0.5200 S11      811 MGD      -0.392135
     34 C13         70.6630    14.6480    -2.5880 c        811 MGD      -0.037824
     35 S13         71.7240    14.7590    -1.1550 S12      811 MGD      -0.376801
     36 C14         70.9520    14.4350    -4.0340 c3       811 MGD       0.186016
     37 N15         71.8190    15.5250    -4.4380 nh       811 MGD      -0.488312
     38 C16         72.1630    15.5360    -5.7930 cc       811 MGD      -0.209981
     39 C17         73.3710    16.0200    -6.2720 c        811 MGD       0.614241
     40 O17         74.1840    16.4490    -5.5480 o        811 MGD      -0.591729
     41 N18         73.5880    15.9870    -7.6200 n        811 MGD      -0.667407
     42 C19         72.6820    15.5080    -8.5190 cc       811 MGD       0.796030
     43 N19         73.0200    15.5330    -9.8190 nh       811 MGD      -0.890485
     44 N20         71.5070    15.0350    -8.0640 nd       811 MGD      -0.726995
     45 C21         71.2320    15.0340    -6.7270 cd       811 MGD       0.586234
     46 N22         69.9790    14.4950    -6.2820 nh       811 MGD      -0.652877
     47 C23         69.6340    14.4020    -4.8660 c3       811 MGD       0.264402
     48 H1          61.3810    18.7110    -1.4030 h1       811 MGD       0.061879
     49 H2          61.0940    16.9570    -1.3080 h1       811 MGD       0.061879
     50 H3          59.3130    17.0890    -2.9090 h1       811 MGD       0.100886
     51 H4          60.3110    19.6610    -3.7080 h1       811 MGD      -0.066591
     52 H5          59.4360    17.9720    -5.1380 ho       811 MGD       0.413250
     53 H6          59.1050    20.6710    -2.1090 h1       811 MGD       0.020740
     54 H7          58.0260    21.5140    -3.9030 ho       811 MGD       0.448125
     55 H8          57.1720    18.5230    -2.2610 h2       811 MGD       0.102312
     56 H9          53.8050    17.1560     2.4770 hn       811 MGD       0.407818
     57 H10         53.3930    15.6370     1.0300 hn       811 MGD       0.422930
     58 H11         54.2240    15.5540    -0.6240 hn       811 MGD       0.440774
     59 H12         58.3970    21.1910     0.0270 h5       811 MGD       0.135148
     60 H13         67.4660    16.4620    -2.3560 h1       811 MGD       0.090883
     61 H14         66.5420    14.9830    -2.0010 h1       811 MGD       0.090883
     62 H15         67.8760    13.6830    -3.3540 h1       811 MGD       0.040417
     63 H16         71.4800    13.4900    -4.1600 h1       811 MGD       0.070290
     64 H17         72.1690    16.2660    -3.7500 hn       811 MGD       0.350683
     65 H18         74.5210    16.3580    -7.9910 hn       811 MGD       0.402813
     66 H19         73.9720    15.9200   -10.1170 hn       811 MGD       0.388324
     67 H20         72.3370    15.1660   -10.5570 hn       811 MGD       0.388324
     68 H21         69.9280    13.4980    -6.6680 hn       811 MGD       0.389508
     69 H22         69.2330    13.3970    -4.7320 h2       811 MGD       0.060814
@<TRIPOS>BOND
     1     1    13 1   
     2     1    17 1   
     3     1    20 1   
     4     1    21 1   
     5     2     4 1   
     6     2    14 1  
     7     2    18 1   
     8     2    21 1   
     9     3     4 1   
    10     3     5 1   
    11     3    48 1   
    12     3    49 1   
    13     5     6 1   
    14     5     7 1   
    15     5    50 1   
    16     6    11 1   
    17     7     8 1   
    18     7     9 1   
    19     7    51 1   
    20     8    52 1   
    21     9    10 1   
    22     9    11 1   
    23     9    53 1   
    24    10    54 1   
    25    11    28 1   
    26    11    55 1   
    27    12    15 1   
    28    12    24 1   
    29    12    56 1   
    30    15    16 1   
    31    15    19 2   
    32    16    57 1   
    33    16    58 1   
    34    19    22 1   
    35    20    29 1   
    36    22    23 2   
    37    22    28 1   
    38    23    24 1   
    39    23    26 1   
    40    24    25 2   
    41    26    27 2   
    42    27    28 1   
    43    27    59 1   
    44    29    30 1   
    45    29    60 1   
    46    29    61 1   
    47    30    31 1   
    48    30    32 1   
    49    30    62 1   
    50    31    47 1   
    51    32    33 2   
    52    32    34 1   
    53    34    35 2   
    54    34    36 1   
    55    36    37 1   
    56    36    47 1   
    57    36    63 1   
    58    37    38 1   
    59    37    64 1   
    60    38    39 1   
    61    38    45 2   
    62    39    40 2   
    63    39    41 1   
    64    41    42 1   
    65    41    65 1   
    66    42    43 1   
    67    42    44 2   
    68    43    66 1   
    69    43    67 1   
    70    44    45 1   
    71    45    46 1   
    72    46    47 1   
    73    46    68 1   
    74    47    69 1   
@<TRIPOS>SUBSTRUCTURE
     1 MGD         1 TEMP              0 ****  ****    0 ROOT

0.951218
0.960960
0.038336
-0.346753
0.078869
-0.402226
0.519978
-0.680598
0.026076
-0.646612
0.342290
-0.665918
-0.731411
-0.724991
0.873821
-0.901349
-0.772538
-0.772998
-0.727055
-0.475766
-0.395084
0.340001
0.059630
0.578260
-0.576711
-0.576166
0.211239
-0.128704
-0.301396
0.283671
-0.371815
0.053914
-0.392135
-0.037824
-0.376801
0.186016
-0.488312
-0.209981
0.614241
-0.591729
-0.667407
0.796030
-0.890485
-0.726995
0.586234
-0.652877
0.264402
0.061879
0.061879
0.100886
-0.066591
0.413250
0.020740
0.448125
0.102312
0.407818
0.422930
0.440774
0.135148
0.090883
0.090883
0.040417
0.070290
0.350683
0.402813
0.388324
0.388324
0.389508
0.060814
