# Supplementary material for: Structure and substrate promiscuity of Campylobacter jejuni periplasmic nitrate reductase (Nap) and phylogenetic analysis of Nap homologs
Source: J Biol Chem. 2025 Nov 15;301(12):110928. doi: 10.1016/j.jbc.2025.110928 (PMC12769810; doi:10.1016/j.jbc.2025.110928)
Supplement: S0_V1_JBC_110928.zip [file mmc2.zip › S0_V1 _JBC_110928/NapA_wt_5_MGD_Mo_red_Cys_penta.frcmod]

FF for Mo(IV) pentacoordinate site in NAP active site

MASS
Mo  96.00
S11  32.00
S12  32.00
S13  32.00
S14  32.00
SX   32.00
SY   32.00
SV   32.00
SZ   32.00
SR   32.00
FX   55.84
FY   55.84
FV   55.84
FZ   55.84
SN   32.00
SO   32.00
NP   14.00
SM   32.00

BOND
S12-Mo	78.6	2.366
S11-Mo	78.3	2.365
S14-Mo	75.9	2.368
S13-Mo	78.6	2.366
SM-Mo	121.4	2.351
c-S13	158.2	1.768
c-S14	163.8	1.766
c-S11	155.7	1.771
c-S12	161.5	1.768
SM-CT	127.3	1.858

ANGLE
Mo-S13-c		96.7	107.937
Mo-S12-c		99.6	107.343
Mo-S14-c		88.1	107.521
Mo-S11-c		102.4	107.731
Mo-SM-CT		80.5	107.411
S14-Mo-S13		93.7	83.148
S11-Mo-S14		98.3	86.969
S12-Mo-S11		72.0	83.526
S13-Mo-S12		99.7	87.23
S11-Mo-S13		95.7	145.067
S12-Mo-S14		99.5	147.767
S13-Mo-SM		95.3	106.191
S14-Mo-SM		90.6	105.356
S11-Mo-SM		105.0	108.733
S12-Mo-SM		102.9	106.868
S13-c-c		97.8	120.046
S14-c-c		92.8	120.809
S11-c-c		98.6	119.938
S12-c-c		93.4	121.085
SM-CT-CT		107.8	113.001
S14-c-c3		89.4	117.547
S13-c-c3		110.7	117.802
S11-c-c3		111.4	117.775
S12-c-c3		90.1	117.428
SM-CT-H1		43.9	107.876
c-cc-nc    64.3    130.8 gaff
nh-cc-c    121.275    108.28
OS-c3-c    68    109.82 gaff
OS-c3-nh    71.3    109 taki    jak os-c3-na u michala w FAD
h2-c3-OS    50.8    108.58 gaff
c3-OS-c3    62.1    113.41 gaff
n-ca-nb    71.2    123.3  fbased on gaff nb-ca-nb angle corrected
n-ca-o    74.2    123.05  (takie jak n-c-o w FAD)

DIHE
S11-c-c-S12    4   26.600       180.000           2.000 
S13-c-c-S14    4   26.600       180.000           2.000
c3-c-c-c3    4   26.600       180.000           2.000
c3-c3-OS-c3     1  0  180  2
c3-OS-c3-c3     1  0  180  2
c3-OS-c3-h1     1  0  180  2
c3-OS-c3-h2     1  0  180  2
c3-OS-c3-nh     1  0  180  2
c-c3-OS-c3      1  0  180  2
c-S11-Mo-OV    1  0  180  2
c-S11-Mo-S12   1  0  180  2
c-S11-Mo-S13   1  0  180  2
c-S11-Mo-S14   1  0  180  2
c-S11-Mo-SM    1  0  180  2
c-S12-Mo-OV    1  0  180  2
c-S12-Mo-S11   1  0  180  2
c-S12-Mo-S13   1  0  180  2
c-S12-Mo-S14   1  0  180  2
c-S12-Mo-SM    1  0  180  2
c-S13-Mo-OV    1  0  180  2
c-S13-Mo-S11   1  0  180  2
c-S13-Mo-S12   1  0  180  2
c-S13-Mo-S14   1  0  180  2
c-S13-Mo-SM    1  0  180  2
c-S14-Mo-OV    1  0  180  2
c-S14-Mo-S11   1  0  180  2
c-S14-Mo-S12   1  0  180  2
c-S14-Mo-S13   1  0  180  2
c-S14-Mo-SM    1  0  180  2
CT-CT-SM-Mo    1  0  180  2
CT-SM-Mo-OV    1    0.000       180.000           2.000
CT-SM-Mo-S11   1  0  180  2
CT-SM-Mo-S12   1  0  180  2
CT-SM-Mo-S13   1  0  180  2
CT-SM-Mo-S14   1  0  180  2
H1-CT-SM-Mo    1  0  180  2
HV-OV-Mo-S11   1  0  180  2
HV-OV-Mo-S12   1  0  180  2
HV-OV-Mo-S13   1  0  180  2
HV-OV-Mo-S14   1  0  180  2
Mo-S11-c-c     1  0  180  2
Mo-S11-c-c3    1  0  180  2
Mo-S12-c-c     1  0  180  2
Mo-S12-c-c3    1  0  180  2
Mo-S13-c-c     1  0  180  2
Mo-S13-c-c     1  0  180  2
Mo-S13-c-c3    1  0  180  2
Mo-S14-c-c     1  0  180  2
Mo-S14-c-c     1  0  180  2
Mo-S14-c-c3    1  0  180  2
OV-Mo-S11-c    1  0  180  2
OV-Mo-S12-c    1  0  180  2
OV-Mo-S13-c    1  0  180  2
OV-Mo-S14-c    1  0  180  2
P-OS-c3-c3      1  0  180  2
P-OS-c3-h1      1  0  180  2
S11-Mo-S12-c   1  0  180  2
S11-Mo-S13-c   1  0  180  2
S11-Mo-S14-c   1  0  180  2
S13-Mo-S11-c   1  0  180  2
S13-Mo-S12-c   1  0  180  2
S13-Mo-S12-c   1  0  180  2
S13-Mo-S14-c   1  0  180  2
S14-Mo-S11-c   1  0  180  2
S14-Mo-S12-c   1  0  180  2
SM-Mo-OV-HV    1  0  180  2
SM-Mo-S11-c    1  0  180  2
SM-Mo-S12-c    1  0  180  2
SM-Mo-S13-c    1  0  180  2
SM-Mo-S14-c    1  0  180  2
 
IMPROPER
c-c3-S11-c          1.1          180.0         2.0 
c-c3-S12-c          1.1          180.0         2.0
c-c3-S13-c          1.1          180.0         2.0
c-c3-S14-c          1.1          180.0         2.0

NONBON
Mo  1.526   0.0560
S11  2.000   0.2500         
S12  2.000   0.2500        
S13  2.000   0.2500        
S14  2.000   0.2500        
SM   2.000   0.2500
HV  0.3019  0.0047  /gaff2 ho
