# Supplementary material for: Structure and substrate promiscuity of Campylobacter jejuni periplasmic nitrate reductase (Nap) and phylogenetic analysis of Nap homologs
Source: J Biol Chem. 2025 Nov 15;301(12):110928. doi: 10.1016/j.jbc.2025.110928 (PMC12769810; doi:10.1016/j.jbc.2025.110928)
Supplement: S0_V1_JBC_110928.zip [file mmc2.zip › S0_V1 _JBC_110928/NapA_wt_5_MGP.mol2]

@<TRIPOS>MOLECULE
MGP
   69    74     1     0     0
SMALL
Ladunku z RESPu corrected


@<TRIPOS>ATOM
      1 PA          77.4310    19.7340     0.0490 P       812 MGP       0.946811
      2 PB          77.6860    20.0560    -2.7810 P       812 MGP       0.956553
      3 C5'         79.9390    18.7590    -2.6250 c3      812 MGP       0.033929
      4 O5'         79.2090    19.8690    -2.2920 OS      812 MGP      -0.351160
      5 C4'         81.2790    19.2340    -3.0410 c3      812 MGP       0.074462
      6 O4'         81.9200    17.9670    -3.3860 os      812 MGP      -0.406633
      7 C3'         81.3700    20.2550    -4.1820 c3      812 MGP       0.515571
      8 O3'         82.0630    21.4590    -3.9100 oh      812 MGP      -0.685005
      9 C2'         82.1160    19.4110    -5.1440 c3      812 MGP       0.021669
     10 O2'         83.0270    19.9980    -6.0560 oh      812 MGP      -0.651019
     11 C1'         82.8020    18.4080    -4.3710 c3      812 MGP       0.337883
     12 N1          85.9190    14.3090    -3.6180 n       812 MGP      -0.670325
     13 O1A         78.4230    20.4600     0.9060 O2      812 MGP      -0.735818
     14 O1B         77.6500    21.0070    -3.8990 O2      812 MGP      -0.729398
     15 C2          85.5890    15.2750    -2.6740 ca      812 MGP       0.869414
     16 N2          86.1200    15.1430    -1.5000 nh      812 MGP      -0.905756
     17 O2A         77.7050    18.3080    -0.2810 O2      812 MGP      -0.776945
     18 O2B         77.0040    18.8240    -3.2360 O2      812 MGP      -0.777405
     19 N3          84.7300    16.3530    -2.9420 nb      812 MGP      -0.731462
     20 O3A         75.9340    19.9190     0.6950 OS      812 MGP      -0.480173
     21 O3B         77.1920    20.4330    -1.3650 OS      812 MGP      -0.399491
     22 C4          84.2440    16.3550    -4.2010 ca      812 MGP       0.335594
     23 C5          84.5250    15.3870    -5.2190 ca      812 MGP       0.055223
     24 C6          85.4240    14.3150    -4.8940 ca      812 MGP       0.573853
     25 O6          85.7340    13.4630    -5.7250 o       812 MGP      -0.581118
     26 N7          83.8470    15.6770    -6.4290 nc      812 MGP      -0.580573
     27 C8          83.1830    16.7910    -6.1480 cd      812 MGP       0.206832
     28 N9          83.4300    17.1710    -4.8570 na      812 MGP      -0.133111
     29 C10         75.0390    18.8140     0.8680 c3      812 MGP      -0.290418
     30 C11         73.8860    19.2450     1.6820 c3      812 MGP       0.389655
     31 O11         73.5360    20.5790     1.3220 os      812 MGP      -0.413639
     32 C12         72.6930    18.3410     1.3660 c       812 MGP       0.053914
     33 S12         72.9950    16.5960     1.0080 S13     812 MGP      -0.392135
     34 C13         71.3590    18.8620     1.2930 c       812 MGP      -0.037824
     35 S13         70.1510    17.6460     0.8780 S14     812 MGP      -0.376801
     36 C14         71.2000    20.3480     1.5400 c3      812 MGP       0.062729
     37 N15         70.9910    20.7820     0.1420 nh      812 MGP      -0.424480
     38 C16         71.0060    22.1730    -0.1080 cc      812 MGP      -0.192672
     39 C17         70.4010    22.8110    -1.1770 c       812 MGP       0.559996
     40 O17         69.7830    22.2420    -2.0100 o       812 MGP      -0.572235
     41 N18         70.5770    24.1860    -1.2510 n       812 MGP      -0.615335
     42 C19         71.2930    24.9360    -0.3390 cc      812 MGP       0.757412
     43 N19         71.3960    26.2690    -0.5300 nh      812 MGP      -0.874264
     44 N20         71.8560    24.3450     0.6750 nd      812 MGP      -0.714203
     45 C21         71.7610    23.0000     0.8240 cd      812 MGP       0.580280
     46 N22         72.4620    22.4140     1.9190 nh      812 MGP      -0.623412
     47 C23         72.5090    20.9800     2.0260 c3      812 MGP       0.293897
     48 H1          79.4580    18.2270    -3.4460 h1      812 MGP       0.057472
     49 H2          80.0270    18.0960    -1.7640 h1      812 MGP       0.057472
     50 H3          81.7830    19.6480    -2.1680 h1      812 MGP       0.096479
     51 H4          80.3750    20.4740    -4.5690 h1      812 MGP      -0.070998
     52 H5          81.5930    21.9620    -3.1170 ho      812 MGP       0.408843
     53 H6          81.3700    18.8870    -5.7420 h1      812 MGP       0.016333
     54 H7          82.5180    20.6830    -6.6680 ho      812 MGP       0.443718
     55 H8          83.5890    18.9420    -3.8370 h2      812 MGP       0.097905
     56 H9          86.5900    13.5260    -3.3340 hn      812 MGP       0.403411
     57 H10         86.7750    14.3210    -1.2980 hn      812 MGP       0.418523
     58 H11         85.9030    15.8560    -0.7320 hn      812 MGP       0.436367
     59 H12         82.5360    17.3250    -6.8440 h5      812 MGP       0.130741
     60 H13         74.6900    18.4720    -0.1060 h1      812 MGP       0.085995
     61 H14         75.5580    18.0000     1.3740 h1      812 MGP       0.085995
     62 H15         74.1310    19.1910     2.7430 h1      812 MGP       0.008293
     63 H16         70.3530    20.5810     2.1860 h1      812 MGP       0.081304
     64 H17         70.8350    20.0740    -0.6450 hn      812 MGP       0.351562
     65 H18         70.1260    24.7010    -2.0730 hn      812 MGP       0.394289
     66 H19         70.9270    26.7260    -1.3760 hn      812 MGP       0.386215
     67 H20         71.9460    26.8680     0.1650 hn      812 MGP       0.386215
     68 H21         72.9450    23.0300     2.6480 hn      812 MGP       0.374201
     69 H22         72.6670    20.7080     3.0700 h2      812 MGP       0.066998
@<TRIPOS>BOND
     1     1    13 1   
     2     1    17 1   
     3     1    20 1   
     4     1    21 1   
     5     2     4 1   
     6     2    14 1   
     7     2    18 1   
     8     2    21 1   
     9     3     4 1   
    10     3     5 1   
    11     3    48 1   
    12     3    49 1   
    13     5     6 1   
    14     5     7 1   
    15     5    50 1   
    16     6    11 1   
    17     7     8 1   
    18     7     9 1   
    19     7    51 1   
    20     8    52 1   
    21     9    10 1   
    22     9    11 1   
    23     9    53 1   
    24    10    54 1   
    25    11    28 1   
    26    11    55 1   
    27    12    15 1   
    28    12    24 1   
    29    12    56 1   
    30    15    16 1   
    31    15    19 2   
    32    16    57 1   
    33    16    58 1   
    34    19    22 1   
    35    20    29 1   
    36    22    23 2   
    37    22    28 1   
    38    23    24 1   
    39    23    26 1   
    40    24    25 2   
    41    26    27 2   
    42    27    28 1   
    43    27    59 1   
    44    29    30 1   
    45    29    60 1   
    46    29    61 1   
    47    30    31 1   
    48    30    32 1   
    49    30    62 1   
    50    31    47 1   
    51    32    33 2   
    52    32    34 1   
    53    34    35 2   
    54    34    36 1   
    55    36    37 1   
    56    36    47 1   
    57    36    63 1   
    58    37    38 1   
    59    37    64 1   
    60    38    39 1   
    61    38    45 2   
    62    39    40 2   
    63    39    41 1   
    64    41    42 1   
    65    41    65 1   
    66    42    43 1   
    67    42    44 2   
    68    43    66 1   
    69    43    67 1   
    70    44    45 1   
    71    45    46 1   
    72    46    47 1   
    73    46    68 1   
    74    47    69 1   
@<TRIPOS>SUBSTRUCTURE
     1 MGP         1 TEMP              0 ****  ****    0 ROOT

 
