# Supplementary material for: Structure and substrate promiscuity of Campylobacter jejuni periplasmic nitrate reductase (Nap) and phylogenetic analysis of Nap homologs
Source: J Biol Chem. 2025 Nov 15;301(12):110928. doi: 10.1016/j.jbc.2025.110928 (PMC12769810; doi:10.1016/j.jbc.2025.110928)
Supplement: S0_V1_JBC_110928.zip [file mmc2.zip › S0_V1 _JBC_110928/NapA_wt_5_Mo.mol2]

@<TRIPOS>MOLECULE
MOW
    1     0     0 0 0
SMALL
ladunki z respi i zrowowazone do Mo(IV)Cys penta


@<TRIPOS>ATOM
      1 Mo           70.9090    15.5139     0.7065 Mo        0 Mo       0.762054
@<TRIPOS>BOND
     1    2    3 1
