# Supplementary material for: Structure and substrate promiscuity of Campylobacter jejuni periplasmic nitrate reductase (Nap) and phylogenetic analysis of Nap homologs
Source: J Biol Chem. 2025 Nov 15;301(12):110928. doi: 10.1016/j.jbc.2025.110928 (PMC12769810; doi:10.1016/j.jbc.2025.110928)
Supplement: S0_V1_JBC_110928.zip [file mmc2.zip › S0_V1 _JBC_110928/NapA_wt_5_NAP_FeS.pdb]

REMARK  Created by http://biophysics.cs.vt.edu/H++
ATOM      1  N   GLN    31      57.732  45.136  19.892  0.1493  1.5500       N  
ATOM      2  H1  GLN    31      58.037  45.897  19.302  0.1996  1.3000       H  
ATOM      3  H2  GLN    31      57.164  45.509  20.641  0.1996  1.3000       H  
ATOM      4  H3  GLN    31      58.535  44.661  20.278  0.1996  1.3000       H  
ATOM      5  CA  GLN    31      56.910  44.174  19.084  0.0536  1.7000       C  
ATOM      6  HA  GLN    31      57.503  43.806  18.246  0.1015  1.2000       H  
ATOM      7  CB  GLN    31      56.420  42.968  19.922  0.0651  1.7000       C  
ATOM      8  HB2 GLN    31      55.878  43.356  20.785  0.0050  1.2000       H  
ATOM      9  HB3 GLN    31      55.719  42.389  19.319  0.0050  1.2000       H  
ATOM     10  CG  GLN    31      57.535  42.018  20.399 -0.0903  1.7000       C  
ATOM     11  HG2 GLN    31      58.021  41.571  19.530  0.0331  1.2000       H  
ATOM     12  HG3 GLN    31      58.276  42.588  20.960  0.0331  1.2000       H  
ATOM     13  CD  GLN    31      56.985  40.914  21.305  0.7354  1.7000       C  
ATOM     14  OE1 GLN    31      57.139  39.731  21.010 -0.6133  1.5000       O  
ATOM     15  NE2 GLN    31      56.359  41.290  22.422 -1.0031  1.5500       N  
ATOM     16 HE21 GLN    31      56.217  40.574  23.132  0.4429  1.3000       H  
ATOM     17 HE22 GLN    31      55.735  42.109  22.351  0.4429  1.3000       H  
ATOM     18  C   GLN    31      55.718  44.984  18.535  0.6123  1.7000       C  
ATOM     19  O   GLN    31      55.209  45.887  19.205 -0.5713  1.5000       O  
ATOM     20  N   GLU    32      55.239  44.574  17.346 -0.5163  1.5500       N  
ATOM     21  H   GLU    32      55.734  43.855  16.840  0.2936  1.3000       H  
ATOM     22  CA  GLU    32      53.869  44.837  16.903  0.0397  1.7000       C  
ATOM     23  HA  GLU    32      53.622  45.883  17.092  0.1105  1.2000       H  
ATOM     24  CB  GLU    32      53.721  44.566  15.391  0.0560  1.7000       C  
ATOM     25  HB2 GLU    32      54.062  43.554  15.168 -0.0173  1.2000       H  
ATOM     26  HB3 GLU    32      52.663  44.640  15.137 -0.0173  1.2000       H  
ATOM     27  CG  GLU    32      54.510  45.559  14.515  0.0136  1.7000       C  
ATOM     28  HG2 GLU    32      54.192  46.574  14.760 -0.0425  1.2000       H  
ATOM     29  HG3 GLU    32      55.572  45.471  14.752 -0.0425  1.2000       H  
ATOM     30  CD  GLU    32      54.310  45.335  13.013  0.8054  1.7000       C  
ATOM     31  OE1 GLU    32      55.321  45.447  12.285 -0.8188  1.5000       O  
ATOM     32  OE2 GLU    32      53.154  45.072  12.610 -0.8188  1.5000       O  
ATOM     33  C   GLU    32      52.936  43.939  17.732  0.5366  1.7000       C  
ATOM     34  O   GLU    32      53.103  42.719  17.706 -0.5819  1.5000       O  
ATOM     35  N   GLU    33      52.040  44.572  18.505 -0.5163  1.5500       N  
ATOM     36  H   GLU    33      51.995  45.580  18.449  0.2936  1.3000       H  
ATOM     37  CA  GLU    33      51.256  43.961  19.587  0.0397  1.7000       C  
ATOM     38  HA  GLU    33      51.966  43.550  20.305  0.1105  1.2000       H  
ATOM     39  CB  GLU    33      50.464  45.067  20.316  0.0560  1.7000       C  
ATOM     40  HB2 GLU    33      49.782  45.538  19.607 -0.0173  1.2000       H  
ATOM     41  HB3 GLU    33      49.872  44.612  21.111 -0.0173  1.2000       H  
ATOM     42  CG  GLU    33      51.371  46.147  20.951  0.0136  1.7000       C  
ATOM     43  HG2 GLU    33      52.074  45.654  21.626 -0.0425  1.2000       H  
ATOM     44  HG3 GLU    33      51.948  46.642  20.168 -0.0425  1.2000       H  
ATOM     45  CD  GLU    33      50.603  47.223  21.726  0.8054  1.7000       C  
ATOM     46  OE1 GLU    33      51.180  47.717  22.719 -0.8188  1.5000       O  
ATOM     47  OE2 GLU    33      49.468  47.546  21.313 -0.8188  1.5000       O  
ATOM     48  C   GLU    33      50.333  42.795  19.175  0.5366  1.7000       C  
ATOM     49  O   GLU    33      49.998  41.973  20.027 -0.5819  1.5000       O  
ATOM     50  N   ASP    34      49.969  42.731  17.885 -0.5163  1.5500       N  
ATOM     51  H   ASP    34      50.261  43.482  17.277  0.2936  1.3000       H  
ATOM     52  CA  ASP    34      49.120  41.695  17.286  0.0381  1.7000       C  
ATOM     53  HA  ASP    34      48.346  41.443  18.013  0.0880  1.2000       H  
ATOM     54  CB  ASP    34      48.399  42.204  16.013 -0.0303  1.7000       C  
ATOM     55  HB2 ASP    34      49.133  42.403  15.239 -0.0122  1.2000       H  
ATOM     56  HB3 ASP    34      47.692  41.452  15.659 -0.0122  1.2000       H  
ATOM     57  CG  ASP    34      47.686  43.556  16.146  0.7994  1.7000       C  
ATOM     58  OD1 ASP    34      47.257  43.894  17.270 -0.8014  1.5000       O  
ATOM     59  OD2 ASP    34      47.526  44.200  15.085 -0.8014  1.5000       O  
ATOM     60  C   ASP    34      49.880  40.396  16.943  0.5366  1.7000       C  
ATOM     61  O   ASP    34      49.229  39.361  16.793 -0.5819  1.5000       O  
ATOM     62  N   TRP    35      51.214  40.465  16.783 -0.4157  1.5500       N  
ATOM     63  H   TRP    35      51.682  41.335  17.004  0.2719  1.3000       H  
ATOM     64  CA  TRP    35      52.043  39.359  16.295 -0.0275  1.7000       C  
ATOM     65  HA  TRP    35      51.722  38.544  15.639  0.1123  1.2000       H  
ATOM     66  CB  TRP    35      53.366  39.879  15.692 -0.0050  1.7000       C  
ATOM     67  HB2 TRP    35      53.863  40.505  16.434  0.0339  1.2000       H  
ATOM     68  HB3 TRP    35      54.020  39.019  15.529  0.0339  1.2000       H  
ATOM     69  CG  TRP    35      53.308  40.652  14.401 -0.1415  1.7000       C  
ATOM     70  CD1 TRP    35      52.254  41.353  13.915 -0.1638  1.7000       C  
ATOM     71  HD1 TRP    35      51.820  42.255  14.546  0.2062  1.2000       H  
ATOM     72  NE1 TRP    35      52.601  41.948  12.721 -0.3418  1.5500       N  
ATOM     73  HE1 TRP    35      52.054  42.691  12.303  0.3412  1.3000       H  
ATOM     74  CE2 TRP    35      53.905  41.675  12.374  0.1380  1.7000       C  
ATOM     75  CZ2 TRP    35      54.710  42.042  11.282 -0.2601  1.7000       C  
ATOM     76  HZ2 TRP    35      54.314  42.677  10.502  0.1572  1.2000       H  
ATOM     77  CH2 TRP    35      56.043  41.598  11.230 -0.1134  1.7000       C  
ATOM     78  HH2 TRP    35      56.670  41.863  10.391  0.1417  1.2000       H  
ATOM     79  CZ3 TRP    35      56.556  40.803  12.274 -0.1972  1.7000       C  
ATOM     80  HZ3 TRP    35      57.587  40.483  12.245  0.1447  1.2000       H  
ATOM     81  CE3 TRP    35      55.737  40.442  13.362 -0.2387  1.7000       C  
ATOM     82  HE3 TRP    35      56.138  39.815  14.138  0.1700  1.2000       H  
ATOM     83  CD2 TRP    35      54.390  40.860  13.442  0.1243  1.7000       C  
ATOM     84  C   TRP    35      52.316  38.317  17.390  0.5973  1.7000       C  
ATOM     85  O   TRP    35      52.925  38.645  18.408 -0.5679  1.5000       O  
ATOM     86  N   LYS    36      51.706  37.126  17.288 -0.3479  1.5500       N  
ATOM     87  H   LYS    36      51.163  36.883  16.472  0.2747  1.3000       H  
ATOM     88  CA  LYS    36      51.845  36.193  18.326 -0.2400  1.7000       C  
ATOM     89  HA  LYS    36      51.909  36.711  19.285  0.1426  1.2000       H  
ATOM     90  CB  LYS    36      50.678  35.212  18.440 -0.0094  1.7000       C  
ATOM     91  HB2 LYS    36      50.600  34.626  17.522  0.0362  1.2000       H  
ATOM     92  HB3 LYS    36      50.839  34.539  19.284  0.0362  1.2000       H  
ATOM     93  CG  LYS    36      49.382  35.991  18.670  0.0187  1.7000       C  
ATOM     94  HG2 LYS    36      49.467  36.588  19.580  0.0103  1.2000       H  
ATOM     95  HG3 LYS    36      49.179  36.648  17.823  0.0103  1.2000       H  
ATOM     96  CD  LYS    36      48.221  34.999  18.812 -0.0479  1.7000       C  
ATOM     97  HD2 LYS    36      48.131  34.407  17.900  0.0621  1.2000       H  
ATOM     98  HD3 LYS    36      48.404  34.337  19.660  0.0621  1.2000       H  
ATOM     99  CE  LYS    36      46.924  35.785  19.045 -0.0143  1.7000       C  
ATOM    100  HE2 LYS    36      47.015  36.407  19.937  0.1135  1.2000       H  
ATOM    101  HE3 LYS    36      46.749  36.429  18.181  0.1135  1.2000       H  
ATOM    102  NZ  LYS    36      45.799  34.849  19.195 -0.3854  1.5500       N  
ATOM    103  HZ1 LYS    36      45.575  34.739  20.174  0.3400  1.3000       H  
ATOM    104  HZ2 LYS    36      44.990  35.211  18.708  0.3400  1.3000       H  
ATOM    105  HZ3 LYS    36      46.043  33.950  18.803  0.3400  1.3000       H  
ATOM    106  C   LYS    36      53.092  35.454  18.149  0.7341  1.7000       C  
ATOM    107  O   LYS    36      53.860  35.709  17.214 -0.5894  1.5000       O  
ATOM    108  N   TRP    37      53.489  34.471  18.986 -0.4157  1.5500       N  
ATOM    109  H   TRP    37      52.946  34.209  19.795  0.2719  1.3000       H  
ATOM    110  CA  TRP    37      54.825  33.841  18.755 -0.0275  1.7000       C  
ATOM    111  HA  TRP    37      55.162  33.962  17.727  0.1123  1.2000       H  
ATOM    112  CB  TRP    37      55.926  34.439  19.674 -0.0050  1.7000       C  
ATOM    113  HB2 TRP    37      55.538  34.243  20.675  0.0339  1.2000       H  
ATOM    114  HB3 TRP    37      56.864  33.943  19.793  0.0339  1.2000       H  
ATOM    115  CG  TRP    37      55.917  35.912  19.568 -0.1415  1.7000       C  
ATOM    116  CD1 TRP    37      55.394  36.709  20.506 -0.1638  1.7000       C  
ATOM    117  HD1 TRP    37      54.972  36.393  21.449  0.2062  1.2000       H  
ATOM    118  NE1 TRP    37      55.465  38.054  20.033 -0.3418  1.5500       N  
ATOM    119  HE1 TRP    37      55.175  38.869  20.554  0.3412  1.3000       H  
ATOM    120  CE2 TRP    37      56.045  38.021  18.763  0.1380  1.7000       C  
ATOM    121  CZ2 TRP    37      56.295  39.031  17.944 -0.2601  1.7000       C  
ATOM    122  HZ2 TRP    37      56.053  40.048  18.213  0.1572  1.2000       H  
ATOM    123  CH2 TRP    37      56.928  38.702  16.649 -0.1134  1.7000       C  
ATOM    124  HH2 TRP    37      57.181  39.493  15.962  0.1417  1.2000       H  
ATOM    125  CZ3 TRP    37      57.222  37.427  16.349 -0.1972  1.7000       C  
ATOM    126  HZ3 TRP    37      57.680  37.185  15.401  0.1447  1.2000       H  
ATOM    127  CE3 TRP    37      56.912  36.347  17.311 -0.2387  1.7000       C  
ATOM    128  HE3 TRP    37      57.066  35.317  17.048  0.1700  1.2000       H  
ATOM    129  CD2 TRP    37      56.344  36.713  18.458  0.1243  1.7000       C  
ATOM    130  C   TRP    37      54.814  32.342  18.961  0.5973  1.7000       C  
ATOM    131  O   TRP    37      53.684  31.824  19.000 -0.5679  1.5000       O  
ATOM    132  N   ASP    38      56.029  31.717  19.108 -0.5163  1.5500       N  
ATOM    133  H   ASP    38      56.832  32.320  19.002  0.2936  1.3000       H  
ATOM    134  CA  ASP    38      56.432  30.229  19.391  0.0381  1.7000       C  
ATOM    135  HA  ASP    38      56.544  30.223  20.475  0.0880  1.2000       H  
ATOM    136  CB  ASP    38      55.413  28.944  19.128 -0.0303  1.7000       C  
ATOM    137  HB2 ASP    38      54.440  29.171  19.564 -0.0122  1.2000       H  
ATOM    138  HB3 ASP    38      55.289  28.802  18.054 -0.0122  1.2000       H  
ATOM    139  CG  ASP    38      55.963  27.560  19.791  0.7994  1.7000       C  
ATOM    140  OD1 ASP    38      57.025  27.630  20.650 -0.8014  1.5000       O  
ATOM    141  OD2 ASP    38      55.434  26.220  19.528 -0.8014  1.5000       O  
ATOM    142  C   ASP    38      57.908  29.951  18.869  0.5366  1.7000       C  
ATOM    143  O   ASP    38      58.631  30.898  18.464 -0.5819  1.5000       O  
ATOM    144  N   LYS    39      58.346  28.679  18.815 -0.3479  1.5500       N  
ATOM    145  H   LYS    39      57.700  27.960  19.093  0.2747  1.3000       H  
ATOM    146  CA  LYS    39      59.593  28.166  18.264 -0.2400  1.7000       C  
ATOM    147  HA  LYS    39      60.107  28.969  17.733  0.1426  1.2000       H  
ATOM    148  CB  LYS    39      60.507  27.662  19.377 -0.0094  1.7000       C  
ATOM    149  HB2 LYS    39      61.449  27.349  18.921  0.0362  1.2000       H  
ATOM    150  HB3 LYS    39      60.733  28.484  20.058  0.0362  1.2000       H  
ATOM    151  CG  LYS    39      59.902  26.516  20.166  0.0187  1.7000       C  
ATOM    152  HG2 LYS    39      59.429  26.918  21.062  0.0103  1.2000       H  
ATOM    153  HG3 LYS    39      59.143  25.985  19.597  0.0103  1.2000       H  
ATOM    154  CD  LYS    39      60.946  25.502  20.595 -0.0479  1.7000       C  
ATOM    155  HD2 LYS    39      61.511  25.191  19.714  0.0621  1.2000       H  
ATOM    156  HD3 LYS    39      61.627  25.947  21.322  0.0621  1.2000       H  
ATOM    157  CE  LYS    39      60.283  24.267  21.191 -0.0143  1.7000       C  
ATOM    158  HE2 LYS    39      59.887  24.512  22.178  0.1135  1.2000       H  
ATOM    159  HE3 LYS    39      59.447  23.981  20.549  0.1135  1.2000       H  
ATOM    160  NZ  LYS    39      61.209  23.108  21.292 -0.3854  1.5500       N  
ATOM    161  HZ1 LYS    39      60.715  22.308  21.666  0.3400  1.3000       H  
ATOM    162  HZ2 LYS    39      61.565  22.876  20.376  0.3400  1.3000       H  
ATOM    163  HZ3 LYS    39      61.968  23.326  21.920  0.3400  1.3000       H  
ATOM    164  C   LYS    39      59.327  27.029  17.283  0.7341  1.7000       C  
ATOM    165  O   LYS    39      58.276  26.382  17.308 -0.5894  1.5000       O  
ATOM    166  N   ALA    40      60.311  26.775  16.421 -0.4157  1.5500       N  
ATOM    167  H   ALA    40      61.144  27.349  16.427  0.2719  1.3000       H  
ATOM    168  CA  ALA    40      60.246  25.682  15.461  0.0337  1.7000       C  
ATOM    169  HA  ALA    40      59.892  24.791  15.975  0.0823  1.2000       H  
ATOM    170  CB  ALA    40      59.306  26.005  14.294 -0.1825  1.7000       C  
ATOM    171  HB1 ALA    40      58.296  26.162  14.668  0.0603  1.2000       H  
ATOM    172  HB2 ALA    40      59.648  26.903  13.778  0.0603  1.2000       H  
ATOM    173  HB3 ALA    40      59.286  25.171  13.592  0.0603  1.2000       H  
ATOM    174  C   ALA    40      61.653  25.411  14.954  0.5973  1.7000       C  
ATOM    175  O   ALA    40      62.582  26.179  15.213 -0.5679  1.5000       O  
ATOM    176  N   VAL    41      61.801  24.303  14.230 -0.4157  1.5500       N  
ATOM    177  H   VAL    41      61.000  23.721  14.033  0.2719  1.3000       H  
ATOM    178  CA  VAL    41      63.077  23.951  13.617 -0.0875  1.7000       C  
ATOM    179  HA  VAL    41      63.882  24.344  14.240  0.0969  1.2000       H  
ATOM    180  CB  VAL    41      63.240  22.425  13.522  0.2985  1.7000       C  
ATOM    181  HB  VAL    41      62.754  22.079  12.612 -0.0297  1.2000       H  
ATOM    182  CG1 VAL    41      64.710  22.044  13.498 -0.3192  1.7000       C  
ATOM    183 HG11 VAL    41      64.856  20.982  13.660  0.0791  1.2000       H  
ATOM    184 HG12 VAL    41      65.157  22.307  12.540  0.0791  1.2000       H  
ATOM    185 HG13 VAL    41      65.231  22.577  14.291  0.0791  1.2000       H  
ATOM    186  CG2 VAL    41      62.530  21.752  14.678 -0.3192  1.7000       C  
ATOM    187 HG21 VAL    41      62.662  20.678  14.610  0.0791  1.2000       H  
ATOM    188 HG22 VAL    41      62.940  22.107  15.624  0.0791  1.2000       H  
ATOM    189 HG23 VAL    41      61.466  21.949  14.662  0.0791  1.2000       H  
ATOM    190  C   VAL    41      63.163  24.603  12.243  0.5973  1.7000       C  
ATOM    191  O   VAL    41      62.152  25.061  11.699 -0.5679  1.5000       O  
ATOM    192  N   CYA    42      64.364  24.663  11.676 -0.4157  1.5500       N  
ATOM    193  HN  CYA    42      65.165  24.292  12.165  0.2719  1.3000       H  
ATOM    194  CA  CYA    42      64.566  25.155  10.319 -0.0351  1.7000       C  
ATOM    195  HA  CYA    42      63.812  25.908  10.099  0.0508  1.2000       H  
ATOM    196  CB  CYA    42      65.943  25.796  10.142 -0.2413  1.7000       C  
ATOM    197  HB3 CYA    42      66.683  25.166  10.637  0.1122  1.2000       H  
ATOM    198  HB2 CYA    42      65.950  26.776  10.620  0.1122  1.2000       H  
ATOM    199  SG  CYA    42      66.440  25.962   8.410 -0.8844  1.8000       S  
ATOM    200  C   CYA    42      64.396  23.993   9.354  0.5973  1.7000       C  
ATOM    201  O   CYA    42      64.713  22.848   9.691 -0.5679  1.5000       O  
ATOM    202  N   ARG    43      63.903  24.293   8.152 -0.3479  1.5500       N  
ATOM    203  H   ARG    43      63.708  25.255   7.914  0.2747  1.3000       H  
ATOM    204  CA  ARG    43      63.429  23.237   7.265 -0.2637  1.7000       C  
ATOM    205  HA  ARG    43      63.136  22.395   7.866  0.1560  1.2000       H  
ATOM    206  CB  ARG    43      62.213  23.725   6.481 -0.0007  1.7000       C  
ATOM    207  HB2 ARG    43      61.719  24.498   7.073  0.0327  1.2000       H  
ATOM    208  HB3 ARG    43      62.510  24.189   5.538  0.0327  1.2000       H  
ATOM    209  CG  ARG    43      61.171  22.655   6.246  0.0390  1.7000       C  
ATOM    210  HG2 ARG    43      61.133  21.962   7.084  0.0285  1.2000       H  
ATOM    211  HG3 ARG    43      60.215  23.144   6.132  0.0285  1.2000       H  
ATOM    212  CD  ARG    43      61.422  21.922   4.948  0.0486  1.7000       C  
ATOM    213  HD2 ARG    43      61.112  22.558   4.117  0.0687  1.2000       H  
ATOM    214  HD3 ARG    43      62.482  21.708   4.840  0.0687  1.2000       H  
ATOM    215  NE  ARG    43      60.703  20.657   4.901 -0.5295  1.5500       N  
ATOM    216  HE  ARG    43      60.181  20.395   5.725  0.3456  1.3000       H  
ATOM    217  CZ  ARG    43      60.678  19.852   3.849  0.8076  1.7000       C  
ATOM    218  NH1 ARG    43      61.315  20.155   2.731 -0.8627  1.5500       N  
ATOM    219 HH11 ARG    43      61.880  20.988   2.693  0.4478  1.3000       H  
ATOM    220 HH12 ARG    43      61.255  19.541   1.934  0.4478  1.3000       H  
ATOM    221  NH2 ARG    43      59.998  18.712   3.922 -0.8627  1.5500       N  
ATOM    222 HH21 ARG    43      59.969  18.098   3.123  0.4478  1.3000       H  
ATOM    223 HH22 ARG    43      59.540  18.448   4.781  0.4478  1.3000       H  
ATOM    224  C   ARG    43      64.502  22.747   6.301  0.7341  1.7000       C  
ATOM    225  O   ARG    43      64.585  21.547   6.028 -0.5894  1.5000       O  
ATOM    226  N   PHE    44      65.308  23.648   5.744 -0.4157  1.5500       N  
ATOM    227  H   PHE    44      65.219  24.626   5.984  0.2719  1.3000       H  
ATOM    228  CA  PHE    44      66.144  23.259   4.609 -0.0024  1.7000       C  
ATOM    229  HA  PHE    44      65.654  22.480   4.036  0.0978  1.2000       H  
ATOM    230  CB  PHE    44      66.404  24.482   3.727 -0.0343  1.7000       C  
ATOM    231  HB2 PHE    44      66.793  25.301   4.336  0.0295  1.2000       H  
ATOM    232  HB3 PHE    44      67.164  24.187   3.012  0.0295  1.2000       H  
ATOM    233  CG  PHE    44      65.200  24.937   2.962  0.0118  1.7000       C  
ATOM    234  CD1 PHE    44      64.218  24.036   2.599 -0.1256  1.7000       C  
ATOM    235  HD1 PHE    44      64.280  22.984   2.807  0.1330  1.2000       H  
ATOM    236  CE1 PHE    44      63.105  24.448   1.893 -0.1704  1.7000       C  
ATOM    237  HE1 PHE    44      62.353  23.729   1.610  0.1430  1.2000       H  
ATOM    238  CZ  PHE    44      62.967  25.772   1.539 -0.1072  1.7000       C  
ATOM    239  HZ  PHE    44      62.123  26.077   0.962  0.1297  1.2000       H  
ATOM    240  CE2 PHE    44      63.940  26.680   1.892 -0.1704  1.7000       C  
ATOM    241  HE2 PHE    44      63.826  27.723   1.635  0.1430  1.2000       H  
ATOM    242  CD2 PHE    44      65.049  26.261   2.600 -0.1256  1.7000       C  
ATOM    243  HD2 PHE    44      65.669  27.011   2.953  0.1330  1.2000       H  
ATOM    244  C   PHE    44      67.451  22.598   5.039  0.5973  1.7000       C  
ATOM    245  O   PHE    44      67.669  21.411   4.787 -0.5679  1.5000       O  
ATOM    246  N   CYB    45      68.426  23.097   5.543  0.00 57.00           N  
ATOM    247  HN  CYB    45      68.654  24.130   5.299  0.27 19.00           H  
ATOM    248  CA  CYB    45      69.504  22.084   5.716  0.02 13.00           C  
ATOM    249  HA  CYB    45      69.499  21.218   5.051  0.11 24.00           H  
ATOM    250  CB  CYB    45      70.837  22.873   5.387  0.00 31.00           C  
ATOM    251  HB2 CYB    45      71.615  22.018   5.292  0.11 12.00           H  
ATOM    252  HB3 CYB    45      70.730  23.140   4.252  0.11 12.00           H  
ATOM    253  SG  CYB    45      71.653  23.954   6.399  0.00 19.00           S  
ATOM    254  HG  CYB    45      72.805  23.231   6.388  0.19 33.00           H  
ATOM    255  C   CYB    45      69.685  21.583   7.148  0.59 73.00           C  
ATOM    256  O   CYB    45      69.109  22.114   8.100  0.00 79.00           O  
ATOM    257  N   GLY    46      70.508  20.546   7.288  0.00 57.00           N  
ATOM    258  H   GLY    46      70.950  20.149   6.471  0.27 19.00           H  
ATOM    259  CA  GLY    46      70.618  19.821   8.538  0.00 52.00           C  
ATOM    260  HA2 GLY    46      69.663  19.857   9.062  0.06 98.00           H  
ATOM    261  HA3 GLY    46      70.814  18.778   8.308  0.06 98.00           H  
ATOM    262  C   GLY    46      71.702  20.249   9.511  0.59 73.00           C  
ATOM    263  O   GLY    46      71.934  19.564  10.512  0.00 79.00           O 
ATOM    264  N   THR    47      72.082  21.277   9.493 -0.4157  1.5500       N  
ATOM    265  H   THR    47      71.855  22.060   8.898  0.2719  1.3000       H  
ATOM    266  CA  THR    47      72.662  21.529  10.804 -0.0389  1.7000       C  
ATOM    267  HA  THR    47      73.276  20.678  11.099  0.1007  1.2000       H  
ATOM    268  CB  THR    47      73.587  22.748  10.767  0.3654  1.7000       C  
ATOM    269  HB  THR    47      74.464  22.509  10.163  0.0043  1.2000       H  
ATOM    270  CG2 THR    47      72.880  23.935  10.165 -0.2438  1.7000       C  
ATOM    271 HG21 THR    47      73.621  24.617   9.747  0.0642  1.2000       H  
ATOM    272 HG22 THR    47      72.150  23.694   9.406  0.0642  1.2000       H  
ATOM    273 HG23 THR    47      72.344  24.456  10.955  0.0642  1.2000       H  
ATOM    274  OG1 THR    47      73.985  23.083  12.102 -0.6761  1.5000       O  
ATOM    275  HG1 THR    47      73.197  23.095  12.658  0.4102  1.2000       H  
ATOM    276  C   THR    47      71.601  21.727  11.877  0.5973  1.7000       C  
ATOM    277  O   THR    47      71.947  21.873  13.054 -0.5679  1.5000       O  
ATOM    278  N   GLY    48      70.323  21.733  11.499 -0.4157  1.5500       N  
ATOM    279  H   GLY    48      70.091  21.623  10.522  0.2719  1.3000       H  
ATOM    280  CA  GLY    48      69.228  21.811  12.446 -0.0252  1.7000       C  
ATOM    281  HA2 GLY    48      68.288  21.721  11.899  0.0698  1.2000       H  
ATOM    282  HA3 GLY    48      69.274  21.009  13.151  0.0698  1.2000       H  
ATOM    283  C   GLY    48      69.194  23.088  13.254  0.5973  1.7000       C  
ATOM    284  O   GLY    48      69.339  23.056  14.478 -0.5679  1.5000       O  
ATOM    285  N   CYD    49      68.981  24.220  12.588 -0.4157  1.5500       N  
ATOM    286  HN  CYD    49      68.841  24.204  11.588  0.2719  1.3000       H  
ATOM    287  CA  CYD    49      68.947  25.502  13.278  0.0213  1.7000       C  
ATOM    288  HA  CYD    49      69.735  25.505  14.029  0.1124  1.2000       H  
ATOM    289  CB  CYD    49      69.209  26.650  12.299 -0.1231  1.7000       C  
ATOM    290  HB2 CYD    49      68.478  26.602  11.491  0.1112  1.2000       H  
ATOM    291  HB3 CYD    49      69.081  27.605  12.806  0.1112  1.2000       H  
ATOM    292  SG  CYD    49      70.869  26.684  11.581 -0.3119  1.8000       S  
ATOM    293  HG  CYD    49      70.722  25.543  10.838  0.1933  1.2000       H  
ATOM    294  C   CYD    49      67.613  25.706  13.985  0.5973  1.7000       C  
ATOM    295  O   CYD    49      66.817  24.771  14.108 -0.5679  1.5000       O  
ATOM    296  N   GLY    50      67.370  26.922  14.467 -0.4157  1.5500       N  
ATOM    297  H   GLY    50      68.071  27.644  14.388  0.2719  1.3000       H  
ATOM    298  CA  GLY    50      66.123  27.239  15.132 -0.0252  1.7000       C  
ATOM    299  HA2 GLY    50      65.421  26.406  15.079  0.0698  1.2000       H  
ATOM    300  HA3 GLY    50      66.332  27.424  16.185  0.0698  1.2000       H  
ATOM    301  C   GLY    50      65.457  28.472  14.558  0.5973  1.7000       C  
ATOM    302  O   GLY    50      66.088  29.525  14.427 -0.5679  1.5000       O  
ATOM    303  N   ILE    51      64.180  28.349  14.203 -0.4157  1.5500       N  
ATOM    304  H   ILE    51      63.704  27.472  14.359  0.2719  1.3000       H  
ATOM    305  CA  ILE    51      63.413  29.435  13.612 -0.0597  1.7000       C  
ATOM    306  HA  ILE    51      64.028  30.330  13.516  0.0869  1.2000       H  
ATOM    307  CB  ILE    51      62.913  29.030  12.207  0.1303  1.7000       C  
ATOM    308  HB  ILE    51      62.693  27.960  12.216  0.0187  1.2000       H  
ATOM    309  CG2 ILE    51      61.637  29.749  11.785 -0.3204  1.7000       C  
ATOM    310 HG21 ILE    51      61.402  29.511  10.747  0.0882  1.2000       H  
ATOM    311 HG22 ILE    51      60.825  29.356  12.392  0.0882  1.2000       H  
ATOM    312 HG23 ILE    51      61.711  30.830  11.893  0.0882  1.2000       H  
ATOM    313  CG1 ILE    51      64.011  29.281  11.168 -0.0430  1.7000       C  
ATOM    314 HG12 ILE    51      64.983  29.028  11.592  0.0236  1.2000       H  
ATOM    315 HG13 ILE    51      63.842  28.615  10.331  0.0236  1.2000       H  
ATOM    316  CD1 ILE    51      64.051  30.700  10.644 -0.0660  1.7000       C  
ATOM    317 HD11 ILE    51      64.965  30.833  10.065  0.0186  1.2000       H  
ATOM    318 HD12 ILE    51      63.204  30.902   9.988  0.0186  1.2000       H  
ATOM    319 HD13 ILE    51      64.061  31.412  11.467  0.0186  1.2000       H  
ATOM    320  C   ILE    51      62.289  29.781  14.586  0.5973  1.7000       C  
ATOM    321  O   ILE    51      61.935  28.974  15.454 -0.5679  1.5000       O  
ATOM    322  N   MET    52      61.735  30.982  14.464 -0.4157  1.5500       N  
ATOM    323  H   MET    52      62.058  31.600  13.733  0.2719  1.3000       H  
ATOM    324  CA  MET    52      60.832  31.548  15.455 -0.0237  1.7000       C  
ATOM    325  HA  MET    52      60.392  30.764  16.073  0.0880  1.2000       H  
ATOM    326  CB  MET    52      61.625  32.502  16.358  0.0342  1.7000       C  
ATOM    327  HB2 MET    52      62.406  31.904  16.817  0.0241  1.2000       H  
ATOM    328  HB3 MET    52      62.118  33.252  15.742  0.0241  1.2000       H  
ATOM    329  CG  MET    52      60.919  33.246  17.473  0.0018  1.7000       C  
ATOM    330  HG2 MET    52      60.464  32.505  18.126  0.0440  1.2000       H  
ATOM    331  HG3 MET    52      61.671  33.775  18.059  0.0440  1.2000       H  
ATOM    332  SD  MET    52      59.666  34.440  16.997 -0.2737  1.8000       S  
ATOM    333  CE  MET    52      58.881  34.644  18.579 -0.0536  1.7000       C  
ATOM    334  HE1 MET    52      58.688  35.688  18.808  0.0684  1.2000       H  
ATOM    335  HE2 MET    52      58.025  34.025  18.391  0.0684  1.2000       H  
ATOM    336  HE3 MET    52      59.491  34.210  19.371  0.0684  1.2000       H  
ATOM    337  C   MET    52      59.730  32.252  14.684  0.5973  1.7000       C  
ATOM    338  O   MET    52      60.006  33.213  13.956 -0.5679  1.5000       O  
ATOM    339  N   ILE    53      58.493  31.764  14.814 -0.4157  1.5500       N  
ATOM    340  H   ILE    53      58.320  31.012  15.466  0.2719  1.3000       H  
ATOM    341  CA  ILE    53      57.417  32.146  13.909 -0.0597  1.7000       C  
ATOM    342  HA  ILE    53      57.728  33.000  13.312  0.0869  1.2000       H  
ATOM    343  CB  ILE    53      57.053  30.995  12.946  0.1303  1.7000       C  
ATOM    344  HB  ILE    53      56.140  31.260  12.410  0.0187  1.2000       H  
ATOM    345  CG2 ILE    53      58.139  30.802  11.907 -0.3204  1.7000       C  
ATOM    346 HG21 ILE    53      57.813  30.159  11.089  0.0882  1.2000       H  
ATOM    347 HG22 ILE    53      58.345  31.775  11.496  0.0882  1.2000       H  
ATOM    348 HG23 ILE    53      59.036  30.426  12.381  0.0882  1.2000       H  
ATOM    349  CG1 ILE    53      56.801  29.706  13.727 -0.0430  1.7000       C  
ATOM    350 HG12 ILE    53      57.510  29.577  14.543  0.0236  1.2000       H  
ATOM    351 HG13 ILE    53      55.804  29.739  14.165  0.0236  1.2000       H  
ATOM    352  CD1 ILE    53      56.941  28.461  12.889 -0.0660  1.7000       C  
ATOM    353 HD11 ILE    53      56.919  27.606  13.542  0.0186  1.2000       H  
ATOM    354 HD12 ILE    53      56.144  28.402  12.148  0.0186  1.2000       H  
ATOM    355 HD13 ILE    53      57.914  28.382  12.410  0.0186  1.2000       H  
ATOM    356  C   ILE    53      56.188  32.586  14.690  0.5973  1.7000       C  
ATOM    357  O   ILE    53      55.933  32.132  15.810 -0.5679  1.5000       O  
ATOM    358  N   ALA    54      55.407  33.463  14.062 -0.4157  1.5500       N  
ATOM    359  H   ALA    54      55.664  33.783  13.140  0.2719  1.3000       H  
ATOM    360  CA  ALA    54      54.196  34.008  14.651  0.0337  1.7000       C  
ATOM    361  HA  ALA    54      53.825  33.324  15.416  0.0823  1.2000       H  
ATOM    362  CB  ALA    54      54.449  35.366  15.316 -0.1825  1.7000       C  
ATOM    363  HB1 ALA    54      53.668  36.134  15.146  0.0603  1.2000       H  
ATOM    364  HB2 ALA    54      55.428  35.419  15.765  0.0603  1.2000       H  
ATOM    365  HB3 ALA    54      54.920  35.852  14.470  0.0603  1.2000       H  
ATOM    366  C   ALA    54      53.132  34.142  13.572  0.5973  1.7000       C  
ATOM    367  O   ALA    54      53.418  34.509  12.426 -0.5679  1.5000       O  
ATOM    368  N   ARG    55      51.892  33.863  13.967 -0.3479  1.5500       N  
ATOM    369  H   ARG    55      51.728  33.626  14.934  0.2747  1.3000       H  
ATOM    370  CA  ARG    55      50.752  33.863  13.068 -0.2637  1.7000       C  
ATOM    371  HA  ARG    55      51.061  34.188  12.081  0.1560  1.2000       H  
ATOM    372  CB  ARG    55      50.178  32.450  12.870 -0.0007  1.7000       C  
ATOM    373  HB2 ARG    55      49.458  32.478  12.056  0.0327  1.2000       H  
ATOM    374  HB3 ARG    55      50.975  31.770  12.567  0.0327  1.2000       H  
ATOM    375  CG  ARG    55      49.436  31.876  14.076  0.0390  1.7000       C  
ATOM    376  HG2 ARG    55      48.668  32.549  14.453  0.0285  1.2000       H  
ATOM    377  HG3 ARG    55      48.917  30.987  13.711  0.0285  1.2000       H  
ATOM    378  CD  ARG    55      50.371  31.446  15.194  0.0486  1.7000       C  
ATOM    379  HD2 ARG    55      51.356  31.226  14.780  0.0687  1.2000       H  
ATOM    380  HD3 ARG    55      50.466  32.270  15.902  0.0687  1.2000       H  
ATOM    381  NE  ARG    55      49.896  30.235  15.852 -0.5295  1.5500       N  
ATOM    382  HE  ARG    55      49.341  29.594  15.300  0.3456  1.3000       H  
ATOM    383  CZ  ARG    55      50.120  29.932  17.122  0.8076  1.7000       C  
ATOM    384  NH1 ARG    55      50.831  30.724  17.907 -0.8627  1.5500       N  
ATOM    385 HH11 ARG    55      51.297  31.528  17.515  0.4478  1.3000       H  
ATOM    386 HH12 ARG    55      51.022  30.450  18.860  0.4478  1.3000       H  
ATOM    387  NH2 ARG    55      49.619  28.805  17.618 -0.8627  1.5500       N  
ATOM    388 HH21 ARG    55      49.935  27.941  17.172  0.4478  1.3000       H  
ATOM    389 HH22 ARG    55      49.398  28.776  18.608  0.4478  1.3000       H  
ATOM    390  C   ARG    55      49.666  34.778  13.611  0.7341  1.7000       C  
ATOM    391  O   ARG    55      49.532  34.961  14.824 -0.5894  1.5000       O  
ATOM    392  N   LYS    56      48.893  35.358  12.698 -0.3479  1.5500       N  
ATOM    393  H   LYS    56      49.050  35.173  11.716  0.2747  1.3000       H  
ATOM    394  CA  LYS    56      47.763  36.202  13.056 -0.2400  1.7000       C  
ATOM    395  HA  LYS    56      47.481  36.031  14.096  0.1426  1.2000       H  
ATOM    396  CB  LYS    56      48.097  37.689  12.893 -0.0094  1.7000       C  
ATOM    397  HB2 LYS    56      48.548  37.831  11.911  0.0362  1.2000       H  
ATOM    398  HB3 LYS    56      47.172  38.269  12.919  0.0362  1.2000       H  
ATOM    399  CG  LYS    56      49.024  38.231  13.971  0.0187  1.7000       C  
ATOM    400  HG2 LYS    56      48.411  38.346  14.858  0.0103  1.2000       H  
ATOM    401  HG3 LYS    56      49.821  37.516  14.171  0.0103  1.2000       H  
ATOM    402  CD  LYS    56      49.658  39.549  13.560 -0.0479  1.7000       C  
ATOM    403  HD2 LYS    56      50.166  39.473  12.603  0.0621  1.2000       H  
ATOM    404  HD3 LYS    56      48.854  40.273  13.418  0.0621  1.2000       H  
ATOM    405  CE  LYS    56      50.564  40.088  14.657 -0.0143  1.7000       C  
ATOM    406  HE2 LYS    56      50.130  41.032  14.920  0.1135  1.2000       H  
ATOM    407  HE3 LYS    56      50.345  39.224  15.223  0.1135  1.2000       H  
ATOM    408  NZ  LYS    56      51.961  40.278  14.181 -0.3854  1.5500       N  
ATOM    409  HZ1 LYS    56      51.506  40.087  13.281  0.3400  1.3000       H  
ATOM    410  HZ2 LYS    56      51.748  40.575  15.201  0.3400  1.3000       H  
ATOM    411  HZ3 LYS    56      52.320  39.314  14.202  0.3400  1.3000       H  
ATOM    412  C   LYS    56      46.570  35.827  12.191  0.7341  1.7000       C  
ATOM    413  O   LYS    56      46.704  35.670  10.975 -0.5894  1.5000       O  
ATOM    414  N   ASP    57      45.408  35.688  12.831 -0.5163  1.5500       N  
ATOM    415  H   ASP    57      45.358  35.880  13.820  0.2936  1.3000       H  
ATOM    416  CA  ASP    57      44.176  35.269  12.159  0.0381  1.7000       C  
ATOM    417  HA  ASP    57      43.406  35.151  12.922  0.0880  1.2000       H  
ATOM    418  CB  ASP    57      43.693  36.337  11.175 -0.0303  1.7000       C  
ATOM    419  HB2 ASP    57      44.357  36.387  10.311 -0.0122  1.2000       H  
ATOM    420  HB3 ASP    57      42.703  36.056  10.811 -0.0122  1.2000       H  
ATOM    421  CG  ASP    57      43.593  37.710  11.808  0.7994  1.7000       C  
ATOM    422  OD1 ASP    57      42.711  37.906  12.671 -0.8014  1.5000       O  
ATOM    423  OD2 ASP    57      44.396  38.594  11.442 -0.8014  1.5000       O  
ATOM    424  C   ASP    57      44.359  33.924  11.462  0.5366  1.7000       C  
ATOM    425  O   ASP    57      43.826  33.681  10.376 -0.5819  1.5000       O  
ATOM    426  N   GLY    58      45.129  33.039  12.091 -0.4157  1.5500       N  
ATOM    427  H   GLY    58      45.560  33.283  12.969  0.2719  1.3000       H  
ATOM    428  CA  GLY    58      45.352  31.712  11.557 -0.0252  1.7000       C  
ATOM    429  HA2 GLY    58      45.788  31.096  12.343  0.0698  1.2000       H  
ATOM    430  HA3 GLY    58      44.390  31.271  11.292  0.0698  1.2000       H  
ATOM    431  C   GLY    58      46.260  31.644  10.353  0.5973  1.7000       C  
ATOM    432  O   GLY    58      46.333  30.589   9.714 -0.5679  1.5000       O  
ATOM    433  N   LYS    59      46.950  32.731  10.015 -0.3479  1.5500       N  
ATOM    434  H   LYS    59      46.823  33.582  10.546  0.2747  1.3000       H  
ATOM    435  CA  LYS    59      47.840  32.783   8.866 -0.2400  1.7000       C  
ATOM    436  HA  LYS    59      47.923  31.797   8.412  0.1426  1.2000       H  
ATOM    437  CB  LYS    59      47.321  33.762   7.805 -0.0094  1.7000       C  
ATOM    438  HB2 LYS    59      47.460  34.780   8.174  0.0362  1.2000       H  
ATOM    439  HB3 LYS    59      47.923  33.660   6.901  0.0362  1.2000       H  
ATOM    440  CG  LYS    59      45.845  33.601   7.466  0.0187  1.7000       C  
ATOM    441  HG2 LYS    59      45.244  33.800   8.347  0.0103  1.2000       H  
ATOM    442  HG3 LYS    59      45.568  34.339   6.712  0.0103  1.2000       H  
ATOM    443  CD  LYS    59      45.538  32.206   6.941 -0.0479  1.7000       C  
ATOM    444  HD2 LYS    59      45.958  31.430   7.561  0.0621  1.2000       H  
ATOM    445  HD3 LYS    59      44.455  32.073   6.932  0.0621  1.2000       H  
ATOM    446  CE  LYS    59      46.057  32.020   5.524 -0.0143  1.7000       C  
ATOM    447  HE2 LYS    59      45.535  32.711   4.860  0.1135  1.2000       H  
ATOM    448  HE3 LYS    59      47.122  32.256   5.505  0.1135  1.2000       H  
ATOM    449  NZ  LYS    59      45.871  30.624   5.045 -0.3854  1.5500       N  
ATOM    450  HZ1 LYS    59      44.886  30.399   5.049  0.3400  1.3000       H  
ATOM    451  HZ2 LYS    59      46.236  30.529   4.108  0.3400  1.3000       H  
ATOM    452  HZ3 LYS    59      46.355  29.986   5.663  0.3400  1.3000       H  
ATOM    453  C   LYS    59      49.232  33.204   9.317  0.7341  1.7000       C  
ATOM    454  O   LYS    59      49.373  34.083  10.173 -0.5894  1.5000       O  
ATOM    455  N   ILE    60      50.256  32.573   8.736 -0.4157  1.5500       N  
ATOM    456  H   ILE    60      50.089  31.854   8.048  0.2719  1.3000       H  
ATOM    457  CA  ILE    60      51.634  32.924   9.065 -0.0597  1.7000       C  
ATOM    458  HA  ILE    60      51.760  32.854  10.146  0.0869  1.2000       H  
ATOM    459  CB  ILE    60      52.610  31.959   8.378  0.1303  1.7000       C  
ATOM    460  HB  ILE    60      52.294  31.799   7.347  0.0187  1.2000       H  
ATOM    461  CG2 ILE    60      54.010  32.549   8.343 -0.3204  1.7000       C  
ATOM    462 HG21 ILE    60      54.737  31.770   8.147  0.0882  1.2000       H  
ATOM    463 HG22 ILE    60      54.084  33.283   7.539  0.0882  1.2000       H  
ATOM    464 HG23 ILE    60      54.275  33.036   9.282  0.0882  1.2000       H  
ATOM    465  CG1 ILE    60      52.629  30.606   9.090 -0.0430  1.7000       C  
ATOM    466 HG12 ILE    60      51.631  30.199   9.123  0.0236  1.2000       H  
ATOM    467 HG13 ILE    60      53.220  29.915   8.487  0.0236  1.2000       H  
ATOM    468  CD1 ILE    60      53.231  30.651  10.470 -0.0660  1.7000       C  
ATOM    469 HD11 ILE    60      54.082  29.970  10.521  0.0186  1.2000       H  
ATOM    470 HD12 ILE    60      53.556  31.643  10.775  0.0186  1.2000       H  
ATOM    471 HD13 ILE    60      52.485  30.317  11.190  0.0186  1.2000       H  
ATOM    472  C   ILE    60      51.900  34.363   8.650  0.5973  1.7000       C  
ATOM    473  O   ILE    60      51.624  34.759   7.510 -0.5679  1.5000       O  
ATOM    474  N   VAL    61      52.438  35.160   9.576 -0.4157  1.5500       N  
ATOM    475  H   VAL    61      52.644  34.791  10.493  0.2719  1.3000       H  
ATOM    476  CA  VAL    61      52.752  36.557   9.315 -0.0875  1.7000       C  
ATOM    477  HA  VAL    61      52.564  36.787   8.266  0.0969  1.2000       H  
ATOM    478  CB  VAL    61      51.868  37.508  10.154  0.2985  1.7000       C  
ATOM    479  HB  VAL    61      52.340  38.492  10.176 -0.0297  1.2000       H  
ATOM    480  CG1 VAL    61      50.501  37.671   9.506 -0.3192  1.7000       C  
ATOM    481 HG11 VAL    61      49.940  36.737   9.561  0.0791  1.2000       H  
ATOM    482 HG12 VAL    61      49.944  38.456  10.020  0.0791  1.2000       H  
ATOM    483 HG13 VAL    61      50.619  37.959   8.460  0.0791  1.2000       H  
ATOM    484  CG2 VAL    61      51.728  37.008  11.578 -0.3192  1.7000       C  
ATOM    485 HG21 VAL    61      51.189  37.734  12.164  0.0791  1.2000       H  
ATOM    486 HG22 VAL    61      51.158  36.097  11.584  0.0791  1.2000       H  
ATOM    487 HG23 VAL    61      52.698  36.881  12.050  0.0791  1.2000       H  
ATOM    488  C   VAL    61      54.227  36.864   9.538  0.5973  1.7000       C  
ATOM    489  O   VAL    61      54.850  37.545   8.715 -0.5679  1.5000       O  
ATOM    490  N   ALA    62      54.812  36.384  10.636 -0.4157  1.5500       N  
ATOM    491  H   ALA    62      54.286  35.811  11.279  0.2719  1.3000       H  
ATOM    492  CA  ALA    62      56.175  36.748  10.998  0.0337  1.7000       C  
ATOM    493  HA  ALA    62      56.615  37.376  10.223  0.0823  1.2000       H  
ATOM    494  CB  ALA    62      56.200  37.558  12.299 -0.1825  1.7000       C  
ATOM    495  HB1 ALA    62      57.128  38.124  12.353  0.0603  1.2000       H  
ATOM    496  HB2 ALA    62      55.334  38.215  12.308  0.0603  1.2000       H  
ATOM    497  HB3 ALA    62      56.160  36.895  13.156  0.0603  1.2000       H  
ATOM    498  C   ALA    62      57.041  35.506  11.148  0.5973  1.7000       C  
ATOM    499  O   ALA    62      56.583  34.474  11.643 -0.5679  1.5000       O  
ATOM    500  N   THR    63      58.299  35.619  10.726 -0.4157  1.5500       N  
ATOM    501  H   THR    63      58.624  36.497  10.345  0.2719  1.3000       H  
ATOM    502  CA  THR    63      59.278  34.557  10.910 -0.0389  1.7000       C  
ATOM    503  HA  THR    63      59.071  34.054  11.852  0.1007  1.2000       H  
ATOM    504  CB  THR    63      59.210  33.518   9.781  0.3654  1.7000       C  
ATOM    505  HB  THR    63      58.213  33.077   9.761  0.0043  1.2000       H  
ATOM    506  CG2 THR    63      59.466  34.164   8.424 -0.2438  1.7000       C  
ATOM    507 HG21 THR    63      59.305  33.418   7.646  0.0642  1.2000       H  
ATOM    508 HG22 THR    63      58.780  34.991   8.245  0.0642  1.2000       H  
ATOM    509 HG23 THR    63      60.494  34.516   8.344  0.0642  1.2000       H  
ATOM    510  OG1 THR    63      60.179  32.489  10.015 -0.6761  1.5000       O  
ATOM    511  HG1 THR    63      59.927  32.010  10.811  0.4102  1.2000       H  
ATOM    512  C   THR    63      60.667  35.177  10.984  0.5973  1.7000       C  
ATOM    513  O   THR    63      60.962  36.155  10.289 -0.5679  1.5000       O  
ATOM    514  N   LYS    64      61.512  34.611  11.843 -0.3479  1.5500       N  
ATOM    515  H   LYS    64      61.217  33.832  12.417  0.2747  1.3000       H  
ATOM    516  CA  LYS    64      62.870  35.123  11.995 -0.2400  1.7000       C  
ATOM    517  HA  LYS    64      63.276  35.246  10.993  0.1426  1.2000       H  
ATOM    518  CB  LYS    64      62.887  36.460  12.750 -0.0094  1.7000       C  
ATOM    519  HB2 LYS    64      62.189  37.152  12.279  0.0362  1.2000       H  
ATOM    520  HB3 LYS    64      62.539  36.297  13.772  0.0362  1.2000       H  
ATOM    521  CG  LYS    64      64.242  37.150  12.804  0.0187  1.7000       C  
ATOM    522  HG2 LYS    64      64.095  38.154  13.205  0.0103  1.2000       H  
ATOM    523  HG3 LYS    64      64.914  36.619  13.477  0.0103  1.2000       H  
ATOM    524  CD  LYS    64      64.864  37.248  11.420 -0.0479  1.7000       C  
ATOM    525  HD2 LYS    64      65.171  36.276  11.040  0.0621  1.2000       H  
ATOM    526  HD3 LYS    64      64.116  37.654  10.736  0.0621  1.2000       H  
ATOM    527  CE  LYS    64      66.048  38.200  11.413 -0.0143  1.7000       C  
ATOM    528  HE2 LYS    64      65.893  38.938  10.623  0.1135  1.2000       H  
ATOM    529  HE3 LYS    64      66.103  38.725  12.368  0.1135  1.2000       H  
ATOM    530  NZ  LYS    64      67.328  37.483  11.154 -0.3854  1.5500       N  
ATOM    531  HZ1 LYS    64      67.271  36.986  10.275  0.3400  1.3000       H  
ATOM    532  HZ2 LYS    64      68.087  38.149  11.108  0.3400  1.3000       H  
ATOM    533  HZ3 LYS    64      67.508  36.827  11.901  0.3400  1.3000       H  
ATOM    534  C   LYS    64      63.699  34.079  12.733  0.7341  1.7000       C  
ATOM    535  O   LYS    64      63.159  33.239  13.455 -0.5894  1.5000       O  
ATOM    536  N   GLY    65      65.015  34.142  12.547 -0.4157  1.5500       N  
ATOM    537  H   GLY    65      65.407  34.836  11.933  0.2719  1.3000       H  
ATOM    538  CA  GLY    65      65.914  33.261  13.268 -0.0252  1.7000       C  
ATOM    539  HA2 GLY    65      65.717  32.229  12.973  0.0698  1.2000       H  
ATOM    540  HA3 GLY    65      66.941  33.504  12.998  0.0698  1.2000       H  
ATOM    541  C   GLY    65      65.763  33.396  14.769  0.5973  1.7000       C  
ATOM    542  O   GLY    65      65.554  34.501  15.278 -0.5679  1.5000       O  
ATOM    543  N   ASP    66      65.859  32.278  15.494 -0.5163  1.5500       N  
ATOM    544  H   ASP    66      66.054  31.390  15.052  0.2936  1.3000       H  
ATOM    545  CA  ASP    66      65.595  32.303  16.928  0.0381  1.7000       C  
ATOM    546  HA  ASP    66      64.859  33.083  17.091  0.0880  1.2000       H  
ATOM    547  CB  ASP    66      64.980  30.982  17.383 -0.0303  1.7000       C  
ATOM    548  HB2 ASP    66      64.435  30.541  16.548 -0.0122  1.2000       H  
ATOM    549  HB3 ASP    66      65.746  30.266  17.682 -0.0122  1.2000       H  
ATOM    550  CG  ASP    66      63.979  31.160  18.510  0.7994  1.7000       C  
ATOM    551  OD1 ASP    66      63.706  32.318  18.890 -0.8014  1.5000       O  
ATOM    552  OD2 ASP    66      63.457  30.142  19.010 -0.8014  1.5000       O  
ATOM    553  C   ASP    66      66.879  32.565  17.695  0.5366  1.7000       C  
ATOM    554  O   ASP    66      67.800  31.737  17.648 -0.5819  1.5000       O  
ATOM    555  N   PRO    67      66.975  33.691  18.408 -0.2548  1.5500       N  
ATOM    556  CD  PRO    67      66.002  34.790  18.503  0.0192  1.7000       C  
ATOM    557  HD2 PRO    67      65.305  34.592  19.319  0.0391  1.2000       H  
ATOM    558  HD3 PRO    67      65.462  34.986  17.583  0.0391  1.2000       H  
ATOM    559  CG  PRO    67      66.865  35.963  18.836  0.0189  1.7000       C  
ATOM    560  HG2 PRO    67      66.303  36.734  19.364  0.0213  1.2000       H  
ATOM    561  HG3 PRO    67      67.284  36.373  17.915  0.0213  1.2000       H  
ATOM    562  CB  PRO    67      67.973  35.408  19.680 -0.0070  1.7000       C  
ATOM    563  HB2 PRO    67      67.633  35.352  20.716  0.0253  1.2000       H  
ATOM    564  HB3 PRO    67      68.871  36.023  19.614  0.0253  1.2000       H  
ATOM    565  CA  PRO    67      68.221  33.996  19.129 -0.0266  1.7000       C  
ATOM    566  HA  PRO    67      69.048  34.026  18.417  0.0641  1.2000       H  
ATOM    567  C   PRO    67      68.537  33.013  20.242  0.5896  1.7000       C  
ATOM    568  O   PRO    67      69.688  32.960  20.694 -0.5748  1.5000       O  
ATOM    569  N   ALA    68      67.558  32.242  20.705 -0.4157  1.5500       N  
ATOM    570  H   ALA    68      66.630  32.324  20.315  0.2719  1.3000       H  
ATOM    571  CA  ALA    68      67.770  31.289  21.784  0.0337  1.7000       C  
ATOM    572  HA  ALA    68      68.576  31.644  22.427  0.0823  1.2000       H  
ATOM    573  CB  ALA    68      66.513  31.193  22.654 -0.1825  1.7000       C  
ATOM    574  HB1 ALA    68      66.666  30.494  23.476  0.0603  1.2000       H  
ATOM    575  HB2 ALA    68      66.287  32.174  23.072  0.0603  1.2000       H  
ATOM    576  HB3 ALA    68      65.671  30.872  22.044  0.0603  1.2000       H  
ATOM    577  C   ALA    68      68.159  29.903  21.288  0.5973  1.7000       C  
ATOM    578  O   ALA    68      68.249  28.975  22.100 -0.5679  1.5000       O  
ATOM    579  N   ALA    69      68.389  29.741  19.993 -0.4157  1.5500       N  
ATOM    580  H   ALA    69      68.314  30.527  19.362  0.2719  1.3000       H  
ATOM    581  CA  ALA    69      68.682  28.425  19.436  0.0337  1.7000       C  
ATOM    582  HA  ALA    69      67.894  27.746  19.731  0.0823  1.2000       H  
ATOM    583  CB  ALA    69      68.657  28.484  17.914 -0.1825  1.7000       C  
ATOM    584  HB1 ALA    69      69.431  29.163  17.557  0.0603  1.2000       H  
ATOM    585  HB2 ALA    69      68.827  27.486  17.510  0.0603  1.2000       H  
ATOM    586  HB3 ALA    69      67.685  28.840  17.574  0.0603  1.2000       H  
ATOM    587  C   ALA    69      70.035  27.928  19.926  0.5973  1.7000       C  
ATOM    588  O   ALA    69      71.049  28.607  19.717 -0.5679  1.5000       O  
ATOM    589  N   PRO    70      70.107  26.758  20.563 -0.2548  1.5500       N  
ATOM    590  CD  PRO    70      68.969  25.905  20.943  0.0192  1.7000       C  
ATOM    591  HD2 PRO    70      68.366  25.621  20.079  0.0391  1.2000       H  
ATOM    592  HD3 PRO    70      68.362  26.405  21.698  0.0391  1.2000       H  
ATOM    593  CG  PRO    70      69.631  24.698  21.535  0.0189  1.7000       C  
ATOM    594  HG2 PRO    70      69.811  23.964  20.748  0.0213  1.2000       H  
ATOM    595  HG3 PRO    70      69.023  24.254  22.323  0.0213  1.2000       H  
ATOM    596  CB  PRO    70      70.931  25.165  22.075 -0.0070  1.7000       C  
ATOM    597  HB2 PRO    70      71.667  24.404  22.240  0.0253  1.2000       H  
ATOM    598  HB3 PRO    70      70.739  25.639  23.039  0.0253  1.2000       H  
ATOM    599  CA  PRO    70      71.380  26.262  21.098 -0.0266  1.7000       C  
ATOM    600  HA  PRO    70      71.882  27.050  21.657  0.0641  1.2000       H  
ATOM    601  C   PRO    70      72.331  25.688  20.059  0.5896  1.7000       C  
ATOM    602  O   PRO    70      73.370  25.142  20.441 -0.5748  1.5000       O  
ATOM    603  N   VAL    71      72.020  25.787  18.768 -0.4157  1.5500       N  
ATOM    604  H   VAL    71      71.164  26.246  18.491  0.2719  1.3000       H  
ATOM    605  CA  VAL    71      72.880  25.239  17.726 -0.0875  1.7000       C  
ATOM    606  HA  VAL    71      73.703  24.667  18.157  0.0969  1.2000       H  
ATOM    607  CB  VAL    71      72.094  24.291  16.799  0.2985  1.7000       C  
ATOM    608  HB  VAL    71      71.089  24.691  16.646 -0.0297  1.2000       H  
ATOM    609  CG1 VAL    71      72.761  24.188  15.439 -0.3192  1.7000       C  
ATOM    610 HG11 VAL    71      72.433  23.278  14.954  0.0791  1.2000       H  
ATOM    611 HG12 VAL    71      72.442  25.025  14.816  0.0791  1.2000       H  
ATOM    612 HG13 VAL    71      73.837  24.210  15.493  0.0791  1.2000       H  
ATOM    613  CG2 VAL    71      71.964  22.917  17.432 -0.3192  1.7000       C  
ATOM    614 HG21 VAL    71      71.282  22.308  16.841  0.0791  1.2000       H  
ATOM    615 HG22 VAL    71      72.939  22.430  17.488  0.0791  1.2000       H  
ATOM    616 HG23 VAL    71      71.552  23.018  18.435  0.0791  1.2000       H  
ATOM    617  C   VAL    71      73.509  26.382  16.943  0.5973  1.7000       C  
ATOM    618  O   VAL    71      74.691  26.330  16.584 -0.5679  1.5000       O  
ATOM    619  N   ASN    72      72.734  27.438  16.700 -0.4157  1.5500       N  
ATOM    620  H   ASN    72      71.769  27.427  16.994  0.2719  1.3000       H  
ATOM    621  CA  ASN    72      73.180  28.527  15.843  0.0143  1.7000       C  
ATOM    622  HA  ASN    72      74.181  28.330  15.457  0.1048  1.2000       H  
ATOM    623  CB  ASN    72      72.253  28.655  14.630 -0.2041  1.7000       C  
ATOM    624  HB2 ASN    72      72.447  29.563  14.069  0.0797  1.2000       H  
ATOM    625  HB3 ASN    72      72.481  27.817  13.984  0.0797  1.2000       H  
ATOM    626  CG  ASN    72      70.800  28.455  14.991  0.7130  1.7000       C  
ATOM    627  OD1 ASN    72      70.393  27.365  15.388 -0.5931  1.5000       O  
ATOM    628  ND2 ASN    72      70.006  29.507  14.850 -0.9191  1.5500       N  
ATOM    629 HD21 ASN    72      69.024  29.422  15.066  0.4196  1.3000       H  
ATOM    630 HD22 ASN    72      70.368  30.367  14.474  0.4196  1.3000       H  
ATOM    631  C   ASN    72      73.251  29.870  16.552  0.5973  1.7000       C  
ATOM    632  O   ASN    72      73.913  30.783  16.045 -0.5679  1.5000       O  
ATOM    633  N   ARG    73      72.582  30.016  17.698 -0.3479  1.5500       N  
ATOM    634  H   ARG    73      72.071  29.233  18.080  0.2747  1.3000       H  
ATOM    635  CA  ARG    73      72.542  31.282  18.438 -0.2637  1.7000       C  
ATOM    636  HA  ARG    73      71.851  31.171  19.273  0.1560  1.2000       H  
ATOM    637  CB  ARG    73      73.923  31.664  18.978 -0.0007  1.7000       C  
ATOM    638  HB2 ARG    73      74.719  31.259  18.354  0.0327  1.2000       H  
ATOM    639  HB3 ARG    73      74.084  32.739  18.957  0.0327  1.2000       H  
ATOM    640  CG  ARG    73      74.183  31.288  20.428  0.0390  1.7000       C  
ATOM    641  HG2 ARG    73      74.651  32.131  20.939  0.0285  1.2000       H  
ATOM    642  HG3 ARG    73      73.239  31.076  20.933  0.0285  1.2000       H  
ATOM    643  CD  ARG    73      75.109  30.088  20.554  0.0486  1.7000       C  
ATOM    644  HD2 ARG    73      74.768  29.320  19.860  0.0687  1.2000       H  
ATOM    645  HD3 ARG    73      76.114  30.387  20.251  0.0687  1.2000       H  
ATOM    646  NE  ARG    73      75.159  29.587  21.922 -0.5295  1.5500       N  
ATOM    647  HE  ARG    73      75.481  30.226  22.633  0.3456  1.3000       H  
ATOM    648  CZ  ARG    73      74.824  28.356  22.284  0.8076  1.7000       C  
ATOM    649  NH1 ARG    73      74.430  27.458  21.398 -0.8627  1.5500       N  
ATOM    650 HH11 ARG    73      74.243  26.504  21.671  0.4478  1.3000       H  
ATOM    651 HH12 ARG    73      74.429  27.703  20.420  0.4478  1.3000       H  
ATOM    652  NH2 ARG    73      74.893  28.017  23.569 -0.8627  1.5500       N  
ATOM    653 HH21 ARG    73      74.651  27.081  23.858  0.4478  1.3000       H  
ATOM    654 HH22 ARG    73      75.230  28.683  24.247  0.4478  1.3000       H  
ATOM    655  C   ARG    73      71.981  32.414  17.581  0.7341  1.7000       C  
ATOM    656  O   ARG    73      72.342  33.580  17.753 -0.5894  1.5000       O  
ATOM    657  N   GLY    74      71.094  32.082  16.654 -0.4157  1.5500       N  
ATOM    658  H   GLY    74      70.814  31.117  16.558  0.2719  1.3000       H  
ATOM    659  CA  GLY    74      70.532  33.047  15.735 -0.0252  1.7000       C  
ATOM    660  HA2 GLY    74      69.445  32.973  15.783  0.0698  1.2000       H  
ATOM    661  HA3 GLY    74      70.808  34.066  16.009  0.0698  1.2000       H  
ATOM    662  C   GLY    74      70.962  32.781  14.305  0.5973  1.7000       C  
ATOM    663  O   GLY    74      71.380  31.683  13.943 -0.5679  1.5000       O  
ATOM    664  N   LEU    75      70.815  33.826  13.483 -0.4157  1.5500       N  
ATOM    665  H   LEU    75      70.466  34.690  13.870  0.2719  1.3000       H  
ATOM    666  CA  LEU    75      71.189  33.835  12.070 -0.0518  1.7000       C  
ATOM    667  HA  LEU    75      71.119  34.863  11.716  0.0922  1.2000       H  
ATOM    668  CB  LEU    75      72.623  33.330  11.854 -0.1102  1.7000       C  
ATOM    669  HB2 LEU    75      72.742  32.284  12.123  0.0457  1.2000       H  
ATOM    670  HB3 LEU    75      72.764  33.339  10.772  0.0457  1.2000       H  
ATOM    671  CG  LEU    75      73.794  34.150  12.407  0.3531  1.7000       C  
ATOM    672  HG  LEU    75      74.658  33.946  11.773 -0.0361  1.2000       H  
ATOM    673  CD1 LEU    75      73.502  35.642  12.333 -0.4121  1.7000       C  
ATOM    674 HD11 LEU    75      74.404  36.194  12.601  0.1000  1.2000       H  
ATOM    675 HD12 LEU    75      73.220  35.919  11.317  0.1000  1.2000       H  
ATOM    676 HD13 LEU    75      72.712  35.919  13.031  0.1000  1.2000       H  
ATOM    677  CD2 LEU    75      74.167  33.730  13.824 -0.4121  1.7000       C  
ATOM    678 HD21 LEU    75      75.093  34.226  14.117  0.1000  1.2000       H  
ATOM    679 HD22 LEU    75      73.389  34.009  14.532  0.1000  1.2000       H  
ATOM    680 HD23 LEU    75      74.328  32.652  13.866  0.1000  1.2000       H  
ATOM    681  C   LEU    75      70.205  33.014  11.246  0.5973  1.7000       C  
ATOM    682  O   LEU    75      69.724  31.970  11.697 -0.5679  1.5000       O  
ATOM    683  N   ASN    76      69.898  33.477  10.033 -0.4157  1.5500       N  
ATOM    684  H   ASN    76      70.308  34.338   9.700  0.2719  1.3000       H  
ATOM    685  CA  ASN    76      68.978  32.770   9.157  0.0143  1.7000       C  
ATOM    686  HA  ASN    76      68.801  31.765   9.542  0.1048  1.2000       H  
ATOM    687  CB  ASN    76      67.614  33.482   9.119 -0.2041  1.7000       C  
ATOM    688  HB2 ASN    76      66.890  32.852   8.602  0.0797  1.2000       H  
ATOM    689  HB3 ASN    76      67.252  33.617  10.139  0.0797  1.2000       H  
ATOM    690  CG  ASN    76      67.669  34.835   8.427  0.7130  1.7000       C  
ATOM    691  OD1 ASN    76      68.740  35.336   8.083 -0.5931  1.5000       O  
ATOM    692  ND2 ASN    76      66.503  35.438   8.231 -0.9191  1.5500       N  
ATOM    693 HD21 ASN    76      66.472  36.296   7.698  0.4196  1.3000       H  
ATOM    694 HD22 ASN    76      65.647  34.964   8.480  0.4196  1.3000       H  
ATOM    695  C   ASN    76      69.483  32.584   7.734  0.5973  1.7000       C  
ATOM    696  O   ASN    76      68.708  32.117   6.891 -0.5679  1.5000       O  
ATOM    697  N   CYC    77      70.742  32.924   7.442 -0.4157  1.5500       N  
ATOM    698  HN  CYC    77      71.332  33.275   8.182  0.2719  1.3000       H  
ATOM    699  CA  CYC    77      71.356  32.759   6.124  0.0213  1.7000       C  
ATOM    700  HA  CYC    77      72.209  33.436   6.075  0.1124  1.2000       H  
ATOM    701  CB  CYC    77      71.877  31.322   5.961 -0.1231  1.7000       C  
ATOM    702  HB2 CYC    77      72.614  31.334   5.157  0.1112  1.2000       H  
ATOM    703  HB3 CYC    77      72.409  31.040   6.860  0.1112  1.2000       H  
ATOM    704  SG  CYC    77      70.669  30.030   5.545 -0.3119  1.8000       S  
ATOM    705  HG  CYC    77      69.969  30.113   6.672  0.1933  1.2000       H  
ATOM    706  C   CYC    77      70.404  33.137   4.993  0.5973  1.7000       C  
ATOM    707  O   CYC    77      69.703  34.150   5.082 -0.5679  1.5000       O  
ATOM    708  N   ILE    78      70.369  32.339   3.928 -0.4157  1.5500       N  
ATOM    709  H   ILE    78      70.988  31.545   3.870  0.2719  1.3000       H  
ATOM    710  CA  ILE    78      69.480  32.602   2.810 -0.0597  1.7000       C  
ATOM    711  HA  ILE    78      68.989  33.553   2.985  0.0869  1.2000       H  
ATOM    712  CB  ILE    78      70.271  32.699   1.489  0.1303  1.7000       C  
ATOM    713  HB  ILE    78      71.171  33.290   1.670  0.0187  1.2000       H  
ATOM    714  CG2 ILE    78      70.695  31.320   1.009 -0.3204  1.7000       C  
ATOM    715 HG21 ILE    78      71.440  31.448   0.226  0.0882  1.2000       H  
ATOM    716 HG22 ILE    78      71.136  30.742   1.820  0.0882  1.2000       H  
ATOM    717 HG23 ILE    78      69.846  30.798   0.569  0.0882  1.2000       H  
ATOM    718  CG1 ILE    78      69.445  33.414   0.416 -0.0430  1.7000       C  
ATOM    719 HG12 ILE    78      70.070  33.509  -0.474  0.0236  1.2000       H  
ATOM    720 HG13 ILE    78      68.574  32.826   0.131  0.0236  1.2000       H  
ATOM    721  CD1 ILE    78      69.003  34.802   0.809 -0.0660  1.7000       C  
ATOM    722 HD11 ILE    78      68.671  35.332  -0.084  0.0186  1.2000       H  
ATOM    723 HD12 ILE    78      68.163  34.763   1.503  0.0186  1.2000       H  
ATOM    724 HD13 ILE    78      69.832  35.352   1.256  0.0186  1.2000       H  
ATOM    725  C   ILE    78      68.364  31.568   2.697  0.5973  1.7000       C  
ATOM    726  O   ILE    78      67.331  31.856   2.080 -0.5679  1.5000       O  
ATOM    727  N   LYS    79      68.529  30.381   3.280 -0.3479  1.5500       N  
ATOM    728  H   LYS    79      69.393  30.181   3.759  0.2747  1.3000       H  
ATOM    729  CA  LYS    79      67.509  29.344   3.240 -0.2400  1.7000       C  
ATOM    730  HA  LYS    79      66.769  29.580   2.474  0.1426  1.2000       H  
ATOM    731  CB  LYS    79      68.139  28.010   2.849 -0.0094  1.7000       C  
ATOM    732  HB2 LYS    79      68.796  27.742   3.680  0.0362  1.2000       H  
ATOM    733  HB3 LYS    79      67.476  27.200   2.735  0.0362  1.2000       H  
ATOM    734  CG  LYS    79      69.008  28.089   1.607  0.0187  1.7000       C  
ATOM    735  HG2 LYS    79      68.373  28.140   0.721  0.0103  1.2000       H  
ATOM    736  HG3 LYS    79      69.647  28.958   1.627  0.0103  1.2000       H  
ATOM    737  CD  LYS    79      69.959  26.911   1.515 -0.0479  1.7000       C  
ATOM    738  HD2 LYS    79      70.346  26.822   0.513  0.0621  1.2000       H  
ATOM    739  HD3 LYS    79      70.791  27.050   2.207  0.0621  1.2000       H  
ATOM    740  CE  LYS    79      69.265  25.605   1.834 -0.0143  1.7000       C  
ATOM    741  HE2 LYS    79      69.963  24.786   1.656  0.1135  1.2000       H  
ATOM    742  HE3 LYS    79      68.980  25.591   2.887  0.1135  1.2000       H  
ATOM    743  NZ  LYS    79      68.058  25.412   0.996 -0.3854  1.5500       N  
ATOM    744  HZ1 LYS    79      67.633  24.519   1.204  0.3400  1.3000       H  
ATOM    745  HZ2 LYS    79      67.394  26.152   1.181  0.3400  1.3000       H  
ATOM    746  HZ3 LYS    79      68.320  25.449   0.019  0.3400  1.3000       H  
ATOM    747  C   LYS    79      66.757  29.217   4.558  0.7341  1.7000       C  
ATOM    748  O   LYS    79      65.849  28.387   4.674 -0.5894  1.5000       O  
ATOM    749  N   GLY    80      67.119  30.017   5.555 -0.4157  1.5500       N  
ATOM    750  H   GLY    80      67.868  30.681   5.421  0.2719  1.3000       H  
ATOM    751  CA  GLY    80      66.314  30.130   6.752 -0.0252  1.7000       C  
ATOM    752  HA2 GLY    80      65.719  29.233   6.927  0.0698  1.2000       H  
ATOM    753  HA3 GLY    80      66.965  30.274   7.614  0.0698  1.2000       H  
ATOM    754  C   GLY    80      65.400  31.327   6.619  0.5973  1.7000       C  
ATOM    755  O   GLY    80      64.447  31.493   7.387 -0.5679  1.5000       O  
ATOM    756  N   TYR    81      65.706  32.178   5.638 -0.4157  1.5500       N  
ATOM    757  H   TYR    81      66.519  32.010   5.064  0.2719  1.3000       H  
ATOM    758  CA  TYR    81      64.836  33.288   5.276 -0.0014  1.7000       C  
ATOM    759  HA  TYR    81      64.755  33.954   6.136  0.0876  1.2000       H  
ATOM    760  CB  TYR    81      65.451  34.060   4.104 -0.0152  1.7000       C  
ATOM    761  HB2 TYR    81      66.484  33.737   3.960  0.0295  1.2000       H  
ATOM    762  HB3 TYR    81      64.932  33.840   3.185  0.0295  1.2000       H  
ATOM    763  CG  TYR    81      65.491  35.561   4.264 -0.0011  1.7000       C  
ATOM    764  CD1 TYR    81      66.335  36.161   5.187 -0.1906  1.7000       C  
ATOM    765  HD1 TYR    81      67.014  35.543   5.752  0.1699  1.2000       H  
ATOM    766  CE1 TYR    81      66.375  37.535   5.328 -0.2341  1.7000       C  
ATOM    767  HE1 TYR    81      67.060  37.991   6.028  0.1656  1.2000       H  
ATOM    768  CZ  TYR    81      65.566  38.325   4.540  0.3226  1.7000       C  
ATOM    769  OH  TYR    81      65.599  39.694   4.675 -0.5579  1.5000       O  
ATOM    770  HH  TYR    81      65.037  40.137   4.032  0.3992  1.2000       H  
ATOM    771  CE2 TYR    81      64.722  37.751   3.614 -0.2341  1.7000       C  
ATOM    772  HE2 TYR    81      64.088  38.368   2.994  0.1656  1.2000       H  
ATOM    773  CD2 TYR    81      64.689  36.378   3.481 -0.1906  1.7000       C  
ATOM    774  HD2 TYR    81      64.017  35.939   2.762  0.1699  1.2000       H  
ATOM    775  C   TYR    81      63.446  32.796   4.904  0.5973  1.7000       C  
ATOM    776  O   TYR    81      62.451  33.132   5.553 -0.5679  1.5000       O  
ATOM    777  N   PHE    82      63.372  31.988   3.849 -0.4157  1.5500       N  
ATOM    778  H   PHE    82      64.217  31.737   3.356  0.2719  1.3000       H  
ATOM    779  CA  PHE    82      62.098  31.528   3.300 -0.0024  1.7000       C  
ATOM    780  HA  PHE    82      61.298  32.170   3.666  0.0978  1.2000       H  
ATOM    781  CB  PHE    82      62.102  31.634   1.780 -0.0343  1.7000       C  
ATOM    782  HB2 PHE    82      62.568  30.743   1.360  0.0295  1.2000       H  
ATOM    783  HB3 PHE    82      61.098  31.653   1.376  0.0295  1.2000       H  
ATOM    784  CG  PHE    82      62.918  32.778   1.256  0.0118  1.7000       C  
ATOM    785  CD1 PHE    82      62.311  33.969   0.906 -0.1256  1.7000       C  
ATOM    786  HD1 PHE    82      61.252  34.097   1.045  0.1330  1.2000       H  
ATOM    787  CE1 PHE    82      63.054  35.022   0.428 -0.1704  1.7000       C  
ATOM    788  HE1 PHE    82      62.573  35.954   0.170  0.1430  1.2000       H  
ATOM    789  CZ  PHE    82      64.417  34.884   0.258 -0.1072  1.7000       C  
ATOM    790  HZ  PHE    82      65.006  35.707  -0.118  0.1297  1.2000       H  
ATOM    791  CE2 PHE    82      65.033  33.694   0.582 -0.1704  1.7000       C  
ATOM    792  HE2 PHE    82      66.099  33.587   0.445  0.1430  1.2000       H  
ATOM    793  CD2 PHE    82      64.285  32.646   1.068 -0.1256  1.7000       C  
ATOM    794  HD2 PHE    82      64.774  31.710   1.295  0.1330  1.2000       H  
ATOM    795  C   PHE    82      61.826  30.099   3.767  0.5973  1.7000       C  
ATOM    796  O   PHE    82      61.835  29.138   2.997 -0.5679  1.5000       O  
ATOM    797  N   ASN    83      61.606  29.970   5.075 -0.4157  1.5500       N  
ATOM    798  H   ASN    83      61.652  30.781   5.676  0.2719  1.3000       H  
ATOM    799  CA  ASN    83      61.172  28.704   5.645  0.0143  1.7000       C  
ATOM    800  HA  ASN    83      61.454  27.896   4.974  0.1048  1.2000       H  
ATOM    801  CB  ASN    83      61.806  28.492   7.025 -0.2041  1.7000       C  
ATOM    802  HB2 ASN    83      62.166  29.439   7.431  0.0797  1.2000       H  
ATOM    803  HB3 ASN    83      61.056  28.108   7.705  0.0797  1.2000       H  
ATOM    804  CG  ASN    83      62.940  27.483   6.990  0.7130  1.7000       C  
ATOM    805  OD1 ASN    83      63.110  26.764   6.008 -0.5931  1.5000       O  
ATOM    806  ND2 ASN    83      63.720  27.425   8.061 -0.9191  1.5500       N  
ATOM    807 HD21 ASN    83      64.537  26.828   8.055  0.4196  1.3000       H  
ATOM    808 HD22 ASN    83      63.525  28.009   8.856  0.4196  1.3000       H  
ATOM    809  C   ASN    83      59.660  28.598   5.753  0.5973  1.7000       C  
ATOM    810  O   ASN    83      59.124  27.486   5.692 -0.5679  1.5000       O  
ATOM    811  N   ALA    84      58.964  29.723   5.890 -0.4157  1.5500       N  
ATOM    812  H   ALA    84      59.454  30.604   5.943  0.2719  1.3000       H  
ATOM    813  CA  ALA    84      57.513  29.753   5.827  0.0337  1.7000       C  
ATOM    814  HA  ALA    84      57.127  28.736   5.841  0.0823  1.2000       H  
ATOM    815  CB  ALA    84      56.939  30.468   7.056 -0.1825  1.7000       C  
ATOM    816  HB1 ALA    84      55.868  30.275   7.093  0.0603  1.2000       H  
ATOM    817  HB2 ALA    84      57.393  30.098   7.974  0.0603  1.2000       H  
ATOM    818  HB3 ALA    84      57.120  31.541   6.985  0.0603  1.2000       H  
ATOM    819  C   ALA    84      56.986  30.419   4.563  0.5973  1.7000       C  
ATOM    820  O   ALA    84      55.779  30.357   4.306 -0.5679  1.5000       O  
ATOM    821  N   LYS    85      57.849  31.040   3.762 -0.3479  1.5500       N  
ATOM    822  H   LYS    85      58.830  31.068   3.998  0.2747  1.3000       H  
ATOM    823  CA  LYS    85      57.408  31.672   2.526 -0.2400  1.7000       C  
ATOM    824  HA  LYS    85      56.479  32.214   2.710  0.1426  1.2000       H  
ATOM    825  CB  LYS    85      58.483  32.704   2.106 -0.0094  1.7000       C  
ATOM    826  HB2 LYS    85      58.299  33.575   2.737  0.0362  1.2000       H  
ATOM    827  HB3 LYS    85      59.446  32.335   2.435  0.0362  1.2000       H  
ATOM    828  CG  LYS    85      58.670  33.269   0.650  0.0187  1.7000       C  
ATOM    829  HG2 LYS    85      59.023  34.298   0.726  0.0103  1.2000       H  
ATOM    830  HG3 LYS    85      59.464  32.682   0.198  0.0103  1.2000       H  
ATOM    831  CD  LYS    85      57.489  33.235  -0.322 -0.0479  1.7000       C  
ATOM    832  HD2 LYS    85      57.845  33.788  -1.189  0.0621  1.2000       H  
ATOM    833  HD3 LYS    85      57.272  32.285  -0.783  0.0621  1.2000       H  
ATOM    834  CE  LYS    85      56.318  34.097   0.120 -0.0143  1.7000       C  
ATOM    835  HE2 LYS    85      55.869  33.653   1.010  0.1135  1.2000       H  
ATOM    836  HE3 LYS    85      56.683  35.094   0.370  0.1135  1.2000       H  
ATOM    837  NZ  LYS    85      55.288  34.197  -0.954 -0.3854  1.5500       N  
ATOM    838  HZ1 LYS    85      55.694  34.605  -1.784  0.3400  1.3000       H  
ATOM    839  HZ2 LYS    85      54.937  33.275  -1.180  0.3400  1.3000       H  
ATOM    840  HZ3 LYS    85      54.518  34.774  -0.645  0.3400  1.3000       H  
ATOM    841  C   LYS    85      57.118  30.622   1.451  0.7341  1.7000       C  
ATOM    842  O   LYS    85      56.301  30.858   0.556 -0.5894  1.5000       O  
ATOM    843  N   ILE    86      57.657  29.419   1.606 -0.4157  1.5500       N  
ATOM    844  H   ILE    86      58.286  29.252   2.377  0.2719  1.3000       H  
ATOM    845  CA  ILE    86      57.475  28.347   0.643 -0.0597  1.7000       C  
ATOM    846  HA  ILE    86      57.603  28.760  -0.359  0.0869  1.2000       H  
ATOM    847  CB  ILE    86      58.538  27.257   0.833  0.1303  1.7000       C  
ATOM    848  HB  ILE    86      58.416  26.519   0.037  0.0187  1.2000       H  
ATOM    849  CG2 ILE    86      59.923  27.837   0.727 -0.3204  1.7000       C  
ATOM    850 HG21 ILE    86      60.570  27.104   0.267  0.0882  1.2000       H  
ATOM    851 HG22 ILE    86      59.927  28.714   0.078  0.0882  1.2000       H  
ATOM    852 HG23 ILE    86      60.272  28.107   1.708  0.0882  1.2000       H  
ATOM    853  CG1 ILE    86      58.334  26.571   2.185 -0.0430  1.7000       C  
ATOM    854 HG12 ILE    86      58.360  27.303   2.993  0.0236  1.2000       H  
ATOM    855 HG13 ILE    86      57.364  26.106   2.211  0.0236  1.2000       H  
ATOM    856  CD1 ILE    86      59.340  25.501   2.503 -0.0660  1.7000       C  
ATOM    857 HD11 ILE    86      59.573  25.003   1.583  0.0186  1.2000       H  
ATOM    858 HD12 ILE    86      60.247  25.948   2.913  0.0186  1.2000       H  
ATOM    859 HD13 ILE    86      58.925  24.798   3.226  0.0186  1.2000       H  
ATOM    860  C   ILE    86      56.067  27.760   0.715  0.5973  1.7000       C  
ATOM    861  O   ILE    86      55.760  26.811  -0.001 -0.5679  1.5000       O  
ATOM    862  N   MET    87      55.198  28.328   1.552 -0.4157  1.5500       N  
ATOM    863  H   MET    87      55.493  29.110   2.117  0.2719  1.3000       H  
ATOM    864  CA  MET    87      53.833  27.844   1.733 -0.0237  1.7000       C  
ATOM    865  HA  MET    87      53.844  26.760   1.739  0.0880  1.2000       H  
ATOM    866  CB  MET    87      53.271  28.328   3.073  0.0342  1.7000       C  
ATOM    867  HB2 MET    87      54.024  28.829   3.654  0.0241  1.2000       H  
ATOM    868  HB3 MET    87      52.556  29.114   2.863  0.0241  1.2000       H  
ATOM    869  CG  MET    87      52.515  27.266   3.852  0.0018  1.7000       C  
ATOM    870  HG2 MET    87      51.815  27.775   4.515  0.0440  1.2000       H  
ATOM    871  HG3 MET    87      51.943  26.633   3.172  0.0440  1.2000       H  
ATOM    872  SD  MET    87      53.585  26.245   4.879 -0.2737  1.8000       S  
ATOM    873  CE  MET    87      54.551  27.516   5.679 -0.0536  1.7000       C  
ATOM    874  HE1 MET    87      55.143  26.963   6.384  0.0684  1.2000       H  
ATOM    875  HE2 MET    87      55.250  27.971   4.985  0.0684  1.2000       H  
ATOM    876  HE3 MET    87      53.918  28.250   6.177  0.0684  1.2000       H  
ATOM    877  C   MET    87      52.872  28.278   0.636  0.5973  1.7000       C  
ATOM    878  O   MET    87      51.930  27.541   0.327 -0.5679  1.5000       O  
ATOM    879  N   TYR    88      53.079  29.451   0.050 -0.4157  1.5500       N  
ATOM    880  H   TYR    88      53.882  29.993   0.333  0.2719  1.3000       H  
ATOM    881  CA  TYR    88      52.033  30.155  -0.687 -0.0014  1.7000       C  
ATOM    882  HA  TYR    88      51.123  29.555  -0.712  0.0876  1.2000       H  
ATOM    883  CB  TYR    88      51.698  31.467   0.015 -0.0152  1.7000       C  
ATOM    884  HB2 TYR    88      52.538  32.154  -0.098  0.0295  1.2000       H  
ATOM    885  HB3 TYR    88      50.826  31.915  -0.464  0.0295  1.2000       H  
ATOM    886  CG  TYR    88      51.399  31.291   1.488 -0.0011  1.7000       C  
ATOM    887  CD1 TYR    88      50.380  30.449   1.911 -0.1906  1.7000       C  
ATOM    888  HD1 TYR    88      49.779  29.925   1.181  0.1699  1.2000       H  
ATOM    889  CE1 TYR    88      50.107  30.276   3.254 -0.2341  1.7000       C  
ATOM    890  HE1 TYR    88      49.308  29.618   3.564  0.1656  1.2000       H  
ATOM    891  CZ  TYR    88      50.869  30.937   4.192  0.3226  1.7000       C  
ATOM    892  OH  TYR    88      50.598  30.761   5.528 -0.5579  1.5000       O  
ATOM    893  HH  TYR    88      50.093  29.960   5.692  0.3992  1.2000       H  
ATOM    894  CE2 TYR    88      51.896  31.768   3.798 -0.2341  1.7000       C  
ATOM    895  HE2 TYR    88      52.494  32.277   4.540  0.1656  1.2000       H  
ATOM    896  CD2 TYR    88      52.159  31.937   2.453 -0.1906  1.7000       C  
ATOM    897  HD2 TYR    88      52.964  32.593   2.156  0.1699  1.2000       H  
ATOM    898  C   TYR    88      52.441  30.391  -2.133  0.5973  1.7000       C  
ATOM    899  O   TYR    88      52.277  31.483  -2.682 -0.5679  1.5000       O  
ATOM    900  N   GLY    89      52.976  29.357  -2.778 -0.4157  1.5500       N  
ATOM    901  H   GLY    89      53.098  28.473  -2.306  0.2719  1.3000       H  
ATOM    902  CA  GLY    89      53.166  29.412  -4.210 -0.0252  1.7000       C  
ATOM    903  HA2 GLY    89      53.750  30.301  -4.456  0.0698  1.2000       H  
ATOM    904  HA3 GLY    89      53.736  28.548  -4.543  0.0698  1.2000       H  
ATOM    905  C   GLY    89      51.844  29.464  -4.952  0.5973  1.7000       C  
ATOM    906  O   GLY    89      50.803  29.020  -4.466 -0.5679  1.5000       O  
ATOM    907  N   GLU    90      51.884  30.035  -6.157 -0.5163  1.5500       N  
ATOM    908  H   GLU    90      52.743  30.416  -6.523  0.2936  1.3000       H  
ATOM    909  CA  GLU    90      50.652  30.220  -6.919  0.0397  1.7000       C  
ATOM    910  HA  GLU    90      49.930  30.756  -6.299  0.1105  1.2000       H  
ATOM    911  CB  GLU    90      50.923  31.065  -8.164  0.0560  1.7000       C  
ATOM    912  HB2 GLU    90      51.819  30.692  -8.663 -0.0173  1.2000       H  
ATOM    913  HB3 GLU    90      50.092  30.950  -8.861 -0.0173  1.2000       H  
ATOM    914  CG  GLU    90      51.098  32.545  -7.873  0.0136  1.7000       C  
ATOM    915  HG2 GLU    90      51.947  32.679  -7.200 -0.0425  1.2000       H  
ATOM    916  HG3 GLU    90      51.326  33.060  -8.807 -0.0425  1.2000       H  
ATOM    917  CD  GLU    90      49.856  33.169  -7.264  0.8054  1.7000       C  
ATOM    918  OE1 GLU    90      48.740  32.806  -7.690 -0.8188  1.5000       O  
ATOM    919  OE2 GLU    90      49.998  34.014  -6.356 -0.8188  1.5000       O  
ATOM    920  C   GLU    90      50.028  28.882  -7.301  0.5366  1.7000       C  
ATOM    921  O   GLU    90      48.831  28.659  -7.089 -0.5819  1.5000       O  
ATOM    922  N   ASP    91      50.825  27.979  -7.862 -0.5163  1.5500       N  
ATOM    923  H   ASP    91      51.804  28.186  -8.001  0.2936  1.3000       H  
ATOM    924  CA  ASP    91      50.325  26.678  -8.303  0.0381  1.7000       C  
ATOM    925  HA  ASP    91      49.251  26.728  -8.482  0.0880  1.2000       H  
ATOM    926  CB  ASP    91      50.978  26.282  -9.624 -0.0303  1.7000       C  
ATOM    927  HB2 ASP    91      50.909  25.209  -9.808 -0.0122  1.2000       H  
ATOM    928  HB3 ASP    91      50.417  26.774 -10.420 -0.0122  1.2000       H  
ATOM    929  CG  ASP    91      52.416  26.748  -9.725  0.7994  1.7000       C  
ATOM    930  OD1 ASP    91      53.084  26.850  -8.676 -0.8014  1.5000       O  
ATOM    931  OD2 ASP    91      52.879  27.011 -10.856 -0.8014  1.5000       O  
ATOM    932  C   ASP    91      50.558  25.619  -7.227  0.5366  1.7000       C  
ATOM    933  O   ASP    91      51.215  24.605  -7.444 -0.5819  1.5000       O  
ATOM    934  N   ARG    92      50.004  25.872  -6.046 -0.3479  1.5500       N  
ATOM    935  H   ARG    92      49.490  26.733  -5.910  0.2747  1.3000       H  
ATOM    936  CA  ARG    92      50.079  24.921  -4.947 -0.2637  1.7000       C  
ATOM    937  HA  ARG    92      50.996  24.336  -5.031  0.1560  1.2000       H  
ATOM    938  CB  ARG    92      50.117  25.641  -3.599 -0.0007  1.7000       C  
ATOM    939  HB2 ARG    92      50.958  26.322  -3.577  0.0327  1.2000       H  
ATOM    940  HB3 ARG    92      49.227  26.269  -3.525  0.0327  1.2000       H  
ATOM    941  CG  ARG    92      50.120  24.705  -2.401  0.0390  1.7000       C  
ATOM    942  HG2 ARG    92      49.177  24.834  -1.868  0.0285  1.2000       H  
ATOM    943  HG3 ARG    92      50.197  23.662  -2.697  0.0285  1.2000       H  
ATOM    944  CD  ARG    92      51.286  24.998  -1.472  0.0486  1.7000       C  
ATOM    945  HD2 ARG    92      52.120  24.338  -1.714  0.0687  1.2000       H  
ATOM    946  HD3 ARG    92      51.625  26.021  -1.625  0.0687  1.2000       H  
ATOM    947  NE  ARG    92      50.936  24.882  -0.060 -0.5295  1.5500       N  
ATOM    948  HE  ARG    92      50.841  25.745   0.456  0.3456  1.3000       H  
ATOM    949  CZ  ARG    92      50.786  23.734   0.588  0.8076  1.7000       C  
ATOM    950  NH1 ARG    92      50.925  22.570  -0.024 -0.8627  1.5500       N  
ATOM    951 HH11 ARG    92      51.106  22.546  -1.015  0.4478  1.3000       H  
ATOM    952 HH12 ARG    92      50.797  21.712   0.493  0.4478  1.3000       H  
ATOM    953  NH2 ARG    92      50.487  23.756   1.883 -0.8627  1.5500       N  
ATOM    954 HH21 ARG    92      50.384  22.894   2.399  0.4478  1.3000       H  
ATOM    955 HH22 ARG    92      50.381  24.633   2.372  0.4478  1.3000       H  
ATOM    956  C   ARG    92      48.888  23.976  -5.010  0.7341  1.7000       C  
ATOM    957  O   ARG    92      47.751  24.413  -5.212 -0.5894  1.5000       O  
ATOM    958  N   LEU    93      49.157  22.683  -4.852 -0.4157  1.5500       N  
ATOM    959  H   LEU    93      50.103  22.379  -4.675  0.2719  1.3000       H  
ATOM    960  CA  LEU    93      48.096  21.688  -4.895 -0.0518  1.7000       C  
ATOM    961  HA  LEU    93      47.568  21.780  -5.846  0.0922  1.2000       H  
ATOM    962  CB  LEU    93      48.693  20.286  -4.801 -0.1102  1.7000       C  
ATOM    963  HB2 LEU    93      49.283  20.238  -3.885  0.0457  1.2000       H  
ATOM    964  HB3 LEU    93      47.885  19.562  -4.716  0.0457  1.2000       H  
ATOM    965  CG  LEU    93      49.548  19.854  -5.991  0.3531  1.7000       C  
ATOM    966  HG  LEU    93      50.036  20.727  -6.426 -0.0361  1.2000       H  
ATOM    967  CD1 LEU    93      50.644  18.914  -5.531 -0.4121  1.7000       C  
ATOM    968 HD11 LEU    93      51.272  18.629  -6.376  0.1000  1.2000       H  
ATOM    969 HD12 LEU    93      51.269  19.375  -4.781  0.1000  1.2000       H  
ATOM    970 HD13 LEU    93      50.205  18.020  -5.088  0.1000  1.2000       H  
ATOM    971  CD2 LEU    93      48.691  19.205  -7.060 -0.4121  1.7000       C  
ATOM    972 HD21 LEU    93      49.304  18.970  -7.930  0.1000  1.2000       H  
ATOM    973 HD22 LEU    93      48.234  18.290  -6.681  0.1000  1.2000       H  
ATOM    974 HD23 LEU    93      47.903  19.892  -7.368  0.1000  1.2000       H  
ATOM    975  C   LEU    93      47.109  21.921  -3.760  0.5973  1.7000       C  
ATOM    976  O   LEU    93      47.505  22.198  -2.624 -0.5679  1.5000       O  
ATOM    977  N   VAL    94      45.817  21.819  -4.069 -0.4157  1.5500       N  
ATOM    978  H   VAL    94      45.543  21.649  -5.025  0.2719  1.3000       H  
ATOM    979  CA  VAL    94      44.777  22.077  -3.079 -0.0875  1.7000       C  
ATOM    980  HA  VAL    94      45.214  22.183  -2.085  0.0969  1.2000       H  
ATOM    981  CB  VAL    94      44.026  23.384  -3.392  0.2985  1.7000       C  
ATOM    982  HB  VAL    94      43.279  23.548  -2.616 -0.0297  1.2000       H  
ATOM    983  CG1 VAL    94      44.984  24.563  -3.388 -0.3192  1.7000       C  
ATOM    984 HG11 VAL    94      44.415  25.490  -3.314  0.0791  1.2000       H  
ATOM    985 HG12 VAL    94      45.666  24.502  -2.538  0.0791  1.2000       H  
ATOM    986 HG13 VAL    94      45.544  24.589  -4.316  0.0791  1.2000       H  
ATOM    987  CG2 VAL    94      43.315  23.280  -4.730 -0.3192  1.7000       C  
ATOM    988 HG21 VAL    94      42.831  24.232  -4.952  0.0791  1.2000       H  
ATOM    989 HG22 VAL    94      44.014  23.057  -5.536  0.0791  1.2000       H  
ATOM    990 HG23 VAL    94      42.538  22.517  -4.697  0.0791  1.2000       H  
ATOM    991  C   VAL    94      43.807  20.906  -2.997  0.5973  1.7000       C  
ATOM    992  O   VAL    94      43.120  20.731  -1.986 -0.5679  1.5000       O  
ATOM    993  N   MET    95      43.740  20.096  -4.051 -0.4157  1.5500       N  
ATOM    994  H   MET    95      44.340  20.244  -4.849  0.2719  1.3000       H  
ATOM    995  CA  MET    95      42.796  18.991  -4.104 -0.0237  1.7000       C  
ATOM    996  HA  MET    95      42.605  18.633  -3.094  0.0880  1.2000       H  
ATOM    997  CB  MET    95      41.460  19.429  -4.721  0.0342  1.7000       C  
ATOM    998  HB2 MET    95      41.723  20.168  -5.479  0.0241  1.2000       H  
ATOM    999  HB3 MET    95      41.017  18.632  -5.298  0.0241  1.2000       H  
ATOM   1000  CG  MET    95      40.506  20.147  -3.771  0.0018  1.7000       C  
ATOM   1001  HG2 MET    95      41.032  20.812  -3.094  0.0440  1.2000       H  
ATOM   1002  HG3 MET    95      39.861  20.772  -4.389  0.0440  1.2000       H  
ATOM   1003  SD  MET    95      39.414  19.053  -2.843 -0.2737  1.8000       S  
ATOM   1004  CE  MET    95      39.078  17.786  -4.057 -0.0536  1.7000       C  
ATOM   1005  HE1 MET    95      38.425  17.068  -3.573  0.0684  1.2000       H  
ATOM   1006  HE2 MET    95      38.557  18.228  -4.907  0.0684  1.2000       H  
ATOM   1007  HE3 MET    95      39.945  17.268  -4.414  0.0684  1.2000       H  
ATOM   1008  C   MET    95      43.409  17.868  -4.925  0.5973  1.7000       C  
ATOM   1009  O   MET    95      44.262  18.128  -5.781 -0.5679  1.5000       O  
ATOM   1010  N   PRO    96      43.015  16.618  -4.680 -0.2548  1.5500       N  
ATOM   1011  CD  PRO    96      42.274  16.136  -3.502  0.0192  1.7000       C  
ATOM   1012  HD2 PRO    96      41.208  16.180  -3.634  0.0391  1.2000       H  
ATOM   1013  HD3 PRO    96      42.580  16.631  -2.581  0.0391  1.2000       H  
ATOM   1014  CG  PRO    96      42.643  14.684  -3.442  0.0189  1.7000       C  
ATOM   1015  HG2 PRO    96      41.846  14.092  -2.999  0.0213  1.2000       H  
ATOM   1016  HG3 PRO    96      43.558  14.571  -2.858  0.0213  1.2000       H  
ATOM   1017  CB  PRO    96      42.905  14.274  -4.841 -0.0070  1.7000       C  
ATOM   1018  HB2 PRO    96      41.954  14.041  -5.325  0.0253  1.2000       H  
ATOM   1019  HB3 PRO    96      43.574  13.414  -4.890  0.0253  1.2000       H  
ATOM   1020  CA  PRO    96      43.534  15.510  -5.492 -0.0266  1.7000       C  
ATOM   1021  HA  PRO    96      44.606  15.502  -5.368  0.0641  1.2000       H  
ATOM   1022  C   PRO    96      43.133  15.634  -6.956  0.5896  1.7000       C  
ATOM   1023  O   PRO    96      42.050  16.120  -7.285 -0.5748  1.5000       O  
ATOM   1024  N   LEU    97      44.023  15.177  -7.837 -0.4157  1.5500       N  
ATOM   1025  H   LEU    97      44.891  14.786  -7.497  0.2719  1.3000       H  
ATOM   1026  CA  LEU    97      43.804  15.178  -9.276 -0.0518  1.7000       C  
ATOM   1027  HA  LEU    97      42.786  15.503  -9.491  0.0922  1.2000       H  
ATOM   1028  CB  LEU    97      44.765  16.133  -9.993 -0.1102  1.7000       C  
ATOM   1029  HB2 LEU    97      45.665  15.562 -10.232  0.0457  1.2000       H  
ATOM   1030  HB3 LEU    97      44.314  16.416 -10.946  0.0457  1.2000       H  
ATOM   1031  CG  LEU    97      45.241  17.388  -9.267  0.3531  1.7000       C  
ATOM   1032  HG  LEU    97      45.734  17.109  -8.335 -0.0361  1.2000       H  
ATOM   1033  CD1 LEU    97      46.252  18.127 -10.120 -0.4121  1.7000       C  
ATOM   1034 HD11 LEU    97      47.072  17.461 -10.387  0.1000  1.2000       H  
ATOM   1035 HD12 LEU    97      45.780  18.496 -11.032  0.1000  1.2000       H  
ATOM   1036 HD13 LEU    97      46.657  18.970  -9.558  0.1000  1.2000       H  
ATOM   1037  CD2 LEU    97      44.067  18.295  -8.960 -0.4121  1.7000       C  
ATOM   1038 HD21 LEU    97      44.428  19.207  -8.483  0.1000  1.2000       H  
ATOM   1039 HD22 LEU    97      43.567  18.562  -9.890  0.1000  1.2000       H  
ATOM   1040 HD23 LEU    97      43.350  17.838  -8.298  0.1000  1.2000       H  
ATOM   1041  C   LEU    97      43.990  13.772  -9.828  0.5973  1.7000       C  
ATOM   1042  O   LEU    97      44.777  12.983  -9.298 -0.5679  1.5000       O  
ATOM   1043  N   LEU    98      43.268  13.464 -10.905 -0.4157  1.5500       N  
ATOM   1044  H   LEU    98      42.637  14.147 -11.299  0.2719  1.3000       H  
ATOM   1045  CA  LEU    98      43.356  12.163 -11.553 -0.0518  1.7000       C  
ATOM   1046  HA  LEU    98      44.194  11.601 -11.142  0.0922  1.2000       H  
ATOM   1047  CB  LEU    98      42.074  11.343 -11.370 -0.1102  1.7000       C  
ATOM   1048  HB2 LEU    98      41.304  12.007 -11.031  0.0457  1.2000       H  
ATOM   1049  HB3 LEU    98      41.751  10.963 -12.320  0.0457  1.2000       H  
ATOM   1050  CG  LEU    98      42.127  10.134 -10.437  0.3531  1.7000       C  
ATOM   1051  HG  LEU    98      41.107   9.784 -10.268 -0.0361  1.2000       H  
ATOM   1052  CD1 LEU    98      42.919   9.003 -11.071 -0.4121  1.7000       C  
ATOM   1053 HD11 LEU    98      43.443   8.433 -10.309  0.1000  1.2000       H  
ATOM   1054 HD12 LEU    98      42.254   8.354 -11.641  0.1000  1.2000       H  
ATOM   1055 HD13 LEU    98      43.687   9.388 -11.740  0.1000  1.2000       H  
ATOM   1056  CD2 LEU    98      42.711  10.510  -9.096 -0.4121  1.7000       C  
ATOM   1057 HD21 LEU    98      42.474   9.739  -8.363  0.1000  1.2000       H  
ATOM   1058 HD22 LEU    98      43.790  10.588  -9.187  0.1000  1.2000       H  
ATOM   1059 HD23 LEU    98      42.332  11.469  -8.760  0.1000  1.2000       H  
ATOM   1060  C   LEU    98      43.632  12.324 -13.040  0.5973  1.7000       C  
ATOM   1061  O   LEU    98      43.239  13.314 -13.663 -0.5679  1.5000       O  
ATOM   1062  N   ARG    99      44.303  11.323 -13.604 -0.3479  1.5500       N  
ATOM   1063  H   ARG    99      44.620  10.554 -13.029  0.2747  1.3000       H  
ATOM   1064  CA  ARG    99      44.574  11.262 -15.039 -0.2637  1.7000       C  
ATOM   1065  HA  ARG    99      44.561  12.268 -15.438  0.1560  1.2000       H  
ATOM   1066  CB  ARG    99      45.963  10.691 -15.299 -0.0007  1.7000       C  
ATOM   1067  HB2 ARG    99      46.619  10.994 -14.483  0.0327  1.2000       H  
ATOM   1068  HB3 ARG    99      45.944   9.605 -15.284  0.0327  1.2000       H  
ATOM   1069  CG  ARG    99      46.619  11.191 -16.572  0.0390  1.7000       C  
ATOM   1070  HG2 ARG    99      45.825  11.239 -17.308  0.0285  1.2000       H  
ATOM   1071  HG3 ARG    99      47.030  12.191 -16.431  0.0285  1.2000       H  
ATOM   1072  CD  ARG    99      47.648  10.196 -17.089  0.0486  1.7000       C  
ATOM   1073  HD2 ARG    99      47.312   9.174 -16.911  0.0687  1.2000       H  
ATOM   1074  HD3 ARG    99      47.732  10.324 -18.168  0.0687  1.2000       H  
ATOM   1075  NE  ARG    99      48.967  10.383 -16.496 -0.5295  1.5500       N  
ATOM   1076  HE  ARG    99      49.284   9.669 -15.851  0.3456  1.3000       H  
ATOM   1077  CZ  ARG    99      49.778  11.395 -16.769  0.8076  1.7000       C  
ATOM   1078  NH1 ARG    99      49.437  12.346 -17.623 -0.8627  1.5500       N  
ATOM   1079 HH11 ARG    99      49.994  13.181 -17.707  0.4478  1.3000       H  
ATOM   1080 HH12 ARG    99      48.727  12.135 -18.309  0.4478  1.3000       H  
ATOM   1081  NH2 ARG    99      50.966  11.452 -16.173 -0.8627  1.5500       N  
ATOM   1082 HH21 ARG    99      51.222  10.738 -15.503  0.4478  1.3000       H  
ATOM   1083 HH22 ARG    99      51.569  12.250 -16.293  0.4478  1.3000       H  
ATOM   1084  C   ARG    99      43.500  10.402 -15.689  0.7341  1.7000       C  
ATOM   1085  O   ARG    99      43.644   9.182 -15.790 -0.5894  1.5000       O  
ATOM   1086  N   MET   100      42.422  11.033 -16.147 -0.4157  1.5500       N  
ATOM   1087  H   MET   100      42.350  12.038 -16.069  0.2719  1.3000       H  
ATOM   1088  CA  MET   100      41.330  10.300 -16.773 -0.0237  1.7000       C  
ATOM   1089  HA  MET   100      41.616   9.259 -16.925  0.0880  1.2000       H  
ATOM   1090  CB  MET   100      40.063  10.285 -15.902  0.0342  1.7000       C  
ATOM   1091  HB2 MET   100      39.531  11.199 -16.156  0.0241  1.2000       H  
ATOM   1092  HB3 MET   100      39.365   9.506 -16.151  0.0241  1.2000       H  
ATOM   1093  CG  MET   100      40.314  10.318 -14.408  0.0018  1.7000       C  
ATOM   1094  HG2 MET   100      40.380   9.297 -14.031  0.0440  1.2000       H  
ATOM   1095  HG3 MET   100      41.237  10.829 -14.192  0.0440  1.2000       H  
ATOM   1096  SD  MET   100      39.037  11.220 -13.518 -0.2737  1.8000       S  
ATOM   1097  CE  MET   100      39.406  12.889 -14.021 -0.0536  1.7000       C  
ATOM   1098  HE1 MET   100      38.759  13.577 -13.476  0.0684  1.2000       H  
ATOM   1099  HE2 MET   100      40.446  13.119 -13.788  0.0684  1.2000       H  
ATOM   1100  HE3 MET   100      39.232  13.017 -15.089  0.0684  1.2000       H  
ATOM   1101  C   MET   100      41.016  10.874 -18.148  0.5973  1.7000       C  
ATOM   1102  O   MET   100      41.423  11.983 -18.499 -0.5679  1.5000       O  
ATOM   1103  N   ASN   101      40.277  10.083 -18.920 -0.4157  1.5500       N  
ATOM   1104  H   ASN   101      39.926   9.215 -18.536  0.2719  1.3000       H  
ATOM   1105  CA  ASN   101      40.030  10.343 -20.330  0.0143  1.7000       C  
ATOM   1106  HA  ASN   101      40.862  10.909 -20.751  0.1048  1.2000       H  
ATOM   1107  CB  ASN   101      39.920   9.017 -21.087 -0.2041  1.7000       C  
ATOM   1108  HB2 ASN   101      39.458   9.121 -22.068  0.0797  1.2000       H  
ATOM   1109  HB3 ASN   101      40.939   8.670 -21.263  0.0797  1.2000       H  
ATOM   1110  CG  ASN   101      39.195   7.951 -20.288  0.7130  1.7000       C  
ATOM   1111  OD1 ASN   101      38.175   8.222 -19.657 -0.5931  1.5000       O  
ATOM   1112  ND2 ASN   101      39.706   6.728 -20.327 -0.9191  1.5500       N  
ATOM   1113 HD21 ASN   101      39.258   6.003 -19.785  0.4196  1.3000       H  
ATOM   1114 HD22 ASN   101      40.546   6.532 -20.849  0.4196  1.3000       H  
ATOM   1115  C   ASN   101      38.765  11.188 -20.486  0.5973  1.7000       C  
ATOM   1116  O   ASN   101      38.247  11.746 -19.515 -0.5679  1.5000       O  
ATOM   1117  N   GLU   102      38.264  11.294 -21.719 -0.5163  1.5500       N  
ATOM   1118  H   GLU   102      38.729  10.856 -22.500  0.2936  1.3000       H  
ATOM   1119  CA  GLU   102      36.993  11.970 -21.957  0.0397  1.7000       C  
ATOM   1120  HA  GLU   102      37.051  12.982 -21.553  0.1105  1.2000       H  
ATOM   1121  CB  GLU   102      36.729  12.069 -23.460  0.0560  1.7000       C  
ATOM   1122  HB2 GLU   102      36.586  11.054 -23.836 -0.0173  1.2000       H  
ATOM   1123  HB3 GLU   102      35.806  12.628 -23.619 -0.0173  1.2000       H  
ATOM   1124  CG  GLU   102      37.848  12.725 -24.252  0.0136  1.7000       C  
ATOM   1125  HG2 GLU   102      37.931  13.770 -23.948 -0.0425  1.2000       H  
ATOM   1126  HG3 GLU   102      38.797  12.230 -24.044 -0.0425  1.2000       H  
ATOM   1127  CD  GLU   102      37.619  12.653 -25.749  0.8054  1.7000       C  
ATOM   1128  OE1 GLU   102      36.682  11.944 -26.174 -0.8188  1.5000       O  
ATOM   1129  OE2 GLU   102      38.375  13.302 -26.502 -0.8188  1.5000       O  
ATOM   1130  C   GLU   102      35.846  11.241 -21.268  0.5366  1.7000       C  
ATOM   1131  O   GLU   102      34.931  11.875 -20.730 -0.5819  1.5000       O  
ATOM   1132  N   LYS   103      35.877   9.905 -21.284 -0.3479  1.5500       N  
ATOM   1133  H   LYS   103      36.642   9.422 -21.732  0.2747  1.3000       H  
ATOM   1134  CA  LYS   103      34.770   9.124 -20.740 -0.2400  1.7000       C  
ATOM   1135  HA  LYS   103      33.853   9.440 -21.239  0.1426  1.2000       H  
ATOM   1136  CB  LYS   103      34.990   7.640 -21.032 -0.0094  1.7000       C  
ATOM   1137  HB2 LYS   103      35.077   7.537 -22.115  0.0362  1.2000       H  
ATOM   1138  HB3 LYS   103      35.927   7.305 -20.588  0.0362  1.2000       H  
ATOM   1139  CG  LYS   103      33.873   6.738 -20.541  0.0187  1.7000       C  
ATOM   1140  HG2 LYS   103      34.026   6.544 -19.494  0.0103  1.2000       H  
ATOM   1141  HG3 LYS   103      32.930   7.278 -20.601  0.0103  1.2000       H  
ATOM   1142  CD  LYS   103      33.826   5.445 -21.339 -0.0479  1.7000       C  
ATOM   1143  HD2 LYS   103      34.829   5.142 -21.642  0.0621  1.2000       H  
ATOM   1144  HD3 LYS   103      33.415   4.661 -20.701  0.0621  1.2000       H  
ATOM   1145  CE  LYS   103      32.932   5.580 -22.560 -0.0143  1.7000       C  
ATOM   1146  HE2 LYS   103      33.359   6.327 -23.230  0.1135  1.2000       H  
ATOM   1147  HE3 LYS   103      32.904   4.621 -23.079  0.1135  1.2000       H  
ATOM   1148  NZ  LYS   103      31.547   5.981 -22.190 -0.3854  1.5500       N  
ATOM   1149  HZ1 LYS   103      31.170   5.314 -21.531  0.3400  1.3000       H  
ATOM   1150  HZ2 LYS   103      31.566   6.895 -21.758  0.3400  1.3000       H  
ATOM   1151  HZ3 LYS   103      30.965   6.010 -23.015  0.3400  1.3000       H  
ATOM   1152  C   LYS   103      34.597   9.365 -19.245  0.7341  1.7000       C  
ATOM   1153  O   LYS   103      33.470   9.535 -18.766 -0.5894  1.5000       O  
ATOM   1154  N   GLY   104      35.694   9.387 -18.491 -0.4157  1.5500       N  
ATOM   1155  H   GLY   104      36.604   9.284 -18.918  0.2719  1.3000       H  
ATOM   1156  CA  GLY   104      35.616   9.721 -17.082 -0.0252  1.7000       C  
ATOM   1157  HA2 GLY   104      36.089  10.694 -16.950  0.0698  1.2000       H  
ATOM   1158  HA3 GLY   104      34.585   9.821 -16.747  0.0698  1.2000       H  
ATOM   1159  C   GLY   104      36.297   8.750 -16.138  0.5973  1.7000       C  
ATOM   1160  O   GLY   104      36.311   8.977 -14.925 -0.5679  1.5000       O  
ATOM   1161  N   GLU   105      36.866   7.673 -16.668 -0.5163  1.5500       N  
ATOM   1162  H   GLU   105      36.829   7.527 -17.667  0.2936  1.3000       H  
ATOM   1163  CA  GLU   105      37.556   6.682 -15.858  0.0397  1.7000       C  
ATOM   1164  HA  GLU   105      37.369   6.861 -14.799  0.1105  1.2000       H  
ATOM   1165  CB  GLU   105      37.061   5.263 -16.169  0.0560  1.7000       C  
ATOM   1166  HB2 GLU   105      37.657   4.564 -15.580 -0.0173  1.2000       H  
ATOM   1167  HB3 GLU   105      36.046   5.148 -15.793 -0.0173  1.2000       H  
ATOM   1168  CG  GLU   105      37.185   4.858 -17.626  0.0136  1.7000       C  
ATOM   1169  HG2 GLU   105      37.767   5.587 -18.190 -0.0425  1.2000       H  
ATOM   1170  HG3 GLU   105      37.721   3.908 -17.671 -0.0425  1.2000       H  
ATOM   1171  CD  GLU   105      35.837   4.677 -18.295  0.8054  1.7000       C  
ATOM   1172  OE1 GLU   105      34.844   5.250 -17.799 -0.8188  1.5000       O  
ATOM   1173  OE2 GLU   105      35.770   3.954 -19.310 -0.8188  1.5000       O  
ATOM   1174  C   GLU   105      39.059   6.781 -16.086  0.5366  1.7000       C  
ATOM   1175  O   GLU   105      39.529   7.417 -17.033 -0.5819  1.5000       O  
ATOM   1176  N   PHE   106      39.809   6.125 -15.200 -0.4157  1.5500       N  
ATOM   1177  H   PHE   106      39.371   5.583 -14.471  0.2719  1.3000       H  
ATOM   1178  CA  PHE   106      41.264   6.201 -15.223 -0.0024  1.7000       C  
ATOM   1179  HA  PHE   106      41.522   7.247 -15.063  0.0978  1.2000       H  
ATOM   1180  CB  PHE   106      41.851   5.341 -14.104 -0.0343  1.7000       C  
ATOM   1181  HB2 PHE   106      41.387   5.630 -13.160  0.0295  1.2000       H  
ATOM   1182  HB3 PHE   106      41.602   4.295 -14.292  0.0295  1.2000       H  
ATOM   1183  CG  PHE   106      43.334   5.490 -13.944  0.0118  1.7000       C  
ATOM   1184  CD1 PHE   106      43.928   6.735 -14.028 -0.1256  1.7000       C  
ATOM   1185  HD1 PHE   106      43.316   7.614 -14.101  0.1330  1.2000       H  
ATOM   1186  CE1 PHE   106      45.289   6.878 -13.891 -0.1704  1.7000       C  
ATOM   1187  HE1 PHE   106      45.679   7.863 -13.985  0.1430  1.2000       H  
ATOM   1188  CZ  PHE   106      46.078   5.771 -13.678 -0.1072  1.7000       C  
ATOM   1189  HZ  PHE   106      47.151   5.883 -13.629  0.1297  1.2000       H  
ATOM   1190  CE2 PHE   106      45.501   4.522 -13.597 -0.1704  1.7000       C  
ATOM   1191  HE2 PHE   106      46.119   3.653 -13.430  0.1430  1.2000       H  
ATOM   1192  CD2 PHE   106      44.135   4.385 -13.732 -0.1256  1.7000       C  
ATOM   1193  HD2 PHE   106      43.691   3.403 -13.666  0.1330  1.2000       H  
ATOM   1194  C   PHE   106      41.823   5.752 -16.567  0.5973  1.7000       C  
ATOM   1195  O   PHE   106      41.380   4.756 -17.143 -0.5679  1.5000       O  
ATOM   1196  N   ASP   107      42.808   6.498 -17.063 -0.5163  1.5500       N  
ATOM   1197  H   ASP   107      43.157   7.288 -16.536  0.2936  1.3000       H  
ATOM   1198  CA  ASP   107      43.466   6.174 -18.320  0.0381  1.7000       C  
ATOM   1199  HA  ASP   107      43.443   5.093 -18.463  0.0880  1.2000       H  
ATOM   1200  CB  ASP   107      42.771   6.838 -19.513 -0.0303  1.7000       C  
ATOM   1201  HB2 ASP   107      41.748   6.590 -19.356 -0.0122  1.2000       H  
ATOM   1202  HB3 ASP   107      42.893   7.922 -19.475 -0.0122  1.2000       H  
ATOM   1203  CG  ASP   107      43.235   6.278 -20.843  0.7994  1.7000       C  
ATOM   1204  OD1 ASP   107      43.150   5.047 -21.034 -0.8014  1.5000       O  
ATOM   1205  OD2 ASP   107      43.680   7.070 -21.701 -0.8014  1.5000       O  
ATOM   1206  C   ASP   107      44.917   6.620 -18.253  0.5366  1.7000       C  
ATOM   1207  O   ASP   107      45.245   7.619 -17.607 -0.5819  1.5000       O  
ATOM   1208  N   LYS   108      45.784   5.868 -18.931 -0.3479  1.5500       N  
ATOM   1209  H   LYS   108      45.469   5.046 -19.428  0.2747  1.3000       H  
ATOM   1210  CA  LYS   108      47.199   6.217 -18.949 -0.2400  1.7000       C  
ATOM   1211  HA  LYS   108      47.509   6.515 -17.946  0.1426  1.2000       H  
ATOM   1212  CB  LYS   108      48.028   5.008 -19.373 -0.0094  1.7000       C  
ATOM   1213  HB2 LYS   108      47.690   4.676 -20.356  0.0362  1.2000       H  
ATOM   1214  HB3 LYS   108      49.074   5.303 -19.467  0.0362  1.2000       H  
ATOM   1215  CG  LYS   108      47.924   3.844 -18.409  0.0187  1.7000       C  
ATOM   1216  HG2 LYS   108      46.887   3.533 -18.278  0.0103  1.2000       H  
ATOM   1217  HG3 LYS   108      48.475   3.011 -18.850  0.0103  1.2000       H  
ATOM   1218  CD  LYS   108      48.543   4.186 -17.069 -0.0479  1.7000       C  
ATOM   1219  HD2 LYS   108      49.428   4.808 -17.217  0.0621  1.2000       H  
ATOM   1220  HD3 LYS   108      47.833   4.742 -16.454  0.0621  1.2000       H  
ATOM   1221  CE  LYS   108      48.992   2.935 -16.339 -0.0143  1.7000       C  
ATOM   1222  HE2 LYS   108      49.682   2.397 -16.970  0.1135  1.2000       H  
ATOM   1223  HE3 LYS   108      49.505   3.244 -15.428  0.1135  1.2000       H  
ATOM   1224  NZ  LYS   108      47.843   2.063 -15.972 -0.3854  1.5500       N  
ATOM   1225  HZ1 LYS   108      47.008   2.622 -15.858  0.3400  1.3000       H  
ATOM   1226  HZ2 LYS   108      47.698   1.370 -16.696  0.3400  1.3000       H  
ATOM   1227  HZ3 LYS   108      48.058   1.573 -15.113  0.3400  1.3000       H  
ATOM   1228  C   LYS   108      47.464   7.404 -19.866  0.7341  1.7000       C  
ATOM   1229  O   LYS   108      48.369   8.205 -19.607 -0.5894  1.5000       O  
ATOM   1230  N   LYS   109      46.689   7.532 -20.939 -0.3479  1.5500       N  
ATOM   1231  H   LYS   109      45.941   6.869 -21.094  0.2747  1.3000       H  
ATOM   1232  CA  LYS   109      46.820   8.646 -21.868 -0.2400  1.7000       C  
ATOM   1233  HA  LYS   109      47.843   9.024 -21.835  0.1426  1.2000       H  
ATOM   1234  CB  LYS   109      46.558   8.174 -23.300 -0.0094  1.7000       C  
ATOM   1235  HB2 LYS   109      45.478   8.111 -23.438  0.0362  1.2000       H  
ATOM   1236  HB3 LYS   109      46.950   8.933 -23.980  0.0362  1.2000       H  
ATOM   1237  CG  LYS   109      47.181   6.831 -23.638  0.0187  1.7000       C  
ATOM   1238  HG2 LYS   109      48.213   6.806 -23.285  0.0103  1.2000       H  
ATOM   1239  HG3 LYS   109      46.626   6.031 -23.144  0.0103  1.2000       H  
ATOM   1240  CD  LYS   109      47.186   6.585 -25.140 -0.0479  1.7000       C  
ATOM   1241  HD2 LYS   109      47.936   7.228 -25.602  0.0621  1.2000       H  
ATOM   1242  HD3 LYS   109      47.453   5.546 -25.340  0.0621  1.2000       H  
ATOM   1243  CE  LYS   109      45.835   6.901 -25.762 -0.0143  1.7000       C  
ATOM   1244  HE2 LYS   109      45.598   7.950 -25.578  0.1135  1.2000       H  
ATOM   1245  HE3 LYS   109      45.889   6.752 -26.842  0.1135  1.2000       H  
ATOM   1246  NZ  LYS   109      44.749   6.051 -25.203 -0.3854  1.5500       N  
ATOM   1247  HZ1 LYS   109      44.749   5.147 -25.655  0.3400  1.3000       H  
ATOM   1248  HZ2 LYS   109      44.884   5.928 -24.207  0.3400  1.3000       H  
ATOM   1249  HZ3 LYS   109      43.853   6.496 -25.352  0.3400  1.3000       H  
ATOM   1250  C   LYS   109      45.890   9.806 -21.537  0.7341  1.7000       C  
ATOM   1251  O   LYS   109      45.836  10.774 -22.303 -0.5894  1.5000       O  
ATOM   1252  N   GLY   110      45.167   9.737 -20.426 -0.4157  1.5500       N  
ATOM   1253  H   GLY   110      45.255   8.939 -19.813  0.2719  1.3000       H  
ATOM   1254  CA  GLY   110      44.205  10.761 -20.082 -0.0252  1.7000       C  
ATOM   1255  HA2 GLY   110      43.565  10.968 -20.941  0.0698  1.2000       H  
ATOM   1256  HA3 GLY   110      43.581  10.382 -19.272  0.0698  1.2000       H  
ATOM   1257  C   GLY   110      44.864  12.047 -19.623  0.5973  1.7000       C  
ATOM   1258  O   GLY   110      46.086  12.185 -19.558 -0.5679  1.5000       O  
ATOM   1259  N   LYS   111      44.016  13.020 -19.308 -0.3479  1.5500       N  
ATOM   1260  H   LYS   111      43.021  12.838 -19.336  0.2747  1.3000       H  
ATOM   1261  CA  LYS   111      44.447  14.332 -18.852 -0.2400  1.7000       C  
ATOM   1262  HA  LYS   111      45.525  14.430 -18.982  0.1426  1.2000       H  
ATOM   1263  CB  LYS   111      43.779  15.446 -19.668 -0.0094  1.7000       C  
ATOM   1264  HB2 LYS   111      42.841  15.703 -19.173  0.0362  1.2000       H  
ATOM   1265  HB3 LYS   111      44.398  16.342 -19.651  0.0362  1.2000       H  
ATOM   1266  CG  LYS   111      43.402  15.052 -21.094  0.0187  1.7000       C  
ATOM   1267  HG2 LYS   111      42.728  14.194 -21.109  0.0103  1.2000       H  
ATOM   1268  HG3 LYS   111      42.855  15.886 -21.538  0.0103  1.2000       H  
ATOM   1269  CD  LYS   111      44.628  14.778 -21.957 -0.0479  1.7000       C  
ATOM   1270  HD2 LYS   111      45.188  13.927 -21.576  0.0621  1.2000       H  
ATOM   1271  HD3 LYS   111      44.286  14.530 -22.963  0.0621  1.2000       H  
ATOM   1272  CE  LYS   111      45.544  15.987 -22.034 -0.0143  1.7000       C  
ATOM   1273  HE2 LYS   111      44.961  16.838 -22.392  0.1135  1.2000       H  
ATOM   1274  HE3 LYS   111      45.931  16.218 -21.041  0.1135  1.2000       H  
ATOM   1275  NZ  LYS   111      46.684  15.757 -22.964 -0.3854  1.5500       N  
ATOM   1276  HZ1 LYS   111      46.333  15.409 -23.847  0.3400  1.3000       H  
ATOM   1277  HZ2 LYS   111      47.176  16.626 -23.121  0.3400  1.3000       H  
ATOM   1278  HZ3 LYS   111      47.315  15.075 -22.566  0.3400  1.3000       H  
ATOM   1279  C   LYS   111      44.132  14.495 -17.370  0.7341  1.7000       C  
ATOM   1280  O   LYS   111      43.382  13.714 -16.776 -0.5894  1.5000       O  
ATOM   1281  N   PHE   112      44.717  15.534 -16.777 -0.4157  1.5500       N  
ATOM   1282  H   PHE   112      45.327  16.138 -17.305  0.2719  1.3000       H  
ATOM   1283  CA  PHE   112      44.586  15.772 -15.345 -0.0024  1.7000       C  
ATOM   1284  HA  PHE   112      44.461  14.813 -14.879  0.0978  1.2000       H  
ATOM   1285  CB  PHE   112      45.819  16.496 -14.810 -0.0343  1.7000       C  
ATOM   1286  HB2 PHE   112      46.246  17.132 -15.587  0.0295  1.2000       H  
ATOM   1287  HB3 PHE   112      45.515  17.146 -13.987  0.0295  1.2000       H  
ATOM   1288  CG  PHE   112      46.864  15.577 -14.253  0.0118  1.7000       C  
ATOM   1289  CD1 PHE   112      46.502  14.407 -13.611 -0.1256  1.7000       C  
ATOM   1290  HD1 PHE   112      45.485  14.202 -13.347  0.1330  1.2000       H  
ATOM   1291  CE1 PHE   112      47.460  13.560 -13.101 -0.1704  1.7000       C  
ATOM   1292  HE1 PHE   112      47.169  12.820 -12.428  0.1430  1.2000       H  
ATOM   1293  CZ  PHE   112      48.795  13.878 -13.226 -0.1072  1.7000       C  
ATOM   1294  HZ  PHE   112      49.530  13.314 -12.686  0.1297  1.2000       H  
ATOM   1295  CE2 PHE   112      49.170  15.038 -13.863 -0.1704  1.7000       C  
ATOM   1296  HE2 PHE   112      50.215  15.304 -13.919  0.1430  1.2000       H  
ATOM   1297  CD2 PHE   112      48.208  15.882 -14.374 -0.1256  1.7000       C  
ATOM   1298  HD2 PHE   112      48.511  16.798 -14.860  0.1330  1.2000       H  
ATOM   1299  C   PHE   112      43.330  16.587 -15.065  0.5973  1.7000       C  
ATOM   1300  O   PHE   112      43.190  17.711 -15.558 -0.5679  1.5000       O  
ATOM   1301  N   GLN   113      42.423  16.023 -14.272 -0.4157  1.5500       N  
ATOM   1302  H   GLN   113      42.582  15.093 -13.909  0.2719  1.3000       H  
ATOM   1303  CA  GLN   113      41.204  16.711 -13.876 -0.0031  1.7000       C  
ATOM   1304  HA  GLN   113      41.326  17.784 -14.024  0.0850  1.2000       H  
ATOM   1305  CB  GLN   113      39.991  16.230 -14.681 -0.0036  1.7000       C  
ATOM   1306  HB2 GLN   113      40.164  15.219 -15.045  0.0171  1.2000       H  
ATOM   1307  HB3 GLN   113      39.126  16.190 -14.017  0.0171  1.2000       H  
ATOM   1308  CG  GLN   113      39.608  17.136 -15.840 -0.0645  1.7000       C  
ATOM   1309  HG2 GLN   113      38.523  17.113 -15.948  0.0352  1.2000       H  
ATOM   1310  HG3 GLN   113      39.886  18.169 -15.629  0.0352  1.2000       H  
ATOM   1311  CD  GLN   113      40.198  16.676 -17.158  0.6951  1.7000       C  
ATOM   1312  OE1 GLN   113      39.849  15.612 -17.669 -0.6086  1.5000       O  
ATOM   1313  NE2 GLN   113      41.097  17.478 -17.717 -0.9407  1.5500       N  
ATOM   1314 HE21 GLN   113      41.380  18.324 -17.246  0.4251  1.3000       H  
ATOM   1315 HE22 GLN   113      41.490  17.223 -18.608  0.4251  1.3000       H  
ATOM   1316  C   GLN   113      40.956  16.507 -12.388  0.5973  1.7000       C  
ATOM   1317  O   GLN   113      41.386  15.514 -11.794 -0.5679  1.5000       O  
ATOM   1318  N   GLN   114      40.247  17.465 -11.800 -0.4157  1.5500       N  
ATOM   1319  H   GLN   114      39.894  18.236 -12.347  0.2719  1.3000       H  
ATOM   1320  CA  GLN   114      40.019  17.481 -10.362 -0.0031  1.7000       C  
ATOM   1321  HA  GLN   114      40.967  17.310  -9.847  0.0850  1.2000       H  
ATOM   1322  CB  GLN   114      39.479  18.847  -9.950 -0.0036  1.7000       C  
ATOM   1323  HB2 GLN   114      38.824  19.213 -10.743  0.0171  1.2000       H  
ATOM   1324  HB3 GLN   114      38.822  18.723  -9.090  0.0171  1.2000       H  
ATOM   1325  CG  GLN   114      40.551  19.887  -9.709 -0.0645  1.7000       C  
ATOM   1326  HG2 GLN   114      41.537  19.497  -9.951  0.0352  1.2000       H  
ATOM   1327  HG3 GLN   114      40.363  20.732 -10.373  0.0352  1.2000       H  
ATOM   1328  CD  GLN   114      40.539  20.377  -8.287  0.6951  1.7000       C  
ATOM   1329  OE1 GLN   114      40.104  19.666  -7.387 -0.6086  1.5000       O  
ATOM   1330  NE2 GLN   114      41.024  21.594  -8.070 -0.9407  1.5500       N  
ATOM   1331 HE21 GLN   114      41.348  22.157  -8.841  0.4251  1.3000       H  
ATOM   1332 HE22 GLN   114      41.061  21.944  -7.125  0.4251  1.3000       H  
ATOM   1333  C   GLN   114      39.049  16.383  -9.943  0.5973  1.7000       C  
ATOM   1334  O   GLN   114      37.994  16.201 -10.560 -0.5679  1.5000       O  
ATOM   1335  N   VAL   115      39.409  15.648  -8.888 -0.4157  1.5500       N  
ATOM   1336  H   VAL   115      40.286  15.845  -8.422  0.2719  1.3000       H  
ATOM   1337  CA  VAL   115      38.532  14.661  -8.274 -0.0875  1.7000       C  
ATOM   1338  HA  VAL   115      37.511  14.824  -8.621  0.0969  1.2000       H  
ATOM   1339  CB  VAL   115      38.927  13.207  -8.618  0.2985  1.7000       C  
ATOM   1340  HB  VAL   115      38.070  12.627  -8.335 -0.0297  1.2000       H  
ATOM   1341  CG1 VAL   115      39.207  13.061 -10.100 -0.3192  1.7000       C  
ATOM   1342 HG11 VAL   115      39.299  12.002 -10.340  0.0791  1.2000       H  
ATOM   1343 HG12 VAL   115      38.366  13.455 -10.671  0.0791  1.2000       H  
ATOM   1344 HG13 VAL   115      40.105  13.610 -10.376  0.0791  1.2000       H  
ATOM   1345  CG2 VAL   115      40.125  12.774  -7.798 -0.3192  1.7000       C  
ATOM   1346 HG21 VAL   115      40.333  11.732  -8.032  0.0791  1.2000       H  
ATOM   1347 HG22 VAL   115      40.996  13.387  -8.033  0.0791  1.2000       H  
ATOM   1348 HG23 VAL   115      39.935  12.807  -6.731  0.0791  1.2000       H  
ATOM   1349  C   VAL   115      38.549  14.870  -6.766  0.5973  1.7000       C  
ATOM   1350  O   VAL   115      39.444  15.511  -6.214 -0.5679  1.5000       O  
ATOM   1351  N   SER   116      37.538  14.316  -6.102 -0.4157  1.5500       N  
ATOM   1352  H   SER   116      36.833  13.799  -6.606  0.2719  1.3000       H  
ATOM   1353  CA  SER   116      37.371  14.493  -4.669 -0.0249  1.7000       C  
ATOM   1354  HA  SER   116      37.600  15.523  -4.432  0.0843  1.2000       H  
ATOM   1355  CB  SER   116      35.920  14.234  -4.267  0.2117  1.7000       C  
ATOM   1356  HB2 SER   116      35.257  14.559  -5.070  0.0352  1.2000       H  
ATOM   1357  HB3 SER   116      35.768  13.167  -4.099  0.0352  1.2000       H  
ATOM   1358  OG  SER   116      35.575  14.960  -3.100 -0.6546  1.5000       O  
ATOM   1359  HG  SER   116      35.377  15.868  -3.351  0.4275  1.2000       H  
ATOM   1360  C   SER   116      38.308  13.569  -3.894  0.5973  1.7000       C  
ATOM   1361  O   SER   116      38.950  12.676  -4.452 -0.5679  1.5000       O  
ATOM   1362  N   TRP   117      38.384  13.801  -2.579 -0.4157  1.5500       N  
ATOM   1363  H   TRP   117      37.851  14.549  -2.158  0.2719  1.3000       H  
ATOM   1364  CA  TRP   117      39.205  12.949  -1.722 -0.0275  1.7000       C  
ATOM   1365  HA  TRP   117      40.234  12.963  -2.078  0.1123  1.2000       H  
ATOM   1366  CB  TRP   117      39.183  13.461  -0.281 -0.0050  1.7000       C  
ATOM   1367  HB2 TRP   117      38.217  13.920  -0.062  0.0339  1.2000       H  
ATOM   1368  HB3 TRP   117      39.284  12.609   0.394  0.0339  1.2000       H  
ATOM   1369  CG  TRP   117      40.290  14.415   0.080 -0.1415  1.7000       C  
ATOM   1370  CD1 TRP   117      40.175  15.753   0.316 -0.1638  1.7000       C  
ATOM   1371  HD1 TRP   117      39.252  16.315   0.276  0.2062  1.2000       H  
ATOM   1372  NE1 TRP   117      41.402  16.286   0.629 -0.3418  1.5500       N  
ATOM   1373  HE1 TRP   117      41.562  17.254   0.869  0.3412  1.3000       H  
ATOM   1374  CE2 TRP   117      42.338  15.289   0.599  0.1380  1.7000       C  
ATOM   1375  CZ2 TRP   117      43.710  15.336   0.840 -0.2601  1.7000       C  
ATOM   1376  HZ2 TRP   117      44.226  16.245   1.096  0.1572  1.2000       H  
ATOM   1377  CH2 TRP   117      44.408  14.167   0.737 -0.1134  1.7000       C  
ATOM   1378  HH2 TRP   117      45.474  14.173   0.920  0.1417  1.2000       H  
ATOM   1379  CZ3 TRP   117      43.778  12.968   0.404 -0.1972  1.7000       C  
ATOM   1380  HZ3 TRP   117      44.367  12.065   0.324  0.1447  1.2000       H  
ATOM   1381  CE3 TRP   117      42.417  12.918   0.161 -0.2387  1.7000       C  
ATOM   1382  HE3 TRP   117      41.938  11.997  -0.132  0.1700  1.2000       H  
ATOM   1383  CD2 TRP   117      41.674  14.095   0.261  0.1243  1.7000       C  
ATOM   1384  C   TRP   117      38.731  11.504  -1.769  0.5973  1.7000       C  
ATOM   1385  O   TRP   117      39.543  10.577  -1.876 -0.5679  1.5000       O  
ATOM   1386  N   GLN   118      37.415  11.291  -1.687 -0.4157  1.5500       N  
ATOM   1387  H   GLN   118      36.775  12.064  -1.581  0.2719  1.3000       H  
ATOM   1388  CA  GLN   118      36.889   9.932  -1.693 -0.0031  1.7000       C  
ATOM   1389  HA  GLN   118      37.384   9.366  -0.902  0.0850  1.2000       H  
ATOM   1390  CB  GLN   118      35.392   9.941  -1.394 -0.0036  1.7000       C  
ATOM   1391  HB2 GLN   118      35.236  10.451  -0.442  0.0171  1.2000       H  
ATOM   1392  HB3 GLN   118      34.879  10.505  -2.175  0.0171  1.2000       H  
ATOM   1393  CG  GLN   118      34.787   8.551  -1.297 -0.0645  1.7000       C  
ATOM   1394  HG2 GLN   118      34.894   8.026  -2.246  0.0352  1.2000       H  
ATOM   1395  HG3 GLN   118      35.328   7.987  -0.535  0.0352  1.2000       H  
ATOM   1396  CD  GLN   118      33.317   8.579  -0.947  0.6951  1.7000       C  
ATOM   1397  OE1 GLN   118      32.602   9.516  -1.302 -0.6086  1.5000       O  
ATOM   1398  NE2 GLN   118      32.855   7.551  -0.246 -0.9407  1.5500       N  
ATOM   1399 HE21 GLN   118      31.898   7.559   0.069  0.4251  1.3000       H  
ATOM   1400 HE22 GLN   118      33.470   6.791   0.001  0.4251  1.3000       H  
ATOM   1401  C   GLN   118      37.161   9.236  -3.019  0.5973  1.7000       C  
ATOM   1402  O   GLN   118      37.549   8.065  -3.037 -0.5679  1.5000       O  
ATOM   1403  N   ARG   119      36.958   9.930  -4.140 -0.3479  1.5500       N  
ATOM   1404  H   ARG   119      36.660  10.893  -4.098  0.2747  1.3000       H  
ATOM   1405  CA  ARG   119      37.220   9.313  -5.437 -0.2637  1.7000       C  
ATOM   1406  HA  ARG   119      36.639   8.392  -5.510  0.1560  1.2000       H  
ATOM   1407  CB  ARG   119      36.778  10.249  -6.561 -0.0007  1.7000       C  
ATOM   1408  HB2 ARG   119      35.689  10.272  -6.621  0.0327  1.2000       H  
ATOM   1409  HB3 ARG   119      37.109  11.255  -6.299  0.0327  1.2000       H  
ATOM   1410  CG  ARG   119      37.386   9.936  -7.918  0.0390  1.7000       C  
ATOM   1411  HG2 ARG   119      37.388  10.825  -8.521  0.0285  1.2000       H  
ATOM   1412  HG3 ARG   119      38.410   9.571  -7.894  0.0285  1.2000       H  
ATOM   1413  CD  ARG   119      36.482   9.026  -8.729  0.0486  1.7000       C  
ATOM   1414  HD2 ARG   119      36.034   8.284  -8.068  0.0687  1.2000       H  
ATOM   1415  HD3 ARG   119      35.667   9.617  -9.149  0.0687  1.2000       H  
ATOM   1416  NE  ARG   119      37.199   8.370  -9.816 -0.5295  1.5500       N  
ATOM   1417  HE  ARG   119      37.375   8.913 -10.650  0.3456  1.3000       H  
ATOM   1418  CZ  ARG   119      37.647   7.122  -9.773  0.8076  1.7000       C  
ATOM   1419  NH1 ARG   119      37.468   6.360  -8.706 -0.8627  1.5500       N  
ATOM   1420 HH11 ARG   119      37.880   5.439  -8.681  0.4478  1.3000       H  
ATOM   1421 HH12 ARG   119      36.987   6.726  -7.900  0.4478  1.3000       H  
ATOM   1422  NH2 ARG   119      38.291   6.628 -10.826 -0.8627  1.5500       N  
ATOM   1423 HH21 ARG   119      38.635   5.681 -10.806  0.4478  1.3000       H  
ATOM   1424 HH22 ARG   119      38.446   7.198 -11.641  0.4478  1.3000       H  
ATOM   1425  C   ARG   119      38.692   8.950  -5.580  0.7341  1.7000       C  
ATOM   1426  O   ARG   119      39.032   7.858  -6.053 -0.5894  1.5000       O  
ATOM   1427  N   ALA   120      39.581   9.851  -5.153 -0.4157  1.5500       N  
ATOM   1428  H   ALA   120      39.273  10.729  -4.760  0.2719  1.3000       H  
ATOM   1429  CA  ALA   120      41.010   9.573  -5.215  0.0337  1.7000       C  
ATOM   1430  HA  ALA   120      41.281   9.344  -6.247  0.0823  1.2000       H  
ATOM   1431  CB  ALA   120      41.804  10.802  -4.777 -0.1825  1.7000       C  
ATOM   1432  HB1 ALA   120      42.851  10.532  -4.629  0.0603  1.2000       H  
ATOM   1433  HB2 ALA   120      41.744  11.565  -5.553  0.0603  1.2000       H  
ATOM   1434  HB3 ALA   120      41.405  11.200  -3.842  0.0603  1.2000       H  
ATOM   1435  C   ALA   120      41.377   8.370  -4.358  0.5973  1.7000       C  
ATOM   1436  O   ALA   120      42.164   7.518  -4.780 -0.5679  1.5000       O  
ATOM   1437  N   PHE   121      40.808   8.275  -3.154 -0.4157  1.5500       N  
ATOM   1438  H   PHE   121      40.163   8.980  -2.825  0.2719  1.3000       H  
ATOM   1439  CA  PHE   121      41.152   7.158  -2.280 -0.0024  1.7000       C  
ATOM   1440  HA  PHE   121      42.218   7.031  -2.259  0.0978  1.2000       H  
ATOM   1441  CB  PHE   121      40.708   7.450  -0.848 -0.0343  1.7000       C  
ATOM   1442  HB2 PHE   121      39.785   8.032  -0.835  0.0295  1.2000       H  
ATOM   1443  HB3 PHE   121      40.514   6.495  -0.372  0.0295  1.2000       H  
ATOM   1444  CG  PHE   121      41.779   8.083  -0.006  0.0118  1.7000       C  
ATOM   1445  CD1 PHE   121      43.010   7.469   0.144 -0.1256  1.7000       C  
ATOM   1446  HD1 PHE   121      43.204   6.518  -0.331  0.1330  1.2000       H  
ATOM   1447  CE1 PHE   121      44.000   8.047   0.912 -0.1704  1.7000       C  
ATOM   1448  HE1 PHE   121      44.956   7.555   1.024  0.1430  1.2000       H  
ATOM   1449  CZ  PHE   121      43.766   9.248   1.541 -0.1072  1.7000       C  
ATOM   1450  HZ  PHE   121      44.537   9.699   2.149  0.1297  1.2000       H  
ATOM   1451  CE2 PHE   121      42.545   9.867   1.405 -0.1704  1.7000       C  
ATOM   1452  HE2 PHE   121      42.347  10.787   1.931  0.1430  1.2000       H  
ATOM   1453  CD2 PHE   121      41.559   9.289   0.632 -0.1256  1.7000       C  
ATOM   1454  HD2 PHE   121      40.605   9.787   0.534  0.1330  1.2000       H  
ATOM   1455  C   PHE   121      40.561   5.843  -2.776  0.5973  1.7000       C  
ATOM   1456  O   PHE   121      41.176   4.788  -2.590 -0.5679  1.5000       O  
ATOM   1457  N   ASP   122      39.384   5.872  -3.408 -0.5163  1.5500       N  
ATOM   1458  H   ASP   122      38.880   6.739  -3.526  0.2936  1.3000       H  
ATOM   1459  CA  ASP   122      38.877   4.666  -4.058  0.0381  1.7000       C  
ATOM   1460  HA  ASP   122      38.854   3.857  -3.326  0.0880  1.2000       H  
ATOM   1461  CB  ASP   122      37.447   4.875  -4.558 -0.0303  1.7000       C  
ATOM   1462  HB2 ASP   122      37.449   5.627  -5.348 -0.0122  1.2000       H  
ATOM   1463  HB3 ASP   122      37.080   3.938  -4.979 -0.0122  1.2000       H  
ATOM   1464  CG  ASP   122      36.500   5.324  -3.466  0.7994  1.7000       C  
ATOM   1465  OD1 ASP   122      36.971   5.624  -2.352 -0.8014  1.5000       O  
ATOM   1466  OD2 ASP   122      35.279   5.380  -3.727 -0.8014  1.5000       O  
ATOM   1467  C   ASP   122      39.781   4.235  -5.204  0.5366  1.7000       C  
ATOM   1468  O   ASP   122      40.011   3.036  -5.406 -0.5819  1.5000       O  
ATOM   1469  N   GLU   123      40.293   5.195  -5.978 -0.5163  1.5500       N  
ATOM   1470  H   GLU   123      40.073   6.167  -5.809  0.2936  1.3000       H  
ATOM   1471  CA  GLU   123      41.243   4.851  -7.032  0.0397  1.7000       C  
ATOM   1472  HA  GLU   123      40.771   4.123  -7.694  0.1105  1.2000       H  
ATOM   1473  CB  GLU   123      41.587   6.093  -7.852  0.0560  1.7000       C  
ATOM   1474  HB2 GLU   123      40.673   6.651  -8.059 -0.0173  1.2000       H  
ATOM   1475  HB3 GLU   123      42.237   6.746  -7.270 -0.0173  1.2000       H  
ATOM   1476  CG  GLU   123      42.271   5.795  -9.169  0.0136  1.7000       C  
ATOM   1477  HG2 GLU   123      42.500   6.731  -9.652 -0.0425  1.2000       H  
ATOM   1478  HG3 GLU   123      43.205   5.263  -8.986 -0.0425  1.2000       H  
ATOM   1479  CD  GLU   123      41.392   4.993 -10.103  0.8054  1.7000       C  
ATOM   1480  OE1 GLU   123      40.170   5.247 -10.135 -0.8188  1.5000       O  
ATOM   1481  OE2 GLU   123      41.923   4.109 -10.807 -0.8188  1.5000       O  
ATOM   1482  C   GLU   123      42.503   4.228  -6.441  0.5366  1.7000       C  
ATOM   1483  O   GLU   123      43.023   3.234  -6.968 -0.5819  1.5000       O  
ATOM   1484  N   MET   124      43.006   4.808  -5.346 -0.4157  1.5500       N  
ATOM   1485  H   MET   124      42.557   5.623  -4.954  0.2719  1.3000       H  
ATOM   1486  CA  MET   124      44.107   4.193  -4.613 -0.0237  1.7000       C  
ATOM   1487  HA  MET   124      44.996   4.204  -5.243  0.0880  1.2000       H  
ATOM   1488  CB  MET   124      44.407   4.957  -3.330  0.0342  1.7000       C  
ATOM   1489  HB2 MET   124      43.603   4.839  -2.610  0.0241  1.2000       H  
ATOM   1490  HB3 MET   124      45.272   4.460  -2.887  0.0241  1.2000       H  
ATOM   1491  CG  MET   124      44.685   6.406  -3.464  0.0018  1.7000       C  
ATOM   1492  HG2 MET   124      44.864   6.646  -4.510  0.0440  1.2000       H  
ATOM   1493  HG3 MET   124      43.879   7.011  -3.092  0.0440  1.2000       H  
ATOM   1494  SD  MET   124      46.167   6.772  -2.531 -0.2737  1.8000       S  
ATOM   1495  CE  MET   124      46.016   8.535  -2.472 -0.0536  1.7000       C  
ATOM   1496  HE1 MET   124      46.391   8.887  -1.512  0.0684  1.2000       H  
ATOM   1497  HE2 MET   124      46.624   8.945  -3.275  0.0684  1.2000       H  
ATOM   1498  HE3 MET   124      44.976   8.843  -2.585  0.0684  1.2000       H  
ATOM   1499  C   MET   124      43.789   2.758  -4.243  0.5973  1.7000       C  
ATOM   1500  O   MET   124      44.596   1.859  -4.477 -0.5679  1.5000       O  
ATOM   1501  N   GLU   125      42.628   2.535  -3.629 -0.5163  1.5500       N  
ATOM   1502  H   GLU   125      41.991   3.295  -3.437  0.2936  1.3000       H  
ATOM   1503  CA  GLU   125      42.300   1.201  -3.150  0.0397  1.7000       C  
ATOM   1504  HA  GLU   125      43.085   0.874  -2.466  0.1105  1.2000       H  
ATOM   1505  CB  GLU   125      40.985   1.235  -2.372  0.0560  1.7000       C  
ATOM   1506  HB2 GLU   125      41.095   1.900  -1.514 -0.0173  1.2000       H  
ATOM   1507  HB3 GLU   125      40.224   1.650  -3.033 -0.0173  1.2000       H  
ATOM   1508  CG  GLU   125      40.516  -0.122  -1.884  0.0136  1.7000       C  
ATOM   1509  HG2 GLU   125      40.494  -0.827  -2.715 -0.0425  1.2000       H  
ATOM   1510  HG3 GLU   125      41.213  -0.494  -1.132 -0.0425  1.2000       H  
ATOM   1511  CD  GLU   125      39.120  -0.079  -1.304  0.8054  1.7000       C  
ATOM   1512  OE1 GLU   125      38.472   0.987  -1.388 -0.8188  1.5000       O  
ATOM   1513  OE2 GLU   125      38.668  -1.108  -0.760 -0.8188  1.5000       O  
ATOM   1514  C   GLU   125      42.232   0.210  -4.303  0.5366  1.7000       C  
ATOM   1515  O   GLU   125      42.794  -0.883  -4.216 -0.5819  1.5000       O  
ATOM   1516  N   LYS   126      41.601   0.600  -5.413 -0.3479  1.5500       N  
ATOM   1517  H   LYS   126      41.152   1.506  -5.447  0.2747  1.3000       H  
ATOM   1518  CA  LYS   126      41.481  -0.298  -6.559 -0.2400  1.7000       C  
ATOM   1519  HA  LYS   126      41.017  -1.226  -6.225  0.1426  1.2000       H  
ATOM   1520  CB  LYS   126      40.577   0.337  -7.615 -0.0094  1.7000       C  
ATOM   1521  HB2 LYS   126      39.600   0.541  -7.173  0.0362  1.2000       H  
ATOM   1522  HB3 LYS   126      41.016   1.299  -7.888  0.0362  1.2000       H  
ATOM   1523  CG  LYS   126      40.376  -0.491  -8.873  0.0187  1.7000       C  
ATOM   1524  HG2 LYS   126      41.312  -0.986  -9.119  0.0103  1.2000       H  
ATOM   1525  HG3 LYS   126      39.618  -1.254  -8.690  0.0103  1.2000       H  
ATOM   1526  CD  LYS   126      39.957   0.399 -10.036 -0.0479  1.7000       C  
ATOM   1527  HD2 LYS   126      38.990   0.857  -9.823  0.0621  1.2000       H  
ATOM   1528  HD3 LYS   126      40.695   1.194 -10.165  0.0621  1.2000       H  
ATOM   1529  CE  LYS   126      39.868  -0.377 -11.342 -0.0143  1.7000       C  
ATOM   1530  HE2 LYS   126      38.979  -1.009 -11.311  0.1135  1.2000       H  
ATOM   1531  HE3 LYS   126      39.760   0.333 -12.164  0.1135  1.2000       H  
ATOM   1532  NZ  LYS   126      41.060  -1.233 -11.574 -0.3854  1.5500       N  
ATOM   1533  HZ1 LYS   126      40.962  -1.695 -12.467  0.3400  1.3000       H  
ATOM   1534  HZ2 LYS   126      41.886  -0.645 -11.590  0.3400  1.3000       H  
ATOM   1535  HZ3 LYS   126      41.137  -1.905 -10.826  0.3400  1.3000       H  
ATOM   1536  C   LYS   126      42.847  -0.638  -7.147  0.7341  1.7000       C  
ATOM   1537  O   LYS   126      43.199  -1.817  -7.301 -0.5894  1.5000       O  
ATOM   1538  N   GLN   127      43.647   0.384  -7.464 -0.4157  1.5500       N  
ATOM   1539  H   GLN   127      43.358   1.339  -7.298  0.2719  1.3000       H  
ATOM   1540  CA  GLN   127      44.923   0.128  -8.125 -0.0031  1.7000       C  
ATOM   1541  HA  GLN   127      44.756  -0.546  -8.965  0.0850  1.2000       H  
ATOM   1542  CB  GLN   127      45.506   1.434  -8.659 -0.0036  1.7000       C  
ATOM   1543  HB2 GLN   127      45.517   2.173  -7.856  0.0171  1.2000       H  
ATOM   1544  HB3 GLN   127      46.540   1.260  -8.961  0.0171  1.2000       H  
ATOM   1545  CG  GLN   127      44.757   2.009  -9.853 -0.0645  1.7000       C  
ATOM   1546  HG2 GLN   127      43.712   2.169  -9.585  0.0352  1.2000       H  
ATOM   1547  HG3 GLN   127      45.178   2.984 -10.097  0.0352  1.2000       H  
ATOM   1548  CD  GLN   127      44.825   1.116 -11.076  0.6951  1.7000       C  
ATOM   1549  OE1 GLN   127      43.944   0.288 -11.302 -0.6086  1.5000       O  
ATOM   1550  NE2 GLN   127      45.875   1.280 -11.873 -0.9407  1.5500       N  
ATOM   1551 HE21 GLN   127      46.562   1.985 -11.649  0.4251  1.3000       H  
ATOM   1552 HE22 GLN   127      45.963   0.721 -12.707  0.4251  1.3000       H  
ATOM   1553  C   GLN   127      45.908  -0.560  -7.187  0.5973  1.7000       C  
ATOM   1554  O   GLN   127      46.697  -1.415  -7.616 -0.5679  1.5000       O  
ATOM   1555  N   PHE   128      45.874  -0.210  -5.902 -0.4157  1.5500       N  
ATOM   1556  H   PHE   128      45.224   0.492  -5.578  0.2719  1.3000       H  
ATOM   1557  CA  PHE   128      46.783  -0.816  -4.943 -0.0024  1.7000       C  
ATOM   1558  HA  PHE   128      47.794  -0.813  -5.355  0.0978  1.2000       H  
ATOM   1559  CB  PHE   128      46.800   0.009  -3.656 -0.0343  1.7000       C  
ATOM   1560  HB2 PHE   128      47.124   1.025  -3.886  0.0295  1.2000       H  
ATOM   1561  HB3 PHE   128      45.787   0.056  -3.256  0.0295  1.2000       H  
ATOM   1562  CG  PHE   128      47.682  -0.554  -2.576  0.0118  1.7000       C  
ATOM   1563  CD1 PHE   128      49.014  -0.187  -2.504 -0.1256  1.7000       C  
ATOM   1564  HD1 PHE   128      49.407   0.504  -3.225  0.1330  1.2000       H  
ATOM   1565  CE1 PHE   128      49.835  -0.686  -1.515 -0.1704  1.7000       C  
ATOM   1566  HE1 PHE   128      50.870  -0.381  -1.463  0.1430  1.2000       H  
ATOM   1567  CZ  PHE   128      49.332  -1.565  -0.588 -0.1072  1.7000       C  
ATOM   1568  HZ  PHE   128      49.966  -1.938   0.204  0.1297  1.2000       H  
ATOM   1569  CE2 PHE   128      48.010  -1.945  -0.648 -0.1704  1.7000       C  
ATOM   1570  HE2 PHE   128      47.621  -2.646   0.076  0.1430  1.2000       H  
ATOM   1571  CD2 PHE   128      47.190  -1.439  -1.638 -0.1256  1.7000       C  
ATOM   1572  HD2 PHE   128      46.160  -1.753  -1.697  0.1330  1.2000       H  
ATOM   1573  C   PHE   128      46.381  -2.256  -4.669  0.5973  1.7000       C  
ATOM   1574  O   PHE   128      47.242  -3.110  -4.453 -0.5679  1.5000       O  
ATOM   1575  N   LYS   129      45.075  -2.551  -4.682 -0.3479  1.5500       N  
ATOM   1576  H   LYS   129      44.388  -1.821  -4.817  0.2747  1.3000       H  
ATOM   1577  CA  LYS   129      44.638  -3.940  -4.683 -0.2400  1.7000       C  
ATOM   1578  HA  LYS   129      45.006  -4.428  -3.779  0.1426  1.2000       H  
ATOM   1579  CB  LYS   129      43.111  -4.024  -4.700 -0.0094  1.7000       C  
ATOM   1580  HB2 LYS   129      42.707  -3.285  -5.387  0.0362  1.2000       H  
ATOM   1581  HB3 LYS   129      42.832  -5.006  -5.088  0.0362  1.2000       H  
ATOM   1582  CG  LYS   129      42.431  -3.877  -3.352  0.0187  1.7000       C  
ATOM   1583  HG2 LYS   129      42.757  -4.690  -2.702  0.0103  1.2000       H  
ATOM   1584  HG3 LYS   129      42.712  -2.939  -2.878  0.0103  1.2000       H  
ATOM   1585  CD  LYS   129      40.919  -3.949  -3.520 -0.0479  1.7000       C  
ATOM   1586  HD2 LYS   129      40.606  -3.169  -4.216  0.0621  1.2000       H  
ATOM   1587  HD3 LYS   129      40.642  -4.922  -3.931  0.0621  1.2000       H  
ATOM   1588  CE  LYS   129      40.193  -3.738  -2.204 -0.0143  1.7000       C  
ATOM   1589  HE2 LYS   129      40.442  -4.552  -1.521  0.1135  1.2000       H  
ATOM   1590  HE3 LYS   129      40.528  -2.801  -1.755  0.1135  1.2000       H  
ATOM   1591  NZ  LYS   129      38.718  -3.683  -2.399 -0.3854  1.5500       N  
ATOM   1592  HZ1 LYS   129      38.488  -2.898  -2.993  0.3400  1.3000       H  
ATOM   1593  HZ2 LYS   129      38.381  -4.543  -2.806  0.3400  1.3000       H  
ATOM   1594  HZ3 LYS   129      38.279  -3.528  -1.500  0.3400  1.3000       H  
ATOM   1595  C   LYS   129      45.197  -4.686  -5.879  0.7341  1.7000       C  
ATOM   1596  O   LYS   129      45.733  -5.788  -5.724 -0.5894  1.5000       O  
ATOM   1597  N   LYS   130      45.091  -4.098  -7.074 -0.3479  1.5500       N  
ATOM   1598  H   LYS   130      44.666  -3.184  -7.152  0.2747  1.3000       H  
ATOM   1599  CA  LYS   130      45.622  -4.748  -8.269 -0.2400  1.7000       C  
ATOM   1600  HA  LYS   130      45.072  -5.678  -8.421  0.1426  1.2000       H  
ATOM   1601  CB  LYS   130      45.424  -3.853  -9.492 -0.0094  1.7000       C  
ATOM   1602  HB2 LYS   130      44.431  -3.426  -9.369  0.0362  1.2000       H  
ATOM   1603  HB3 LYS   130      46.144  -3.036  -9.494  0.0362  1.2000       H  
ATOM   1604  CG  LYS   130      45.516  -4.597 -10.816  0.0187  1.7000       C  
ATOM   1605  HG2 LYS   130      46.534  -4.961 -10.963  0.0103  1.2000       H  
ATOM   1606  HG3 LYS   130      44.848  -5.459 -10.788  0.0103  1.2000       H  
ATOM   1607  CD  LYS   130      45.134  -3.710 -11.989 -0.0479  1.7000       C  
ATOM   1608  HD2 LYS   130      45.920  -2.969 -12.145  0.0621  1.2000       H  
ATOM   1609  HD3 LYS   130      45.048  -4.317 -12.892  0.0621  1.2000       H  
ATOM   1610  CE  LYS   130      43.830  -2.975 -11.733 -0.0143  1.7000       C  
ATOM   1611  HE2 LYS   130      43.932  -2.298 -10.884  0.1135  1.2000       H  
ATOM   1612  HE3 LYS   130      43.620  -2.365 -12.613  0.1135  1.2000       H  
ATOM   1613  NZ  LYS   130      42.693  -3.912 -11.521 -0.3854  1.5500       N  
ATOM   1614  HZ1 LYS   130      41.921  -3.674 -12.127  0.3400  1.3000       H  
ATOM   1615  HZ2 LYS   130      42.996  -4.851 -11.748  0.3400  1.3000       H  
ATOM   1616  HZ3 LYS   130      42.408  -3.897 -10.551  0.3400  1.3000       H  
ATOM   1617  C   LYS   130      47.097  -5.092  -8.096  0.7341  1.7000       C  
ATOM   1618  O   LYS   130      47.504  -6.246  -8.271 -0.5894  1.5000       O  
ATOM   1619  N   ALA   131      47.909  -4.104  -7.716 -0.4157  1.5500       N  
ATOM   1620  H   ALA   131      47.543  -3.178  -7.546  0.2719  1.3000       H  
ATOM   1621  CA  ALA   131      49.350  -4.321  -7.604  0.0337  1.7000       C  
ATOM   1622  HA  ALA   131      49.710  -4.756  -8.538  0.0823  1.2000       H  
ATOM   1623  CB  ALA   131      50.063  -2.983  -7.403 -0.1825  1.7000       C  
ATOM   1624  HB1 ALA   131      51.140  -3.147  -7.348  0.0603  1.2000       H  
ATOM   1625  HB2 ALA   131      49.848  -2.321  -8.243  0.0603  1.2000       H  
ATOM   1626  HB3 ALA   131      49.722  -2.510  -6.481  0.0603  1.2000       H  
ATOM   1627  C   ALA   131      49.685  -5.289  -6.471  0.5973  1.7000       C  
ATOM   1628  O   ALA   131      50.483  -6.220  -6.641 -0.5679  1.5000       O  
ATOM   1629  N   TYR   132      49.076  -5.080  -5.302 -0.4157  1.5500       N  
ATOM   1630  H   TYR   132      48.421  -4.318  -5.212  0.2719  1.3000       H  
ATOM   1631  CA  TYR   132      49.385  -5.857  -4.109 -0.0014  1.7000       C  
ATOM   1632  HA  TYR   132      50.464  -5.834  -3.957  0.0876  1.2000       H  
ATOM   1633  CB  TYR   132      48.720  -5.174  -2.907 -0.0152  1.7000       C  
ATOM   1634  HB2 TYR   132      48.958  -4.111  -2.956  0.0295  1.2000       H  
ATOM   1635  HB3 TYR   132      47.637  -5.277  -2.996  0.0295  1.2000       H  
ATOM   1636  CG  TYR   132      49.125  -5.647  -1.524 -0.0011  1.7000       C  
ATOM   1637  CD1 TYR   132      49.828  -4.809  -0.672 -0.1906  1.7000       C  
ATOM   1638  HD1 TYR   132      50.179  -3.865  -1.042  0.1699  1.2000       H  
ATOM   1639  CE1 TYR   132      50.181  -5.209   0.600 -0.2341  1.7000       C  
ATOM   1640  HE1 TYR   132      50.758  -4.556   1.235  0.1656  1.2000       H  
ATOM   1641  CZ  TYR   132      49.796  -6.445   1.051  0.3226  1.7000       C  
ATOM   1642  OH  TYR   132      50.143  -6.845   2.321 -0.5579  1.5000       O  
ATOM   1643  HH  TYR   132      50.032  -7.788   2.460  0.3992  1.2000       H  
ATOM   1644  CE2 TYR   132      49.063  -7.283   0.240 -0.2341  1.7000       C  
ATOM   1645  HE2 TYR   132      48.721  -8.236   0.614  0.1656  1.2000       H  
ATOM   1646  CD2 TYR   132      48.721  -6.878  -1.035 -0.1906  1.7000       C  
ATOM   1647  HD2 TYR   132      48.108  -7.528  -1.641  0.1699  1.2000       H  
ATOM   1648  C   TYR   132      48.946  -7.307  -4.248  0.5973  1.7000       C  
ATOM   1649  O   TYR   132      49.552  -8.196  -3.640 -0.5679  1.5000       O  
ATOM   1650  N   ASN   133      47.912  -7.573  -5.046 -0.4157  1.5500       N  
ATOM   1651  H   ASN   133      47.442  -6.824  -5.534  0.2719  1.3000       H  
ATOM   1652  CA  ASN   133      47.464  -8.938  -5.262  0.0143  1.7000       C  
ATOM   1653  HA  ASN   133      47.750  -9.561  -4.414  0.1048  1.2000       H  
ATOM   1654  CB  ASN   133      45.935  -8.982  -5.359 -0.2041  1.7000       C  
ATOM   1655  HB2 ASN   133      45.598  -8.316  -6.154  0.0797  1.2000       H  
ATOM   1656  HB3 ASN   133      45.626  -9.991  -5.633  0.0797  1.2000       H  
ATOM   1657  CG  ASN   133      45.262  -8.645  -4.042  0.7130  1.7000       C  
ATOM   1658  OD1 ASN   133      45.475  -9.317  -3.033 -0.5931  1.5000       O  
ATOM   1659  ND2 ASN   133      44.445  -7.599  -4.045 -0.9191  1.5500       N  
ATOM   1660 HD21 ASN   133      44.004  -7.312  -3.185  0.4196  1.3000       H  
ATOM   1661 HD22 ASN   133      44.319  -7.074  -4.896  0.4196  1.3000       H  
ATOM   1662  C   ASN   133      48.067  -9.579  -6.503  0.5973  1.7000       C  
ATOM   1663  O   ASN   133      48.039 -10.809  -6.619 -0.5679  1.5000       O  
ATOM   1664  N   GLU   134      48.615  -8.787  -7.426 -0.5163  1.5500       N  
ATOM   1665  H   GLU   134      48.604  -7.783  -7.311  0.2936  1.3000       H  
ATOM   1666  CA  GLU   134      49.295  -9.346  -8.585  0.0397  1.7000       C  
ATOM   1667  HA  GLU   134      48.778 -10.256  -8.893  0.1105  1.2000       H  
ATOM   1668  CB  GLU   134      49.249  -8.359  -9.755  0.0560  1.7000       C  
ATOM   1669  HB2 GLU   134      48.260  -7.913  -9.747 -0.0173  1.2000       H  
ATOM   1670  HB3 GLU   134      49.975  -7.553  -9.654 -0.0173  1.2000       H  
ATOM   1671  CG  GLU   134      49.323  -8.996 -11.138  0.0136  1.7000       C  
ATOM   1672  HG2 GLU   134      48.863  -9.985 -11.119 -0.0425  1.2000       H  
ATOM   1673  HG3 GLU   134      48.738  -8.379 -11.824 -0.0425  1.2000       H  
ATOM   1674  CD  GLU   134      50.737  -9.096 -11.676  0.8054  1.7000       C  
ATOM   1675  OE1 GLU   134      51.573  -9.782 -11.053 -0.8188  1.5000       O  
ATOM   1676  OE2 GLU   134      51.015  -8.483 -12.727 -0.8188  1.5000       O  
ATOM   1677  C   GLU   134      50.733  -9.699  -8.235  0.5366  1.7000       C  
ATOM   1678  O   GLU   134      51.131 -10.864  -8.332 -0.5819  1.5000       O  
ATOM   1679  N   LEU   135      51.521  -8.703  -7.824 -0.4157  1.5500       N  
ATOM   1680  H   LEU   135      51.165  -7.760  -7.769  0.2719  1.3000       H  
ATOM   1681  CA  LEU   135      52.941  -8.939  -7.588 -0.0518  1.7000       C  
ATOM   1682  HA  LEU   135      53.282  -9.754  -8.228  0.0922  1.2000       H  
ATOM   1683  CB  LEU   135      53.745  -7.704  -7.984 -0.1102  1.7000       C  
ATOM   1684  HB2 LEU   135      53.372  -7.038  -7.232  0.0457  1.2000       H  
ATOM   1685  HB3 LEU   135      54.823  -7.852  -7.895  0.0457  1.2000       H  
ATOM   1686  CG  LEU   135      53.342  -7.025  -9.291  0.3531  1.7000       C  
ATOM   1687  HG  LEU   135      52.274  -7.092  -9.479 -0.0361  1.2000       H  
ATOM   1688  CD1 LEU   135      53.659  -5.543  -9.232 -0.4121  1.7000       C  
ATOM   1689 HD11 LEU   135      53.750  -5.147 -10.236  0.1000  1.2000       H  
ATOM   1690 HD12 LEU   135      52.881  -5.013  -8.683  0.1000  1.2000       H  
ATOM   1691 HD13 LEU   135      54.616  -5.386  -8.741  0.1000  1.2000       H  
ATOM   1692  CD2 LEU   135      54.049  -7.678 -10.466 -0.4121  1.7000       C  
ATOM   1693 HD21 LEU   135      53.674  -7.263 -11.402  0.1000  1.2000       H  
ATOM   1694 HD22 LEU   135      55.123  -7.501 -10.404  0.1000  1.2000       H  
ATOM   1695 HD23 LEU   135      53.866  -8.752 -10.462  0.1000  1.2000       H  
ATOM   1696  C   LEU   135      53.252  -9.313  -6.145  0.5973  1.7000       C  
ATOM   1697  O   LEU   135      54.306  -9.907  -5.893 -0.5679  1.5000       O  
ATOM   1698  N   GLY   136      52.376  -8.985  -5.200 -0.4157  1.5500       N  
ATOM   1699  H   GLY   136      51.512  -8.526  -5.451  0.2719  1.3000       H  
ATOM   1700  CA  GLY   136      52.601  -9.336  -3.813 -0.0252  1.7000       C  
ATOM   1701  HA2 GLY   136      51.687  -9.788  -3.453  0.0698  1.2000       H  
ATOM   1702  HA3 GLY   136      53.377 -10.097  -3.720  0.0698  1.2000       H  
ATOM   1703  C   GLY   136      52.975  -8.155  -2.942  0.5973  1.7000       C  
ATOM   1704  O   GLY   136      52.684  -7.005  -3.284 -0.5679  1.5000       O  
ATOM   1705  N   VAL   137      53.624  -8.428  -1.807 -0.4157  1.5500       N  
ATOM   1706  H   VAL   137      53.837  -9.383  -1.557  0.2719  1.3000       H  
ATOM   1707  CA  VAL   137      54.038  -7.354  -0.911 -0.0875  1.7000       C  
ATOM   1708  HA  VAL   137      53.226  -6.625  -0.867  0.0969  1.2000       H  
ATOM   1709  CB  VAL   137      54.268  -7.893   0.511  0.2985  1.7000       C  
ATOM   1710  HB  VAL   137      53.587  -8.721   0.695 -0.0297  1.2000       H  
ATOM   1711  CG1 VAL   137      55.685  -8.423   0.662 -0.3192  1.7000       C  
ATOM   1712 HG11 VAL   137      55.774  -8.939   1.619  0.0791  1.2000       H  
ATOM   1713 HG12 VAL   137      55.856  -9.144  -0.133  0.0791  1.2000       H  
ATOM   1714 HG13 VAL   137      56.432  -7.629   0.638  0.0791  1.2000       H  
ATOM   1715  CG2 VAL   137      53.975  -6.819   1.544 -0.3192  1.7000       C  
ATOM   1716 HG21 VAL   137      54.079  -7.234   2.547  0.0791  1.2000       H  
ATOM   1717 HG22 VAL   137      54.669  -5.996   1.429  0.0791  1.2000       H  
ATOM   1718 HG23 VAL   137      52.955  -6.454   1.425  0.0791  1.2000       H  
ATOM   1719  C   VAL   137      55.286  -6.644  -1.418  0.5973  1.7000       C  
ATOM   1720  O   VAL   137      55.626  -5.567  -0.917 -0.5679  1.5000       O  
ATOM   1721  N   THR   138      55.982  -7.226  -2.398 -0.4157  1.5500       N  
ATOM   1722  H   THR   138      55.681  -8.109  -2.782  0.2719  1.3000       H  
ATOM   1723  CA  THR   138      57.128  -6.558  -3.001 -0.0389  1.7000       C  
ATOM   1724  HA  THR   138      57.637  -5.949  -2.252  0.1007  1.2000       H  
ATOM   1725  CB  THR   138      58.128  -7.608  -3.495  0.3654  1.7000       C  
ATOM   1726  HB  THR   138      57.614  -8.342  -4.117  0.0043  1.2000       H  
ATOM   1727  CG2 THR   138      59.246  -6.979  -4.315 -0.2438  1.7000       C  
ATOM   1728 HG21 THR   138      60.028  -7.719  -4.488  0.0642  1.2000       H  
ATOM   1729 HG22 THR   138      58.872  -6.656  -5.287  0.0642  1.2000       H  
ATOM   1730 HG23 THR   138      59.676  -6.131  -3.780  0.0642  1.2000       H  
ATOM   1731  OG1 THR   138      58.707  -8.280  -2.369 -0.6761  1.5000       O  
ATOM   1732  HG1 THR   138      58.089  -8.947  -2.064  0.4102  1.2000       H  
ATOM   1733  C   THR   138      56.695  -5.634  -4.135  0.5973  1.7000       C  
ATOM   1734  O   THR   138      57.377  -4.644  -4.426 -0.5679  1.5000       O  
ATOM   1735  N   GLY   139      55.543  -5.906  -4.741 -0.4157  1.5500       N  
ATOM   1736  H   GLY   139      54.980  -6.678  -4.416  0.2719  1.3000       H  
ATOM   1737  CA  GLY   139      55.103  -5.211  -5.936 -0.0252  1.7000       C  
ATOM   1738  HA2 GLY   139      55.925  -5.160  -6.616  0.0698  1.2000       H  
ATOM   1739  HA3 GLY   139      54.298  -5.751  -6.348  0.0698  1.2000       H  
ATOM   1740  C   GLY   139      54.545  -3.821  -5.728  0.5973  1.7000       C  
ATOM   1741  O   GLY   139      54.058  -3.221  -6.691 -0.5679  1.5000       O  
ATOM   1742  N   ILE   140      54.585  -3.294  -4.511 -0.4157  1.5500       N  
ATOM   1743  H   ILE   140      55.002  -3.817  -3.754  0.2719  1.3000       H  
ATOM   1744  CA  ILE   140      54.204  -1.914  -4.253 -0.0597  1.7000       C  
ATOM   1745  HA  ILE   140      53.993  -1.398  -5.189  0.0869  1.2000       H  
ATOM   1746  CB  ILE   140      52.948  -1.815  -3.353  0.1303  1.7000       C  
ATOM   1747  HB  ILE   140      52.937  -0.835  -2.871  0.0187  1.2000       H  
ATOM   1748  CG2 ILE   140      51.695  -1.920  -4.197 -0.3204  1.7000       C  
ATOM   1749 HG21 ILE   140      51.075  -2.761  -3.883  0.0882  1.2000       H  
ATOM   1750 HG22 ILE   140      51.104  -1.017  -4.078  0.0882  1.2000       H  
ATOM   1751 HG23 ILE   140      51.939  -2.085  -5.245  0.0882  1.2000       H  
ATOM   1752  CG1 ILE   140      52.918  -2.896  -2.262 -0.0430  1.7000       C  
ATOM   1753 HG12 ILE   140      51.988  -2.761  -1.712  0.0236  1.2000       H  
ATOM   1754 HG13 ILE   140      52.884  -3.897  -2.695  0.0236  1.2000       H  
ATOM   1755  CD1 ILE   140      54.015  -2.835  -1.230 -0.0660  1.7000       C  
ATOM   1756 HD11 ILE   140      53.735  -3.462  -0.384  0.0186  1.2000       H  
ATOM   1757 HD12 ILE   140      54.943  -3.217  -1.644  0.0186  1.2000       H  
ATOM   1758 HD13 ILE   140      54.152  -1.810  -0.884  0.0186  1.2000       H  
ATOM   1759  C   ILE   140      55.397  -1.187  -3.650  0.5973  1.7000       C  
ATOM   1760  O   ILE   140      56.310  -1.808  -3.097 -0.5679  1.5000       O  
ATOM   1761  N   GLY   141      55.402   0.130  -3.781 -0.4157  1.5500       N  
ATOM   1762  H   GLY   141      54.643   0.597  -4.257  0.2719  1.3000       H  
ATOM   1763  CA  GLY   141      56.537   0.921  -3.349 -0.0252  1.7000       C  
ATOM   1764  HA2 GLY   141      57.164   0.362  -2.656  0.0698  1.2000       H  
ATOM   1765  HA3 GLY   141      57.138   1.180  -4.221  0.0698  1.2000       H  
ATOM   1766  C   GLY   141      56.099   2.198  -2.671  0.5973  1.7000       C  
ATOM   1767  O   GLY   141      55.070   2.788  -3.008 -0.5679  1.5000       O  
ATOM   1768  N   ILE   142      56.897   2.620  -1.696 -0.4157  1.5500       N  
ATOM   1769  H   ILE   142      57.737   2.098  -1.485  0.2719  1.3000       H  
ATOM   1770  CA  ILE   142      56.708   3.883  -0.998 -0.0597  1.7000       C  
ATOM   1771  HA  ILE   142      55.972   4.489  -1.523  0.0869  1.2000       H  
ATOM   1772  CB  ILE   142      56.216   3.671   0.446  0.1303  1.7000       C  
ATOM   1773  HB  ILE   142      56.752   2.825   0.882  0.0187  1.2000       H  
ATOM   1774  CG2 ILE   142      56.507   4.895   1.295 -0.3204  1.7000       C  
ATOM   1775 HG21 ILE   142      56.075   4.809   2.289  0.0882  1.2000       H  
ATOM   1776 HG22 ILE   142      57.578   5.016   1.448  0.0882  1.2000       H  
ATOM   1777 HG23 ILE   142      56.112   5.781   0.798  0.0882  1.2000       H  
ATOM   1778  CG1 ILE   142      54.719   3.370   0.459 -0.0430  1.7000       C  
ATOM   1779 HG12 ILE   142      54.162   4.198   0.042  0.0236  1.2000       H  
ATOM   1780 HG13 ILE   142      54.538   2.488  -0.157  0.0236  1.2000       H  
ATOM   1781  CD1 ILE   142      54.168   3.091   1.835 -0.0660  1.7000       C  
ATOM   1782 HD11 ILE   142      53.207   2.584   1.738  0.0186  1.2000       H  
ATOM   1783 HD12 ILE   142      54.849   2.446   2.393  0.0186  1.2000       H  
ATOM   1784 HD13 ILE   142      54.007   4.023   2.378  0.0186  1.2000       H  
ATOM   1785  C   ILE   142      58.034   4.626  -1.018  0.5973  1.7000       C  
ATOM   1786  O   ILE   142      59.053   4.100  -0.558 -0.5679  1.5000       O  
ATOM   1787  N   PHE   143      58.022   5.839  -1.559 -0.4157  1.5500       N  
ATOM   1788  H   PHE   143      57.155   6.314  -1.580  0.2719  1.3000       H  
ATOM   1789  CA  PHE   143      59.222   6.667  -1.637 -0.0024  1.7000       C  
ATOM   1790  HA  PHE   143      60.118   6.042  -1.636  0.0978  1.2000       H  
ATOM   1791  CB  PHE   143      59.231   7.485  -2.922 -0.0343  1.7000       C  
ATOM   1792  HB2 PHE   143      58.262   7.888  -3.095  0.0295  1.2000       H  
ATOM   1793  HB3 PHE   143      59.940   8.281  -2.799  0.0295  1.2000       H  
ATOM   1794  CG  PHE   143      59.642   6.706  -4.138  0.0118  1.7000       C  
ATOM   1795  CD1 PHE   143      60.975   6.581  -4.476 -0.1256  1.7000       C  
ATOM   1796  HD1 PHE   143      61.714   7.008  -3.841  0.1330  1.2000       H  
ATOM   1797  CE1 PHE   143      61.355   5.869  -5.592 -0.1704  1.7000       C  
ATOM   1798  HE1 PHE   143      62.403   5.758  -5.832  0.1430  1.2000       H  
ATOM   1799  CZ  PHE   143      60.403   5.276  -6.385 -0.1072  1.7000       C  
ATOM   1800  HZ  PHE   143      60.699   4.736  -7.273  0.1297  1.2000       H  
ATOM   1801  CE2 PHE   143      59.072   5.391  -6.061 -0.1704  1.7000       C  
ATOM   1802  HE2 PHE   143      58.343   4.940  -6.708  0.1430  1.2000       H  
ATOM   1803  CD2 PHE   143      58.695   6.103  -4.945 -0.1256  1.7000       C  
ATOM   1804  HD2 PHE   143      57.646   6.188  -4.701  0.1330  1.2000       H  
ATOM   1805  C   PHE   143      59.259   7.561  -0.406  0.5973  1.7000       C  
ATOM   1806  O   PHE   143      58.728   8.673  -0.415 -0.5679  1.5000       O  
ATOM   1807  N   GLY   144      59.887   7.076   0.657 -0.4157  1.5500       N  
ATOM   1808  H   GLY   144      60.343   6.176   0.605  0.2719  1.3000       H  
ATOM   1809  CA  GLY   144      60.033   7.857   1.864 -0.0252  1.7000       C  
ATOM   1810  HA2 GLY   144      59.056   8.213   2.147  0.0698  1.2000       H  
ATOM   1811  HA3 GLY   144      60.440   7.228   2.656  0.0698  1.2000       H  
ATOM   1812  C   GLY   144      60.936   9.056   1.641  0.5973  1.7000       C  
ATOM   1813  O   GLY   144      61.302   9.412   0.520 -0.5679  1.5000       O  
ATOM   1814  N   SER   145      61.303   9.694   2.747 -0.4157  1.5500       N  
ATOM   1815  H   SER   145      60.977   9.391   3.655  0.2719  1.3000       H  
ATOM   1816  CA  SER   145      62.156  10.867   2.656 -0.0249  1.7000       C  
ATOM   1817  HA  SER   145      62.917  10.697   1.894  0.0843  1.2000       H  
ATOM   1818  CB  SER   145      61.353  12.108   2.263  0.2117  1.7000       C  
ATOM   1819  HB2 SER   145      60.909  11.956   1.281  0.0352  1.2000       H  
ATOM   1820  HB3 SER   145      60.561  12.262   2.996  0.0352  1.2000       H  
ATOM   1821  OG  SER   145      62.182  13.253   2.229 -0.6546  1.5000       O  
ATOM   1822  HG  SER   145      61.674  13.945   1.783  0.4275  1.2000       H  
ATOM   1823  C   SER   145      62.861  11.091   3.982  0.5973  1.7000       C  
ATOM   1824  O   SER   145      62.404  10.642   5.037 -0.5679  1.5000       O  
ATOM   1825  N   GLY   146      63.992  11.782   3.907 -0.4157  1.5500       N  
ATOM   1826  H   GLY   146      64.305  12.109   3.004  0.2719  1.3000       H  
ATOM   1827  CA  GLY   146      64.685  12.284   5.070 -0.0252  1.7000       C  
ATOM   1828  HA2 GLY   146      64.562  11.581   5.895  0.0698  1.2000       H  
ATOM   1829  HA3 GLY   146      65.749  12.336   4.869  0.0698  1.2000       H  
ATOM   1830  C   GLY   146      64.199  13.633   5.534  0.5973  1.7000       C  
ATOM   1831  O   GLY   146      64.643  14.123   6.575 -0.5679  1.5000       O  
ATOM   1832  N   GLN   147      63.298  14.257   4.782 -0.4157  1.5500       N  
ATOM   1833  H   GLN   147      62.974  13.813   3.935  0.2719  1.3000       H  
ATOM   1834  CA  GLN   147      62.630  15.477   5.203 -0.0031  1.7000       C  
ATOM   1835  HA  GLN   147      63.298  16.041   5.853  0.0850  1.2000       H  
ATOM   1836  CB  GLN   147      62.323  16.356   3.989 -0.0036  1.7000       C  
ATOM   1837  HB2 GLN   147      61.363  16.082   3.611  0.0171  1.2000       H  
ATOM   1838  HB3 GLN   147      62.304  17.387   4.341  0.0171  1.2000       H  
ATOM   1839  CG  GLN   147      63.324  16.199   2.861 -0.0645  1.7000       C  
ATOM   1840  HG2 GLN   147      64.330  16.232   3.283  0.0352  1.2000       H  
ATOM   1841  HG3 GLN   147      63.230  15.274   2.327  0.0352  1.2000       H  
ATOM   1842  CD  GLN   147      63.244  17.316   1.846  0.6951  1.7000       C  
ATOM   1843  OE1 GLN   147      62.518  18.289   2.035 -0.6086  1.5000       O  
ATOM   1844  NE2 GLN   147      63.998  17.185   0.762 -0.9407  1.5500       N  
ATOM   1845 HE21 GLN   147      63.924  17.872   0.029  0.4251  1.3000       H  
ATOM   1846 HE22 GLN   147      64.592  16.376   0.659  0.4251  1.3000       H  
ATOM   1847  C   GLN   147      61.355  15.187   5.978  0.5973  1.7000       C  
ATOM   1848  O   GLN   147      60.595  16.113   6.275 -0.5679  1.5000       O  
ATOM   1849  N   TYR   148      61.104  13.918   6.291 -0.4157  1.5500       N  
ATOM   1850  H   TYR   148      61.764  13.198   6.037  0.2719  1.3000       H  
ATOM   1851  CA  TYR   148      60.000  13.542   7.159 -0.0014  1.7000       C  
ATOM   1852  HA  TYR   148      59.067  13.902   6.738  0.0876  1.2000       H  
ATOM   1853  CB  TYR   148      59.990  12.032   7.372 -0.0152  1.7000       C  
ATOM   1854  HB2 TYR   148      61.026  11.703   7.442  0.0295  1.2000       H  
ATOM   1855  HB3 TYR   148      59.506  11.811   8.322  0.0295  1.2000       H  
ATOM   1856  CG  TYR   148      59.287  11.193   6.337 -0.0011  1.7000       C  
ATOM   1857  CD1 TYR   148      58.352  11.737   5.475 -0.1906  1.7000       C  
ATOM   1858  HD1 TYR   148      58.072  12.775   5.503  0.1699  1.2000       H  
ATOM   1859  CE1 TYR   148      57.706  10.948   4.543 -0.2341  1.7000       C  
ATOM   1860  HE1 TYR   148      56.961  11.379   3.889  0.1656  1.2000       H  
ATOM   1861  CZ  TYR   148      57.988   9.600   4.486  0.3226  1.7000       C  
ATOM   1862  OH  TYR   148      57.361   8.792   3.572 -0.5579  1.5000       O  
ATOM   1863  HH  TYR   148      56.541   9.192   3.266  0.3992  1.2000       H  
ATOM   1864  CE2 TYR   148      58.904   9.043   5.338 -0.2341  1.7000       C  
ATOM   1865  HE2 TYR   148      59.116   7.985   5.294  0.1656  1.2000       H  
ATOM   1866  CD2 TYR   148      59.540   9.833   6.255 -0.1906  1.7000       C  
ATOM   1867  HD2 TYR   148      60.263   9.378   6.912  0.1699  1.2000       H  
ATOM   1868  C   TYR   148      60.134  14.217   8.517  0.5973  1.7000       C  
ATOM   1869  O   TYR   148      61.240  14.516   8.974 -0.5679  1.5000       O  
ATOM   1870  N   THR   149      59.000  14.456   9.166 -0.4157  1.5500       N  
ATOM   1871  H   THR   149      58.124  14.197   8.735  0.2719  1.3000       H  
ATOM   1872  CA  THR   149      59.016  14.695  10.600 -0.0389  1.7000       C  
ATOM   1873  HA  THR   149      59.884  15.304  10.850  0.1007  1.2000       H  
ATOM   1874  CB  THR   149      57.769  15.456  11.036  0.3654  1.7000       C  
ATOM   1875  HB  THR   149      57.991  16.003  11.950  0.0043  1.2000       H  
ATOM   1876  CG2 THR   149      57.343  16.427   9.953 -0.2438  1.7000       C  
ATOM   1877 HG21 THR   149      56.622  17.128  10.374  0.0642  1.2000       H  
ATOM   1878 HG22 THR   149      58.198  16.992   9.582  0.0642  1.2000       H  
ATOM   1879 HG23 THR   149      56.863  15.905   9.124  0.0642  1.2000       H  
ATOM   1880  OG1 THR   149      56.708  14.530  11.287 -0.6761  1.5000       O  
ATOM   1881  HG1 THR   149      56.616  13.965  10.514  0.4102  1.2000       H  
ATOM   1882  C   THR   149      59.106  13.359  11.327  0.5973  1.7000       C  
ATOM   1883  O   THR   149      58.699  12.320  10.803 -0.5679  1.5000       O  
ATOM   1884  N   ILE   150      59.651  13.388  12.545 -0.4157  1.5500       N  
ATOM   1885  H   ILE   150      59.945  14.265  12.947  0.2719  1.3000       H  
ATOM   1886  CA  ILE   150      59.934  12.142  13.256 -0.0597  1.7000       C  
ATOM   1887  HA  ILE   150      60.591  11.546  12.620  0.0869  1.2000       H  
ATOM   1888  CB  ILE   150      60.666  12.426  14.578  0.1303  1.7000       C  
ATOM   1889  HB  ILE   150      59.934  12.732  15.328  0.0187  1.2000       H  
ATOM   1890  CG2 ILE   150      61.372  11.186  15.068 -0.3204  1.7000       C  
ATOM   1891 HG21 ILE   150      62.005  11.426  15.919  0.0882  1.2000       H  
ATOM   1892 HG22 ILE   150      60.642  10.435  15.370  0.0882  1.2000       H  
ATOM   1893 HG23 ILE   150      62.002  10.769  14.286  0.0882  1.2000       H  
ATOM   1894  CG1 ILE   150      61.646  13.578  14.405 -0.0430  1.7000       C  
ATOM   1895 HG12 ILE   150      61.190  14.381  13.955  0.0236  1.2000       H  
ATOM   1896 HG13 ILE   150      61.910  13.921  15.406  0.0236  1.2000       H  
ATOM   1897  CD1 ILE   150      62.933  13.197  13.785 -0.0660  1.7000       C  
ATOM   1898 HD11 ILE   150      63.479  14.101  13.521  0.0186  1.2000       H  
ATOM   1899 HD12 ILE   150      63.541  12.624  14.486  0.0186  1.2000       H  
ATOM   1900 HD13 ILE   150      62.760  12.617  12.885  0.0186  1.2000       H  
ATOM   1901  C   ILE   150      58.658  11.349  13.493  0.5973  1.7000       C  
ATOM   1902  O   ILE   150      58.610  10.139  13.244 -0.5679  1.5000       O  
ATOM   1903  N   GLN   151      57.604  12.012  13.969 -0.4157  1.5500       N  
ATOM   1904  H   GLN   151      57.669  12.995  14.193  0.2719  1.3000       H  
ATOM   1905  CA  GLN   151      56.356  11.301  14.227 -0.0031  1.7000       C  
ATOM   1906  HA  GLN   151      56.573  10.417  14.829  0.0850  1.2000       H  
ATOM   1907  CB  GLN   151      55.404  12.186  15.027 -0.0036  1.7000       C  
ATOM   1908  HB2 GLN   151      55.167  13.076  14.442  0.0171  1.2000       H  
ATOM   1909  HB3 GLN   151      54.470  11.638  15.165  0.0171  1.2000       H  
ATOM   1910  CG  GLN   151      55.925  12.573  16.394 -0.0645  1.7000       C  
ATOM   1911  HG2 GLN   151      55.245  12.168  17.144  0.0352  1.2000       H  
ATOM   1912  HG3 GLN   151      56.902  12.125  16.580  0.0352  1.2000       H  
ATOM   1913  CD  GLN   151      56.042  14.071  16.562  0.6951  1.7000       C  
ATOM   1914  OE1 GLN   151      56.698  14.748  15.771 -0.6086  1.5000       O  
ATOM   1915  NE2 GLN   151      55.397  14.601  17.594 -0.9407  1.5500       N  
ATOM   1916 HE21 GLN   151      54.889  14.005  18.232  0.4251  1.3000       H  
ATOM   1917 HE22 GLN   151      55.422  15.600  17.722  0.4251  1.3000       H  
ATOM   1918  C   GLN   151      55.699  10.840  12.934  0.5973  1.7000       C  
ATOM   1919  O   GLN   151      55.187   9.720  12.858 -0.5679  1.5000       O  
ATOM   1920  N   GLU   152      55.709  11.682  11.900 -0.5163  1.5500       N  
ATOM   1921  H   GLU   152      56.147  12.589  11.978  0.2936  1.3000       H  
ATOM   1922  CA  GLU   152      55.035  11.311  10.660  0.0397  1.7000       C  
ATOM   1923  HA  GLU   152      54.053  10.899  10.899  0.1105  1.2000       H  
ATOM   1924  CB  GLU   152      54.816  12.548   9.795  0.0560  1.7000       C  
ATOM   1925  HB2 GLU   152      54.179  13.267  10.310 -0.0173  1.2000       H  
ATOM   1926  HB3 GLU   152      55.787  13.007   9.638 -0.0173  1.2000       H  
ATOM   1927  CG  GLU   152      54.286  12.247   8.420  0.0136  1.7000       C  
ATOM   1928  HG2 GLU   152      53.952  11.216   8.318 -0.0425  1.2000       H  
ATOM   1929  HG3 GLU   152      53.395  12.858   8.281 -0.0425  1.2000       H  
ATOM   1930  CD  GLU   152      55.251  12.618   7.330  0.8054  1.7000       C  
ATOM   1931  OE1 GLU   152      55.639  13.802   7.249 -0.8188  1.5000       O  
ATOM   1932  OE2 GLU   152      55.603  11.723   6.540 -0.8188  1.5000       O  
ATOM   1933  C   GLU   152      55.822  10.247   9.903  0.5366  1.7000       C  
ATOM   1934  O   GLU   152      55.234   9.323   9.330 -0.5819  1.5000       O  
ATOM   1935  N   GLY   153      57.151  10.354   9.897 -0.4157  1.5500       N  
ATOM   1936  H   GLY   153      57.595  11.098  10.398  0.2719  1.3000       H  
ATOM   1937  CA  GLY   153      57.964   9.281   9.347 -0.0252  1.7000       C  
ATOM   1938  HA2 GLY   153      57.670   9.106   8.311  0.0698  1.2000       H  
ATOM   1939  HA3 GLY   153      59.006   9.585   9.359  0.0698  1.2000       H  
ATOM   1940  C   GLY   153      57.822   7.991  10.130  0.5973  1.7000       C  
ATOM   1941  O   GLY   153      57.849   6.899   9.561 -0.5679  1.5000       O  
ATOM   1942  N   TYR   154      57.661   8.103  11.450 -0.4157  1.5500       N  
ATOM   1943  H   TYR   154      57.687   9.011  11.893  0.2719  1.3000       H  
ATOM   1944  CA  TYR   154      57.402   6.930  12.275 -0.0014  1.7000       C  
ATOM   1945  HA  TYR   154      58.175   6.188  12.082  0.0876  1.2000       H  
ATOM   1946  CB  TYR   154      57.443   7.320  13.752 -0.0152  1.7000       C  
ATOM   1947  HB2 TYR   154      58.427   7.732  13.975  0.0295  1.2000       H  
ATOM   1948  HB3 TYR   154      56.701   8.088  13.955  0.0295  1.2000       H  
ATOM   1949  CG  TYR   154      57.231   6.165  14.692 -0.0011  1.7000       C  
ATOM   1950  CD1 TYR   154      58.034   5.038  14.625 -0.1906  1.7000       C  
ATOM   1951  HD1 TYR   154      58.807   4.967  13.879  0.1699  1.2000       H  
ATOM   1952  CE1 TYR   154      57.840   3.979  15.477 -0.2341  1.7000       C  
ATOM   1953  HE1 TYR   154      58.390   3.071  15.362  0.1656  1.2000       H  
ATOM   1954  CZ  TYR   154      56.831   4.034  16.408  0.3226  1.7000       C  
ATOM   1955  OH  TYR   154      56.638   2.976  17.258 -0.5579  1.5000       O  
ATOM   1956  HH  TYR   154      56.072   3.206  18.001  0.3992  1.2000       H  
ATOM   1957  CE2 TYR   154      56.018   5.139  16.493 -0.2341  1.7000       C  
ATOM   1958  HE2 TYR   154      55.235   5.186  17.235  0.1656  1.2000       H  
ATOM   1959  CD2 TYR   154      56.219   6.194  15.638 -0.1906  1.7000       C  
ATOM   1960  HD2 TYR   154      55.612   7.077  15.734  0.1699  1.2000       H  
ATOM   1961  C   TYR   154      56.063   6.292  11.925  0.5973  1.7000       C  
ATOM   1962  O   TYR   154      55.941   5.065  11.891 -0.5679  1.5000       O  
ATOM   1963  N   ALA   155      55.042   7.113  11.678 -0.4157  1.5500       N  
ATOM   1964  H   ALA   155      55.171   8.114  11.716  0.2719  1.3000       H  
ATOM   1965  CA  ALA   155      53.751   6.585  11.247  0.0337  1.7000       C  
ATOM   1966  HA  ALA   155      53.496   5.848  11.996  0.0823  1.2000       H  
ATOM   1967  CB  ALA   155      52.722   7.713  11.185 -0.1825  1.7000       C  
ATOM   1968  HB1 ALA   155      51.822   7.364  10.678  0.0603  1.2000       H  
ATOM   1969  HB2 ALA   155      52.457   8.015  12.190  0.0603  1.2000       H  
ATOM   1970  HB3 ALA   155      53.123   8.568  10.642  0.0603  1.2000       H  
ATOM   1971  C   ALA   155      53.865   5.890   9.896  0.5973  1.7000       C  
ATOM   1972  O   ALA   155      53.280   4.819   9.687 -0.5679  1.5000       O  
ATOM   1973  N   ALA   156      54.608   6.493   8.965 -0.4157  1.5500       N  
ATOM   1974  H   ALA   156      55.053   7.381   9.154  0.2719  1.3000       H  
ATOM   1975  CA  ALA   156      54.824   5.864   7.666  0.0337  1.7000       C  
ATOM   1976  HA  ALA   156      53.854   5.690   7.198  0.0823  1.2000       H  
ATOM   1977  CB  ALA   156      55.630   6.788   6.758 -0.1825  1.7000       C  
ATOM   1978  HB1 ALA   156      55.145   7.756   6.658  0.0603  1.2000       H  
ATOM   1979  HB2 ALA   156      56.624   6.950   7.175  0.0603  1.2000       H  
ATOM   1980  HB3 ALA   156      55.733   6.334   5.771  0.0603  1.2000       H  
ATOM   1981  C   ALA   156      55.528   4.524   7.817  0.5973  1.7000       C  
ATOM   1982  O   ALA   156      55.143   3.540   7.178 -0.5679  1.5000       O  
ATOM   1983  N   LEU   157      56.555   4.466   8.666 -0.4157  1.5500       N  
ATOM   1984  H   LEU   157      56.838   5.289   9.181  0.2719  1.3000       H  
ATOM   1985  CA  LEU   157      57.265   3.210   8.891 -0.0518  1.7000       C  
ATOM   1986  HA  LEU   157      57.580   2.819   7.923  0.0922  1.2000       H  
ATOM   1987  CB  LEU   157      58.514   3.454   9.729 -0.1102  1.7000       C  
ATOM   1988  HB2 LEU   157      59.048   4.314   9.339  0.0457  1.2000       H  
ATOM   1989  HB3 LEU   157      58.177   3.742  10.727  0.0457  1.2000       H  
ATOM   1990  CG  LEU   157      59.433   2.244   9.854  0.3531  1.7000       C  
ATOM   1991  HG  LEU   157      58.859   1.321   9.894 -0.0361  1.2000       H  
ATOM   1992  CD1 LEU   157      60.371   2.180   8.669 -0.4121  1.7000       C  
ATOM   1993 HD11 LEU   157      61.345   1.782   8.942  0.1000  1.2000       H  
ATOM   1994 HD12 LEU   157      59.925   1.536   7.914  0.1000  1.2000       H  
ATOM   1995 HD13 LEU   157      60.426   3.155   8.213  0.1000  1.2000       H  
ATOM   1996  CD2 LEU   157      60.206   2.301  11.150 -0.4121  1.7000       C  
ATOM   1997 HD21 LEU   157      60.880   1.447  11.217  0.1000  1.2000       H  
ATOM   1998 HD22 LEU   157      60.775   3.225  11.180  0.1000  1.2000       H  
ATOM   1999 HD23 LEU   157      59.510   2.281  11.988  0.1000  1.2000       H  
ATOM   2000  C   LEU   157      56.371   2.174   9.560  0.5973  1.7000       C  
ATOM   2001  O   LEU   157      56.432   0.988   9.219 -0.5679  1.5000       O  
ATOM   2002  N   LYS   158      55.547   2.595  10.522 -0.3479  1.5500       N  
ATOM   2003  H   LYS   158      55.536   3.569  10.790  0.2747  1.3000       H  
ATOM   2004  CA  LYS   158      54.629   1.669  11.176 -0.2400  1.7000       C  
ATOM   2005  HA  LYS   158      55.222   0.855  11.599  0.1426  1.2000       H  
ATOM   2006  CB  LYS   158      53.868   2.375  12.297 -0.0094  1.7000       C  
ATOM   2007  HB2 LYS   158      54.285   3.367  12.443  0.0362  1.2000       H  
ATOM   2008  HB3 LYS   158      52.824   2.516  12.019  0.0362  1.2000       H  
ATOM   2009  CG  LYS   158      53.915   1.644  13.624  0.0187  1.7000       C  
ATOM   2010  HG2 LYS   158      53.284   0.757  13.615  0.0103  1.2000       H  
ATOM   2011  HG3 LYS   158      54.939   1.326  13.739  0.0103  1.2000       H  
ATOM   2012  CD  LYS   158      53.572   2.561  14.782 -0.0479  1.7000       C  
ATOM   2013  HD2 LYS   158      53.955   2.126  15.695  0.0621  1.2000       H  
ATOM   2014  HD3 LYS   158      54.032   3.543  14.664  0.0621  1.2000       H  
ATOM   2015  CE  LYS   158      52.074   2.695  14.953 -0.0143  1.7000       C  
ATOM   2016  HE2 LYS   158      51.679   3.394  14.214  0.1135  1.2000       H  
ATOM   2017  HE3 LYS   158      51.616   1.718  14.790  0.1135  1.2000       H  
ATOM   2018  NZ  LYS   158      51.722   3.143  16.325 -0.3854  1.5500       N  
ATOM   2019  HZ1 LYS   158      50.718   3.120  16.452  0.3400  1.3000       H  
ATOM   2020  HZ2 LYS   158      52.145   2.516  16.999  0.3400  1.3000       H  
ATOM   2021  HZ3 LYS   158      52.069   4.076  16.487  0.3400  1.3000       H  
ATOM   2022  C   LYS   158      53.654   1.067  10.178  0.7341  1.7000       C  
ATOM   2023  O   LYS   158      53.450  -0.151  10.152 -0.5894  1.5000       O  
ATOM   2024  N   LEU   159      53.042   1.907   9.338 -0.4157  1.5500       N  
ATOM   2025  H   LEU   159      53.240   2.898   9.360  0.2719  1.3000       H  
ATOM   2026  CA  LEU   159      52.105   1.383   8.350 -0.0518  1.7000       C  
ATOM   2027  HA  LEU   159      51.380   0.760   8.874  0.0922  1.2000       H  
ATOM   2028  CB  LEU   159      51.355   2.519   7.661 -0.1102  1.7000       C  
ATOM   2029  HB2 LEU   159      50.850   3.135   8.402  0.0457  1.2000       H  
ATOM   2030  HB3 LEU   159      52.083   3.151   7.148  0.0457  1.2000       H  
ATOM   2031  CG  LEU   159      50.319   2.032   6.644  0.3531  1.7000       C  
ATOM   2032  HG  LEU   159      50.803   1.383   5.917 -0.0361  1.2000       H  
ATOM   2033  CD1 LEU   159      49.216   1.243   7.334 -0.4121  1.7000       C  
ATOM   2034 HD11 LEU   159      48.239   1.518   6.938  0.1000  1.2000       H  
ATOM   2035 HD12 LEU   159      49.359   0.198   7.092  0.1000  1.2000       H  
ATOM   2036 HD13 LEU   159      49.213   1.388   8.413  0.1000  1.2000       H  
ATOM   2037  CD2 LEU   159      49.735   3.180   5.840 -0.4121  1.7000       C  
ATOM   2038 HD21 LEU   159      49.050   2.795   5.088  0.1000  1.2000       H  
ATOM   2039 HD22 LEU   159      49.163   3.829   6.499  0.1000  1.2000       H  
ATOM   2040 HD23 LEU   159      50.528   3.728   5.331  0.1000  1.2000       H  
ATOM   2041  C   LEU   159      52.815   0.516   7.320  0.5973  1.7000       C  
ATOM   2042  O   LEU   159      52.273  -0.506   6.885 -0.5679  1.5000       O  
ATOM   2043  N   ALA   160      54.028   0.901   6.918 -0.4157  1.5500       N  
ATOM   2044  H   ALA   160      54.451   1.740   7.290  0.2719  1.3000       H  
ATOM   2045  CA  ALA   160      54.736   0.154   5.886  0.0337  1.7000       C  
ATOM   2046  HA  ALA   160      54.067   0.019   5.035  0.0823  1.2000       H  
ATOM   2047  CB  ALA   160      55.946   0.952   5.403 -0.1825  1.7000       C  
ATOM   2048  HB1 ALA   160      56.463   0.393   4.622  0.0603  1.2000       H  
ATOM   2049  HB2 ALA   160      55.617   1.907   4.991  0.0603  1.2000       H  
ATOM   2050  HB3 ALA   160      56.634   1.134   6.229  0.0603  1.2000       H  
ATOM   2051  C   ALA   160      55.161  -1.219   6.384  0.5973  1.7000       C  
ATOM   2052  O   ALA   160      54.908  -2.231   5.722 -0.5679  1.5000       O  
ATOM   2053  N   LYS   161      55.794  -1.283   7.554 -0.3479  1.5500       N  
ATOM   2054  H   LYS   161      55.958  -0.440   8.085  0.2747  1.3000       H  
ATOM   2055  CA  LYS   161      56.366  -2.531   8.038 -0.2400  1.7000       C  
ATOM   2056  HA  LYS   161      56.619  -3.166   7.188  0.1426  1.2000       H  
ATOM   2057  CB  LYS   161      57.671  -2.256   8.791 -0.0094  1.7000       C  
ATOM   2058  HB2 LYS   161      57.452  -1.751   9.734  0.0362  1.2000       H  
ATOM   2059  HB3 LYS   161      58.127  -3.208   9.026  0.0362  1.2000       H  
ATOM   2060  CG  LYS   161      58.660  -1.417   8.006  0.0187  1.7000       C  
ATOM   2061  HG2 LYS   161      58.498  -1.584   6.940  0.0103  1.2000       H  
ATOM   2062  HG3 LYS   161      58.502  -0.361   8.216  0.0103  1.2000       H  
ATOM   2063  CD  LYS   161      60.091  -1.807   8.313 -0.0479  1.7000       C  
ATOM   2064  HD2 LYS   161      60.325  -1.579   9.354  0.0621  1.2000       H  
ATOM   2065  HD3 LYS   161      60.203  -2.881   8.152  0.0621  1.2000       H  
ATOM   2066  CE  LYS   161      61.062  -1.081   7.401 -0.0143  1.7000       C  
ATOM   2067  HE2 LYS   161      60.679  -1.104   6.379  0.1135  1.2000       H  
ATOM   2068  HE3 LYS   161      61.146  -0.044   7.720  0.1135  1.2000       H  
ATOM   2069  NZ  LYS   161      62.408  -1.705   7.418 -0.3854  1.5500       N  
ATOM   2070  HZ1 LYS   161      62.744  -1.748   8.370  0.3400  1.3000       H  
ATOM   2071  HZ2 LYS   161      62.350  -2.637   7.032  0.3400  1.3000       H  
ATOM   2072  HZ3 LYS   161      63.035  -1.142   6.860  0.3400  1.3000       H  
ATOM   2073  C   LYS   161      55.426  -3.328   8.933  0.7341  1.7000       C  
ATOM   2074  O   LYS   161      55.749  -4.469   9.271 -0.5894  1.5000       O  
ATOM   2075  N   ALA   162      54.288  -2.778   9.314 -0.4157  1.5500       N  
ATOM   2076  H   ALA   162      54.063  -1.829   9.052  0.2719  1.3000       H  
ATOM   2077  CA  ALA   162      53.335  -3.540  10.109  0.0337  1.7000       C  
ATOM   2078  HA  ALA   162      53.654  -4.577  10.206  0.0823  1.2000       H  
ATOM   2079  CB  ALA   162      53.255  -2.967  11.533 -0.1825  1.7000       C  
ATOM   2080  HB1 ALA   162      52.690  -3.657  12.160  0.0603  1.2000       H  
ATOM   2081  HB2 ALA   162      54.257  -2.859  11.950  0.0603  1.2000       H  
ATOM   2082  HB3 ALA   162      52.750  -2.006  11.539  0.0603  1.2000       H  
ATOM   2083  C   ALA   162      51.947  -3.579   9.491  0.5973  1.7000       C  
ATOM   2084  O   ALA   162      51.291  -4.621   9.536 -0.5679  1.5000       O  
ATOM   2085  N   GLY   163      51.486  -2.474   8.911 -0.4157  1.5500       N  
ATOM   2086  H   GLY   163      52.038  -1.628   8.918  0.2719  1.3000       H  
ATOM   2087  CA  GLY   163      50.180  -2.449   8.284 -0.0252  1.7000       C  
ATOM   2088  HA2 GLY   163      49.461  -2.908   8.957  0.0698  1.2000       H  
ATOM   2089  HA3 GLY   163      49.895  -1.418   8.136  0.0698  1.2000       H  
ATOM   2090  C   GLY   163      50.164  -3.199   6.972  0.5973  1.7000       C  
ATOM   2091  O   GLY   163      49.501  -4.232   6.845 -0.5679  1.5000       O  
ATOM   2092  N   PHE   164      50.891  -2.686   5.985 -0.4157  1.5500       N  
ATOM   2093  H   PHE   164      51.358  -1.805   6.112  0.2719  1.3000       H  
ATOM   2094  CA  PHE   164      51.143  -3.414   4.753 -0.0024  1.7000       C  
ATOM   2095  HA  PHE   164      50.236  -3.941   4.454  0.0978  1.2000       H  
ATOM   2096  CB  PHE   164      51.532  -2.451   3.632 -0.0343  1.7000       C  
ATOM   2097  HB2 PHE   164      52.535  -2.075   3.839  0.0295  1.2000       H  
ATOM   2098  HB3 PHE   164      51.568  -2.990   2.686  0.0295  1.2000       H  
ATOM   2099  CG  PHE   164      50.604  -1.286   3.484  0.0118  1.7000       C  
ATOM   2100  CD1 PHE   164      49.236  -1.456   3.582 -0.1256  1.7000       C  
ATOM   2101  HD1 PHE   164      48.818  -2.435   3.753  0.1330  1.2000       H  
ATOM   2102  CE1 PHE   164      48.382  -0.385   3.443 -0.1704  1.7000       C  
ATOM   2103  HE1 PHE   164      47.324  -0.536   3.548  0.1430  1.2000       H  
ATOM   2104  CZ  PHE   164      48.891   0.871   3.204 -0.1072  1.7000       C  
ATOM   2105  HZ  PHE   164      48.216   1.704   3.100  0.1297  1.2000       H  
ATOM   2106  CE2 PHE   164      50.253   1.054   3.103 -0.1704  1.7000       C  
ATOM   2107  HE2 PHE   164      50.655   2.041   2.924  0.1430  1.2000       H  
ATOM   2108  CD2 PHE   164      51.101  -0.020   3.243 -0.1256  1.7000       C  
ATOM   2109  HD2 PHE   164      52.167   0.137   3.164  0.1330  1.2000       H  
ATOM   2110  C   PHE   164      52.237  -4.452   4.924  0.5973  1.7000       C  
ATOM   2111  O   PHE   164      52.409  -5.302   4.045 -0.5679  1.5000       O  
ATOM   2112  N   ARG   165      52.986  -4.378   6.023 -0.3479  1.5500       N  
ATOM   2113  H   ARG   165      52.795  -3.640   6.684  0.2747  1.3000       H  
ATOM   2114  CA  ARG   165      54.087  -5.286   6.339 -0.2637  1.7000       C  
ATOM   2115  HA  ARG   165      54.484  -5.015   7.307  0.1560  1.2000       H  
ATOM   2116  CB  ARG   165      53.613  -6.739   6.434 -0.0007  1.7000       C  
ATOM   2117  HB2 ARG   165      52.979  -7.006   5.593  0.0327  1.2000       H  
ATOM   2118  HB3 ARG   165      54.481  -7.397   6.379  0.0327  1.2000       H  
ATOM   2119  CG  ARG   165      52.910  -7.088   7.731  0.0390  1.7000       C  
ATOM   2120  HG2 ARG   165      53.595  -7.017   8.575  0.0285  1.2000       H  
ATOM   2121  HG3 ARG   165      52.109  -6.365   7.872  0.0285  1.2000       H  
ATOM   2122  CD  ARG   165      52.262  -8.456   7.636  0.0486  1.7000       C  
ATOM   2123  HD2 ARG   165      51.347  -8.427   8.229  0.0687  1.2000       H  
ATOM   2124  HD3 ARG   165      51.991  -8.690   6.605  0.0687  1.2000       H  
ATOM   2125  NE  ARG   165      53.122  -9.498   8.182 -0.5295  1.5500       N  
ATOM   2126  HE  ARG   165      54.090  -9.268   8.300  0.3456  1.3000       H  
ATOM   2127  CZ  ARG   165      52.744 -10.752   8.390  0.8076  1.7000       C  
ATOM   2128  NH1 ARG   165      51.523 -11.162   8.097 -0.8627  1.5500       N  
ATOM   2129 HH11 ARG   165      50.824 -10.476   7.854  0.4478  1.3000       H  
ATOM   2130 HH12 ARG   165      51.278 -12.135   8.191  0.4478  1.3000       H  
ATOM   2131  NH2 ARG   165      53.616 -11.617   8.897 -0.8627  1.5500       N  
ATOM   2132 HH21 ARG   165      53.332 -12.560   9.106  0.4478  1.3000       H  
ATOM   2133 HH22 ARG   165      54.538 -11.304   9.166  0.4478  1.3000       H  
ATOM   2134  C   ARG   165      55.235  -5.170   5.339  0.7341  1.7000       C  
ATOM   2135  O   ARG   165      56.250  -5.846   5.485 -0.5894  1.5000       O  
ATOM   2136  N   THR   166      55.114  -4.297   4.344 -0.4157  1.5500       N  
ATOM   2137  H   THR   166      54.296  -3.709   4.300  0.2719  1.3000       H  
ATOM   2138  CA  THR   166      56.081  -4.211   3.260 -0.0389  1.7000       C  
ATOM   2139  HA  THR   166      56.333  -5.226   2.951  0.1007  1.2000       H  
ATOM   2140  CB  THR   166      55.497  -3.476   2.049  0.3654  1.7000       C  
ATOM   2141  HB  THR   166      54.484  -3.831   1.862  0.0043  1.2000       H  
ATOM   2142  CG2 THR   166      55.454  -1.974   2.290 -0.2438  1.7000       C  
ATOM   2143 HG21 THR   166      54.905  -1.503   1.475  0.0642  1.2000       H  
ATOM   2144 HG22 THR   166      54.933  -1.748   3.217  0.0642  1.2000       H  
ATOM   2145 HG23 THR   166      56.454  -1.540   2.310  0.0642  1.2000       H  
ATOM   2146  OG1 THR   166      56.308  -3.735   0.897 -0.6761  1.5000       O  
ATOM   2147  HG1 THR   166      56.027  -4.563   0.492  0.4102  1.2000       H  
ATOM   2148  C   THR   166      57.352  -3.511   3.721  0.5973  1.7000       C  
ATOM   2149  O   THR   166      57.349  -2.737   4.681 -0.5679  1.5000       O  
ATOM   2150  N   ASN   167      58.450  -3.801   3.027 -0.4157  1.5500       N  
ATOM   2151  H   ASN   167      58.389  -4.430   2.240  0.2719  1.3000       H  
ATOM   2152  CA  ASN   167      59.733  -3.178   3.308  0.0143  1.7000       C  
ATOM   2153  HA  ASN   167      59.666  -2.552   4.198  0.1048  1.2000       H  
ATOM   2154  CB  ASN   167      60.797  -4.251   3.558 -0.2041  1.7000       C  
ATOM   2155  HB2 ASN   167      60.652  -5.107   2.898  0.0797  1.2000       H  
ATOM   2156  HB3 ASN   167      61.779  -3.838   3.360  0.0797  1.2000       H  
ATOM   2157  CG  ASN   167      60.839  -4.701   4.997  0.7130  1.7000       C  
ATOM   2158  OD1 ASN   167      59.900  -4.472   5.757 -0.5931  1.5000       O  
ATOM   2159  ND2 ASN   167      61.929  -5.349   5.382 -0.9191  1.5500       N  
ATOM   2160 HD21 ASN   167      61.890  -5.873   6.244  0.4196  1.3000       H  
ATOM   2161 HD22 ASN   167      62.643  -5.562   4.701  0.4196  1.3000       H  
ATOM   2162  C   ASN   167      60.198  -2.247   2.199  0.5973  1.7000       C  
ATOM   2163  O   ASN   167      61.314  -1.726   2.277 -0.5679  1.5000       O  
ATOM   2164  N   ASN   168      59.375  -2.012   1.177 -0.4157  1.5500       N  
ATOM   2165  H   ASN   168      58.472  -2.464   1.130  0.2719  1.3000       H  
ATOM   2166  CA  ASN   168      59.776  -1.136   0.083  0.0143  1.7000       C  
ATOM   2167  HA  ASN   168      60.840  -1.263  -0.126  0.1048  1.2000       H  
ATOM   2168  CB  ASN   168      58.992  -1.460  -1.190 -0.2041  1.7000       C  
ATOM   2169  HB2 ASN   168      57.927  -1.520  -0.959  0.0797  1.2000       H  
ATOM   2170  HB3 ASN   168      59.145  -0.680  -1.936  0.0797  1.2000       H  
ATOM   2171  CG  ASN   168      59.451  -2.741  -1.847  0.7130  1.7000       C  
ATOM   2172  OD1 ASN   168      60.536  -3.243  -1.562 -0.5931  1.5000       O  
ATOM   2173  ND2 ASN   168      58.628  -3.276  -2.740 -0.9191  1.5500       N  
ATOM   2174 HD21 ASN   168      58.908  -4.099  -3.251  0.4196  1.3000       H  
ATOM   2175 HD22 ASN   168      57.752  -2.833  -2.958  0.4196  1.3000       H  
ATOM   2176  C   ASN   168      59.573   0.323   0.461  0.5973  1.7000       C  
ATOM   2177  O   ASN   168      58.942   1.082  -0.280 -0.5679  1.5000       O  
ATOM   2178  N   ILE   169      60.107   0.722   1.610 -0.4157  1.5500       N  
ATOM   2179  H   ILE   169      60.653   0.067   2.150  0.2719  1.3000       H  
ATOM   2180  CA  ILE   169      60.130   2.114   2.035 -0.0597  1.7000       C  
ATOM   2181  HA  ILE   169      59.647   2.736   1.289  0.0869  1.2000       H  
ATOM   2182  CB  ILE   169      59.382   2.335   3.361  0.1303  1.7000       C  
ATOM   2183  HB  ILE   169      58.331   2.115   3.167  0.0187  1.2000       H  
ATOM   2184  CG2 ILE   169      59.863   1.379   4.445 -0.3204  1.7000       C  
ATOM   2185 HG21 ILE   169      59.205   1.457   5.310  0.0882  1.2000       H  
ATOM   2186 HG22 ILE   169      59.830   0.343   4.111  0.0882  1.2000       H  
ATOM   2187 HG23 ILE   169      60.871   1.628   4.772  0.0882  1.2000       H  
ATOM   2188  CG1 ILE   169      59.494   3.799   3.795 -0.0430  1.7000       C  
ATOM   2189 HG12 ILE   169      60.479   3.985   4.227  0.0236  1.2000       H  
ATOM   2190 HG13 ILE   169      59.392   4.437   2.916  0.0236  1.2000       H  
ATOM   2191  CD1 ILE   169      58.441   4.227   4.781 -0.0660  1.7000       C  
ATOM   2192 HD11 ILE   169      58.556   5.291   4.994  0.0186  1.2000       H  
ATOM   2193 HD12 ILE   169      57.447   4.054   4.366  0.0186  1.2000       H  
ATOM   2194 HD13 ILE   169      58.545   3.673   5.714  0.0186  1.2000       H  
ATOM   2195  C   ILE   169      61.586   2.532   2.140  0.5973  1.7000       C  
ATOM   2196  O   ILE   169      62.381   1.876   2.824 -0.5679  1.5000       O  
ATOM   2197  N   ASP   170      61.946   3.591   1.429 -0.5163  1.5500       N  
ATOM   2198  H   ASP   170      61.265   4.069   0.856  0.2936  1.3000       H  
ATOM   2199  CA  ASP   170      63.303   4.102   1.453  0.0381  1.7000       C  
ATOM   2200  HA  ASP   170      63.697   3.861   2.433  0.0880  1.2000       H  
ATOM   2201  CB  ASP   170      64.168   3.476   0.351 -0.0303  1.7000       C  
ATOM   2202  HB2 ASP   170      63.682   2.573  -0.022 -0.0122  1.2000       H  
ATOM   2203  HB3 ASP   170      64.270   4.155  -0.493 -0.0122  1.2000       H  
ATOM   2204  CG  ASP   170      65.529   3.061   0.853  0.7994  1.7000       C  
ATOM   2205  OD1 ASP   170      65.632   2.682   2.035 -0.8014  1.5000       O  
ATOM   2206  OD2 ASP   170      66.499   3.131   0.072 -0.8014  1.5000       O  
ATOM   2207  C   ASP   170      63.260   5.609   1.277  0.5366  1.7000       C  
ATOM   2208  O   ASP   170      62.422   6.126   0.531 -0.5819  1.5000       O  
ATOM   2209  N   PRO   171      64.143   6.333   1.948 -0.2548  1.5500       N  
ATOM   2210  CD  PRO   171      65.179   5.856   2.877  0.0192  1.7000       C  
ATOM   2211  HD2 PRO   171      66.037   5.491   2.312  0.0391  1.2000       H  
ATOM   2212  HD3 PRO   171      64.832   5.080   3.532  0.0391  1.2000       H  
ATOM   2213  CG  PRO   171      65.561   7.102   3.647  0.0189  1.7000       C  
ATOM   2214  HG2 PRO   171      66.583   7.336   3.373  0.0213  1.2000       H  
ATOM   2215  HG3 PRO   171      65.490   6.938   4.723  0.0213  1.2000       H  
ATOM   2216  CB  PRO   171      64.661   8.228   3.210 -0.0070  1.7000       C  
ATOM   2217  HB2 PRO   171      65.188   9.182   3.186  0.0253  1.2000       H  
ATOM   2218  HB3 PRO   171      63.814   8.286   3.895  0.0253  1.2000       H  
ATOM   2219  CA  PRO   171      64.156   7.789   1.832 -0.0266  1.7000       C  
ATOM   2220  HA  PRO   171      63.173   8.186   1.647  0.0641  1.2000       H  
ATOM   2221  C   PRO   171      65.112   8.239   0.735  0.5896  1.7000       C  
ATOM   2222  O   PRO   171      65.890   7.457   0.189 -0.5748  1.5000       O  
ATOM   2223  N   ASN   172      65.044   9.535   0.430 -0.4157  1.5500       N  
ATOM   2224  H   ASN   172      64.401  10.140   0.918  0.2719  1.3000       H  
ATOM   2225  CA  ASN   172      66.058  10.126  -0.429  0.0143  1.7000       C  
ATOM   2226  HA  ASN   172      66.130   9.539  -1.348  0.1048  1.2000       H  
ATOM   2227  CB  ASN   172      65.661  11.548  -0.812 -0.2041  1.7000       C  
ATOM   2228  HB2 ASN   172      66.510  12.083  -1.239  0.0797  1.2000       H  
ATOM   2229  HB3 ASN   172      64.891  11.479  -1.582  0.0797  1.2000       H  
ATOM   2230  CG  ASN   172      65.101  12.326   0.355  0.7130  1.7000       C  
ATOM   2231  OD1 ASN   172      65.456  12.080   1.504 -0.5931  1.5000       O  
ATOM   2232  ND2 ASN   172      64.221  13.274   0.065 -0.9191  1.5500       N  
ATOM   2233 HD21 ASN   172      63.765  13.762   0.821  0.4196  1.3000       H  
ATOM   2234 HD22 ASN   172      63.939  13.424  -0.891  0.4196  1.3000       H  
ATOM   2235  C   ASN   172      67.427  10.116   0.234  0.5973  1.7000       C  
ATOM   2236  O   ASN   172      68.433  10.344  -0.443 -0.5679  1.5000       O  
ATOM   2237  N   ALA   173      67.479   9.853   1.544 -0.4157  1.5500       N  
ATOM   2238  H   ALA   173      66.626   9.715   2.065  0.2719  1.3000       H  
ATOM   2239  CA  ALA   173      68.750   9.726   2.242  0.0337  1.7000       C  
ATOM   2240  HA  ALA   173      69.268  10.661   2.089  0.0823  1.2000       H  
ATOM   2241  CB  ALA   173      68.512   9.560   3.744 -0.1825  1.7000       C  
ATOM   2242  HB1 ALA   173      67.810  10.316   4.098  0.0603  1.2000       H  
ATOM   2243  HB2 ALA   173      68.141   8.568   3.976  0.0603  1.2000       H  
ATOM   2244  HB3 ALA   173      69.459   9.695   4.269  0.0603  1.2000       H  
ATOM   2245  C   ALA   173      69.581   8.566   1.717  0.5973  1.7000       C  
ATOM   2246  O   ALA   173      70.801   8.563   1.902 -0.5679  1.5000       O  
ATOM   2247  N   ARG   174      68.955   7.579   1.073 -0.3479  1.5500       N  
ATOM   2248  H   ARG   174      67.953   7.602   0.940  0.2747  1.3000       H  
ATOM   2249  CA  ARG   174      69.730   6.537   0.410 -0.2637  1.7000       C  
ATOM   2250  HA  ARG   174      70.381   6.075   1.152  0.1560  1.2000       H  
ATOM   2251  CB  ARG   174      68.804   5.467  -0.159 -0.0007  1.7000       C  
ATOM   2252  HB2 ARG   174      68.189   5.060   0.643  0.0327  1.2000       H  
ATOM   2253  HB3 ARG   174      68.129   5.955  -0.862  0.0327  1.2000       H  
ATOM   2254  CG  ARG   174      69.532   4.375  -0.908  0.0390  1.7000       C  
ATOM   2255  HG2 ARG   174      68.793   3.799  -1.464  0.0285  1.2000       H  
ATOM   2256  HG3 ARG   174      70.232   4.766  -1.643  0.0285  1.2000       H  
ATOM   2257  CD  ARG   174      70.235   3.443   0.054  0.0486  1.7000       C  
ATOM   2258  HD2 ARG   174      70.772   2.697  -0.531  0.0687  1.2000       H  
ATOM   2259  HD3 ARG   174      70.959   4.000   0.641  0.0687  1.2000       H  
ATOM   2260  NE  ARG   174      69.295   2.765   0.936 -0.5295  1.5500       N  
ATOM   2261  HE  ARG   174      68.324   3.047   0.881  0.3456  1.3000       H  
ATOM   2262  CZ  ARG   174      69.624   1.789   1.770  0.8076  1.7000       C  
ATOM   2263  NH1 ARG   174      70.868   1.355   1.866 -0.8627  1.5500       N  
ATOM   2264 HH11 ARG   174      71.630   1.878   1.453  0.4478  1.3000       H  
ATOM   2265 HH12 ARG   174      71.023   0.407   2.172  0.4478  1.3000       H  
ATOM   2266  NH2 ARG   174      68.680   1.237   2.525 -0.8627  1.5500       N  
ATOM   2267 HH21 ARG   174      68.979   0.712   3.337  0.4478  1.3000       H  
ATOM   2268 HH22 ARG   174      67.703   1.412   2.316  0.4478  1.3000       H  
ATOM   2269  C   ARG   174      70.609   7.122  -0.686  0.7341  1.7000       C  
ATOM   2270  O   ARG   174      71.715   6.628  -0.923 -0.5894  1.5000       O  
ATOM   2271  N   HIS   175      70.141   8.173  -1.356 -0.4157  1.5500       N  
ATOM   2272  H   HIS   175      69.243   8.557  -1.103  0.2719  1.3000       H  
ATOM   2273  CA  HIS   175      70.976   8.961  -2.247 -0.0581  1.7000       C  
ATOM   2274  HA  HIS   175      71.656   8.301  -2.788  0.1360  1.2000       H  
ATOM   2275  CB  HIS   175      70.119   9.696  -3.279 -0.0074  1.7000       C  
ATOM   2276  HB2 HIS   175      69.385  10.325  -2.779  0.0367  1.2000       H  
ATOM   2277  HB3 HIS   175      70.760  10.349  -3.873  0.0367  1.2000       H  
ATOM   2278  CG  HIS   175      69.416   8.793  -4.242  0.1868  1.7000       C  
ATOM   2279  ND1 HIS   175      69.812   7.493  -4.470 -0.5432  1.5500       N  
ATOM   2280  CE1 HIS   175      69.017   6.946  -5.371  0.1635  1.7000       C  
ATOM   2281  HE1 HIS   175      69.097   5.942  -5.754  0.1435  1.2000       H  
ATOM   2282  NE2 HIS   175      68.127   7.847  -5.744 -0.2795  1.5500       N  
ATOM   2283  HE2 HIS   175      67.434   7.727  -6.470  0.3339  1.3000       H  
ATOM   2284  CD2 HIS   175      68.355   9.012  -5.053 -0.2207  1.7000       C  
ATOM   2285  HD2 HIS   175      67.805   9.935  -5.155  0.1862  1.2000       H  
ATOM   2286  C   HIS   175      71.834   9.961  -1.493  0.5973  1.7000       C  
ATOM   2287  O   HIS   175      72.622  10.683  -2.112 -0.5679  1.5000       O  
ATOM   2288  N   CYM   176      71.687  10.034  -0.172 -0.4157  1.5500       N  
ATOM   2289  HN  CYM   176      71.026   9.444   0.304  0.2719  1.3000       H  
ATOM   2290  CA  CYM   176      72.414  11.044   0.578 -0.0351  1.7000       C  
ATOM   2291  HA  CYM   176      72.935  11.731  -0.089  0.0508  1.2000       H  
ATOM   2292  CB  CYM   176      71.411  11.890   1.360 -0.2413  1.7000       C  
ATOM   2293  HB3 CYM   176      71.071  11.312   2.213  0.1122  1.2000       H  
ATOM   2294  HB2 CYM   176      70.559  12.119   0.719  0.1122  1.2000       H  
ATOM   2295  SG  CYM   176      72.028  13.431   2.032 -0.8844  1.8000       S  
ATOM   2296  C   CYM   176      73.450  10.459   1.529  0.5973  1.7000       C  
ATOM   2297  O   CYM   176      74.651  10.670   1.335 -0.5679  1.5000       O  
ATOM   2298  N   MET   177      73.018   9.675   2.528 -0.4157  1.5500       N  
ATOM   2299  H   MET   177      72.031   9.559   2.684  0.2719  1.3000       H  
ATOM   2300  CA  MET   177      73.944   9.269   3.583 -0.0237  1.7000       C  
ATOM   2301  HA  MET   177      74.972   9.366   3.233  0.0880  1.2000       H  
ATOM   2302  CB  MET   177      73.818  10.133   4.842  0.0342  1.7000       C  
ATOM   2303  HB2 MET   177      72.932   9.833   5.406  0.0241  1.2000       H  
ATOM   2304  HB3 MET   177      74.684   9.951   5.465  0.0241  1.2000       H  
ATOM   2305  CG  MET   177      73.679  11.614   4.609  0.0018  1.7000       C  
ATOM   2306  HG2 MET   177      74.003  11.862   3.602  0.0440  1.2000       H  
ATOM   2307  HG3 MET   177      72.646  11.936   4.741  0.0440  1.2000       H  
ATOM   2308  SD  MET   177      74.778  12.500   5.716 -0.2737  1.8000       S  
ATOM   2309  CE  MET   177      73.782  12.462   7.184 -0.0536  1.7000       C  
ATOM   2310  HE1 MET   177      74.251  13.040   7.976  0.0684  1.2000       H  
ATOM   2311  HE2 MET   177      72.782  12.811   6.955  0.0684  1.2000       H  
ATOM   2312  HE3 MET   177      73.695  11.424   7.501  0.0684  1.2000       H  
ATOM   2313  C   MET   177      73.781   7.816   3.997  0.5973  1.7000       C  
ATOM   2314  O   MET   177      73.774   7.510   5.194 -0.5679  1.5000       O  
ATOM   2315  N   ALA   178      73.660   6.903   3.043 -0.4157  1.5500       N  
ATOM   2316  H   ALA   178      73.649   7.170   2.067  0.2719  1.3000       H  
ATOM   2317  CA  ALA   178      73.779   5.500   3.409  0.0337  1.7000       C  
ATOM   2318  HA  ALA   178      73.201   5.312   4.316  0.0823  1.2000       H  
ATOM   2319  CB  ALA   178      73.191   4.616   2.312 -0.1825  1.7000       C  
ATOM   2320  HB1 ALA   178      73.214   3.573   2.626  0.0603  1.2000       H  
ATOM   2321  HB2 ALA   178      72.154   4.908   2.158  0.0603  1.2000       H  
ATOM   2322  HB3 ALA   178      73.741   4.740   1.382  0.0603  1.2000       H  
ATOM   2323  C   ALA   178      75.234   5.147   3.687  0.5973  1.7000       C  
ATOM   2324  O   ALA   178      75.527   4.318   4.556 -0.5679  1.5000       O  
ATOM   2325  N   SER   179      76.158   5.790   2.969 -0.4157  1.5500       N  
ATOM   2326  H   SER   179      75.878   6.480   2.284  0.2719  1.3000       H  
ATOM   2327  CA  SER   179      77.580   5.540   3.167 -0.0249  1.7000       C  
ATOM   2328  HA  SER   179      77.768   4.471   3.079  0.0843  1.2000       H  
ATOM   2329  CB  SER   179      78.382   6.247   2.080  0.2117  1.7000       C  
ATOM   2330  HB2 SER   179      79.388   5.847   2.068  0.0352  1.2000       H  
ATOM   2331  HB3 SER   179      77.925   6.072   1.105  0.0352  1.2000       H  
ATOM   2332  OG  SER   179      78.446   7.636   2.335 -0.6546  1.5000       O  
ATOM   2333  HG  SER   179      78.870   8.060   1.585  0.4275  1.2000       H  
ATOM   2334  C   SER   179      78.037   5.984   4.550  0.5973  1.7000       C  
ATOM   2335  O   SER   179      78.829   5.291   5.199 -0.5679  1.5000       O  
ATOM   2336  N   ALA   180      77.557   7.137   5.015 -0.4157  1.5500       N  
ATOM   2337  H   ALA   180      76.969   7.720   4.437  0.2719  1.3000       H  
ATOM   2338  CA  ALA   180      77.900   7.586   6.359  0.0337  1.7000       C  
ATOM   2339  HA  ALA   180      78.980   7.652   6.462  0.0823  1.2000       H  
ATOM   2340  CB  ALA   180      77.325   8.975   6.613 -0.1825  1.7000       C  
ATOM   2341  HB1 ALA   180      77.393   9.187   7.679  0.0603  1.2000       H  
ATOM   2342  HB2 ALA   180      77.880   9.733   6.071  0.0603  1.2000       H  
ATOM   2343  HB3 ALA   180      76.278   8.984   6.339  0.0603  1.2000       H  
ATOM   2344  C   ALA   180      77.395   6.609   7.407  0.5973  1.7000       C  
ATOM   2345  O   ALA   180      78.098   6.308   8.377 -0.5679  1.5000       O  
ATOM   2346  N   VAL   181      76.173   6.106   7.228 -0.4157  1.5500       N  
ATOM   2347  H   VAL   181      75.614   6.394   6.437  0.2719  1.3000       H  
ATOM   2348  CA  VAL   181      75.612   5.143   8.168 -0.0875  1.7000       C  
ATOM   2349  HA  VAL   181      75.649   5.568   9.173  0.0969  1.2000       H  
ATOM   2350  CB  VAL   181      74.141   4.858   7.819  0.2985  1.7000       C  
ATOM   2351  HB  VAL   181      74.042   4.724   6.741 -0.0297  1.2000       H  
ATOM   2352  CG1 VAL   181      73.669   3.571   8.474 -0.3192  1.7000       C  
ATOM   2353 HG11 VAL   181      72.586   3.483   8.388  0.0791  1.2000       H  
ATOM   2354 HG12 VAL   181      74.110   2.708   7.976  0.0791  1.2000       H  
ATOM   2355 HG13 VAL   181      73.941   3.553   9.526  0.0791  1.2000       H  
ATOM   2356  CG2 VAL   181      73.266   6.028   8.225 -0.3192  1.7000       C  
ATOM   2357 HG21 VAL   181      72.217   5.765   8.093  0.0791  1.2000       H  
ATOM   2358 HG22 VAL   181      73.460   6.326   9.247  0.0791  1.2000       H  
ATOM   2359 HG23 VAL   181      73.487   6.890   7.600  0.0791  1.2000       H  
ATOM   2360  C   VAL   181      76.443   3.870   8.183  0.5973  1.7000       C  
ATOM   2361  O   VAL   181      76.732   3.313   9.248 -0.5679  1.5000       O  
ATOM   2362  N   VAL   182      76.845   3.392   7.003 -0.4157  1.5500       N  
ATOM   2363  H   VAL   182      76.590   3.864   6.147  0.2719  1.3000       H  
ATOM   2364  CA  VAL   182      77.642   2.171   6.932 -0.0875  1.7000       C  
ATOM   2365  HA  VAL   182      77.124   1.387   7.487  0.0969  1.2000       H  
ATOM   2366  CB  VAL   182      77.783   1.708   5.472  0.2985  1.7000       C  
ATOM   2367  HB  VAL   182      78.075   2.555   4.850 -0.0297  1.2000       H  
ATOM   2368  CG1 VAL   182      78.861   0.647   5.356 -0.3192  1.7000       C  
ATOM   2369 HG11 VAL   182      78.872   0.252   4.341  0.0791  1.2000       H  
ATOM   2370 HG12 VAL   182      79.850   1.057   5.559  0.0791  1.2000       H  
ATOM   2371 HG13 VAL   182      78.659  -0.174   6.045  0.0791  1.2000       H  
ATOM   2372  CG2 VAL   182      76.459   1.172   4.966 -0.3192  1.7000       C  
ATOM   2373 HG21 VAL   182      76.560   0.849   3.932  0.0791  1.2000       H  
ATOM   2374 HG22 VAL   182      76.163   0.308   5.563  0.0791  1.2000       H  
ATOM   2375 HG23 VAL   182      75.674   1.919   5.033  0.0791  1.2000       H  
ATOM   2376  C   VAL   182      78.999   2.373   7.596  0.5973  1.7000       C  
ATOM   2377  O   VAL   182      79.479   1.504   8.333 -0.5679  1.5000       O  
ATOM   2378  N   GLY   183      79.641   3.516   7.346 -0.4157  1.5500       N  
ATOM   2379  H   GLY   183      79.230   4.213   6.743  0.2719  1.3000       H  
ATOM   2380  CA  GLY   183      80.917   3.788   7.987 -0.0252  1.7000       C  
ATOM   2381  HA2 GLY   183      81.621   2.996   7.734  0.0698  1.2000       H  
ATOM   2382  HA3 GLY   183      81.310   4.729   7.603  0.0698  1.2000       H  
ATOM   2383  C   GLY   183      80.805   3.888   9.496  0.5973  1.7000       C  
ATOM   2384  O   GLY   183      81.653   3.371  10.228 -0.5679  1.5000       O  
ATOM   2385  N   PHE   184      79.752   4.549   9.982 -0.4157  1.5500       N  
ATOM   2386  H   PHE   184      79.055   4.926   9.355  0.2719  1.3000       H  
ATOM   2387  CA  PHE   184      79.521   4.643  11.419 -0.0024  1.7000       C  
ATOM   2388  HA  PHE   184      80.409   5.069  11.886  0.0978  1.2000       H  
ATOM   2389  CB  PHE   184      78.316   5.538  11.695 -0.0343  1.7000       C  
ATOM   2390  HB2 PHE   184      77.545   5.404  10.935  0.0295  1.2000       H  
ATOM   2391  HB3 PHE   184      77.909   5.212  12.645  0.0295  1.2000       H  
ATOM   2392  CG  PHE   184      78.660   6.981  11.881  0.0118  1.7000       C  
ATOM   2393  CD1 PHE   184      79.544   7.372  12.866 -0.1256  1.7000       C  
ATOM   2394  HD1 PHE   184      80.018   6.611  13.433  0.1330  1.2000       H  
ATOM   2395  CE1 PHE   184      79.855   8.700  13.043 -0.1704  1.7000       C  
ATOM   2396  HE1 PHE   184      80.485   9.037  13.831  0.1430  1.2000       H  
ATOM   2397  CZ  PHE   184      79.284   9.654  12.227 -0.1072  1.7000       C  
ATOM   2398  HZ  PHE   184      79.535  10.695  12.358  0.1297  1.2000       H  
ATOM   2399  CE2 PHE   184      78.401   9.277  11.244 -0.1704  1.7000       C  
ATOM   2400  HE2 PHE   184      77.923  10.021  10.625  0.1430  1.2000       H  
ATOM   2401  CD2 PHE   184      78.092   7.948  11.074 -0.1256  1.7000       C  
ATOM   2402  HD2 PHE   184      77.374   7.669  10.319  0.1330  1.2000       H  
ATOM   2403  C   PHE   184      79.301   3.268  12.030  0.5973  1.7000       C  
ATOM   2404  O   PHE   184      79.837   2.957  13.098 -0.5679  1.5000       O  
ATOM   2405  N   MET   185      78.502   2.432  11.367 -0.4157  1.5500       N  
ATOM   2406  H   MET   185      78.066   2.715  10.500  0.2719  1.3000       H  
ATOM   2407  CA  MET   185      78.208   1.113  11.908 -0.0237  1.7000       C  
ATOM   2408  HA  MET   185      77.873   1.240  12.939  0.0880  1.2000       H  
ATOM   2409  CB  MET   185      77.082   0.460  11.108  0.0342  1.7000       C  
ATOM   2410  HB2 MET   185      76.568   1.186  10.488  0.0241  1.2000       H  
ATOM   2411  HB3 MET   185      77.517  -0.256  10.409  0.0241  1.2000       H  
ATOM   2412  CG  MET   185      76.053  -0.283  11.950  0.0018  1.7000       C  
ATOM   2413  HG2 MET   185      75.398  -0.836  11.277  0.0440  1.2000       H  
ATOM   2414  HG3 MET   185      76.588  -0.985  12.581  0.0440  1.2000       H  
ATOM   2415  SD  MET   185      75.016   0.710  13.051 -0.2737  1.8000       S  
ATOM   2416  CE  MET   185      74.984   2.297  12.224 -0.0536  1.7000       C  
ATOM   2417  HE1 MET   185      74.204   2.895  12.678  0.0684  1.2000       H  
ATOM   2418  HE2 MET   185      75.942   2.805  12.327  0.0684  1.2000       H  
ATOM   2419  HE3 MET   185      74.735   2.164  11.173  0.0684  1.2000       H  
ATOM   2420  C   MET   185      79.448   0.228  11.913  0.5973  1.7000       C  
ATOM   2421  O   MET   185      79.667  -0.541  12.854 -0.5679  1.5000       O  
ATOM   2422  N   GLN   186      80.270   0.321  10.867 -0.4157  1.5500       N  
ATOM   2423  H   GLN   186      80.058   0.951  10.106  0.2719  1.3000       H  
ATOM   2424  CA  GLN   186      81.458  -0.516  10.776 -0.0031  1.7000       C  
ATOM   2425  HA  GLN   186      81.203  -1.525  11.105  0.0850  1.2000       H  
ATOM   2426  CB  GLN   186      81.927  -0.606   9.323 -0.0036  1.7000       C  
ATOM   2427  HB2 GLN   186      82.062   0.401   8.924  0.0171  1.2000       H  
ATOM   2428  HB3 GLN   186      82.887  -1.114   9.325  0.0171  1.2000       H  
ATOM   2429  CG  GLN   186      81.004  -1.410   8.427 -0.0645  1.7000       C  
ATOM   2430  HG2 GLN   186      80.718  -2.322   8.952  0.0352  1.2000       H  
ATOM   2431  HG3 GLN   186      80.099  -0.851   8.209  0.0352  1.2000       H  
ATOM   2432  CD  GLN   186      81.665  -1.814   7.127  0.6951  1.7000       C  
ATOM   2433  OE1 GLN   186      81.316  -2.831   6.531 -0.6086  1.5000       O  
ATOM   2434  NE2 GLN   186      82.625  -1.016   6.680 -0.9407  1.5500       N  
ATOM   2435 HE21 GLN   186      82.900  -0.238   7.252  0.4251  1.3000       H  
ATOM   2436 HE22 GLN   186      83.026  -1.171   5.771  0.4251  1.3000       H  
ATOM   2437  C   GLN   186      82.602  -0.028  11.654  0.5973  1.7000       C  
ATOM   2438  O   GLN   186      83.449  -0.838  12.044 -0.5679  1.5000       O  
ATOM   2439  N   THR   187      82.652   1.264  11.979 -0.4157  1.5500       N  
ATOM   2440  H   THR   187      81.950   1.902  11.630  0.2719  1.3000       H  
ATOM   2441  CA  THR   187      83.762   1.797  12.777 -0.0389  1.7000       C  
ATOM   2442  HA  THR   187      84.646   1.181  12.618  0.1007  1.2000       H  
ATOM   2443  CB  THR   187      84.112   3.210  12.313  0.3654  1.7000       C  
ATOM   2444  HB  THR   187      83.315   3.901  12.591  0.0043  1.2000       H  
ATOM   2445  CG2 THR   187      85.410   3.652  12.949 -0.2438  1.7000       C  
ATOM   2446 HG21 THR   187      85.282   4.660  13.342  0.0642  1.2000       H  
ATOM   2447 HG22 THR   187      85.704   3.006  13.775  0.0642  1.2000       H  
ATOM   2448 HG23 THR   187      86.218   3.651  12.216  0.0642  1.2000       H  
ATOM   2449  OG1 THR   187      84.253   3.227  10.889 -0.6761  1.5000       O  
ATOM   2450  HG1 THR   187      83.383   3.082  10.499  0.4102  1.2000       H  
ATOM   2451  C   THR   187      83.431   1.791  14.266  0.5973  1.7000       C  
ATOM   2452  O   THR   187      84.098   1.117  15.056 -0.5679  1.5000       O  
ATOM   2453  N   PHE   188      82.396   2.532  14.658 -0.4157  1.5500       N  
ATOM   2454  H   PHE   188      81.853   3.055  13.984  0.2719  1.3000       H  
ATOM   2455  CA  PHE   188      82.039   2.618  16.069 -0.0024  1.7000       C  
ATOM   2456  HA  PHE   188      82.946   2.601  16.672  0.0978  1.2000       H  
ATOM   2457  CB  PHE   188      81.294   3.925  16.344 -0.0343  1.7000       C  
ATOM   2458  HB2 PHE   188      80.396   3.960  15.726  0.0295  1.2000       H  
ATOM   2459  HB3 PHE   188      80.977   3.932  17.388  0.0295  1.2000       H  
ATOM   2460  CG  PHE   188      82.118   5.156  16.104  0.0118  1.7000       C  
ATOM   2461  CD1 PHE   188      83.415   5.241  16.575 -0.1256  1.7000       C  
ATOM   2462  HD1 PHE   188      83.835   4.449  17.176  0.1330  1.2000       H  
ATOM   2463  CE1 PHE   188      84.171   6.371  16.357 -0.1704  1.7000       C  
ATOM   2464  HE1 PHE   188      85.126   6.485  16.808  0.1430  1.2000       H  
ATOM   2465  CZ  PHE   188      83.636   7.434  15.665 -0.1072  1.7000       C  
ATOM   2466  HZ  PHE   188      84.154   8.359  15.552  0.1297  1.2000       H  
ATOM   2467  CE2 PHE   188      82.344   7.365  15.192 -0.1704  1.7000       C  
ATOM   2468  HE2 PHE   188      81.958   8.234  14.719  0.1430  1.2000       H  
ATOM   2469  CD2 PHE   188      81.591   6.230  15.411 -0.1256  1.7000       C  
ATOM   2470  HD2 PHE   188      80.535   6.223  15.224  0.1330  1.2000       H  
ATOM   2471  C   PHE   188      81.194   1.428  16.500  0.5973  1.7000       C  
ATOM   2472  O   PHE   188      81.443   0.829  17.552 -0.5679  1.5000       O  
ATOM   2473  N   GLY   189      80.195   1.075  15.699 -0.4157  1.5500       N  
ATOM   2474  H   GLY   189      80.043   1.578  14.835  0.2719  1.3000       H  
ATOM   2475  CA  GLY   189      79.254   0.034  16.056 -0.0252  1.7000       C  
ATOM   2476  HA2 GLY   189      79.291  -0.747  15.299  0.0698  1.2000       H  
ATOM   2477  HA3 GLY   189      79.485  -0.424  17.011  0.0698  1.2000       H  
ATOM   2478  C   GLY   189      77.842   0.572  16.127  0.5973  1.7000       C  
ATOM   2479  O   GLY   189      76.871  -0.171  15.956 -0.5679  1.5000       O  
ATOM   2480  N   VAL   190      77.718   1.874  16.383 -0.4157  1.5500       N  
ATOM   2481  H   VAL   190      78.545   2.441  16.498  0.2719  1.3000       H  
ATOM   2482  CA  VAL   190      76.432   2.551  16.402 -0.0875  1.7000       C  
ATOM   2483  HA  VAL   190      75.691   1.915  15.916  0.0969  1.2000       H  
ATOM   2484  CB  VAL   190      75.948   2.870  17.836  0.2985  1.7000       C  
ATOM   2485  HB  VAL   190      76.349   2.107  18.506 -0.0297  1.2000       H  
ATOM   2486  CG1 VAL   190      76.455   4.225  18.292 -0.3192  1.7000       C  
ATOM   2487 HG11 VAL   190      76.524   4.236  19.380  0.0791  1.2000       H  
ATOM   2488 HG12 VAL   190      77.405   4.428  17.819  0.0791  1.2000       H  
ATOM   2489 HG13 VAL   190      75.758   5.005  17.987  0.0791  1.2000       H  
ATOM   2490  CG2 VAL   190      74.432   2.798  17.917 -0.3192  1.7000       C  
ATOM   2491 HG21 VAL   190      73.972   3.585  17.320  0.0791  1.2000       H  
ATOM   2492 HG22 VAL   190      74.086   1.829  17.554  0.0791  1.2000       H  
ATOM   2493 HG23 VAL   190      74.129   2.902  18.958  0.0791  1.2000       H  
ATOM   2494  C   VAL   190      76.553   3.822  15.574  0.5973  1.7000       C  
ATOM   2495  O   VAL   190      77.646   4.337  15.333 -0.5679  1.5000       O  
ATOM   2496  N   ASP   191      75.403   4.323  15.134 -0.5163  1.5500       N  
ATOM   2497  H   ASP   191      74.530   3.867  15.361  0.2936  1.3000       H  
ATOM   2498  CA  ASP   191      75.360   5.420  14.182  0.0381  1.7000       C  
ATOM   2499  HA  ASP   191      76.060   5.211  13.386  0.0880  1.2000       H  
ATOM   2500  CB  ASP   191      73.978   5.505  13.545 -0.0303  1.7000       C  
ATOM   2501  HB2 ASP   191      73.472   4.550  13.637 -0.0122  1.2000       H  
ATOM   2502  HB3 ASP   191      73.361   6.233  14.073 -0.0122  1.2000       H  
ATOM   2503  CG  ASP   191      74.036   5.853  12.078  0.7994  1.7000       C  
ATOM   2504  OD1 ASP   191      74.750   6.812  11.721 -0.8014  1.5000       O  
ATOM   2505  OD2 ASP   191      73.361   5.167  11.285 -0.8014  1.5000       O  
ATOM   2506  C   ASP   191      75.712   6.741  14.857  0.5366  1.7000       C  
ATOM   2507  O   ASP   191      76.012   6.809  16.052 -0.5819  1.5000       O  
ATOM   2508  N   GLU   192      75.695   7.802  14.048 -0.5163  1.5500       N  
ATOM   2509  H   GLU   192      75.509   7.634  13.075  0.2936  1.3000       H  
ATOM   2510  CA  GLU   192      75.715   9.202  14.458  0.0397  1.7000       C  
ATOM   2511  HA  GLU   192      75.464   9.800  13.589  0.1105  1.2000       H  
ATOM   2512  CB  GLU   192      74.644   9.451  15.519  0.0560  1.7000       C  
ATOM   2513  HB2 GLU   192      74.703   8.752  16.346 -0.0173  1.2000       H  
ATOM   2514  HB3 GLU   192      74.839  10.424  15.944 -0.0173  1.2000       H  
ATOM   2515  CG  GLU   192      73.239   9.458  14.961  0.0136  1.7000       C  
ATOM   2516  HG2 GLU   192      73.175   8.616  14.272 -0.0425  1.2000       H  
ATOM   2517  HG3 GLU   192      72.506   9.217  15.685 -0.0425  1.2000       H  
ATOM   2518  CD  GLU   192      72.929  10.684  14.136  0.8054  1.7000       C  
ATOM   2519  OE1 GLU   192      73.716  11.652  14.157 -0.8188  1.5000       O  
ATOM   2520  OE2 GLU   192      71.889  10.667  13.454 -0.8188  1.5000       O  
ATOM   2521  C   GLU   192      77.084   9.624  14.976  0.5366  1.7000       C  
ATOM   2522  O   GLU   192      77.785   8.830  15.615 -0.5819  1.5000       O  
ATOM   2523  N   PRO   193      77.502  10.860  14.711 -0.2548  1.5500       N  
ATOM   2524  CD  PRO   193      76.878  11.847  13.818  0.0192  1.7000       C  
ATOM   2525  HD2 PRO   193      75.845  11.993  14.041  0.0391  1.2000       H  
ATOM   2526  HD3 PRO   193      77.038  11.579  12.773  0.0391  1.2000       H  
ATOM   2527  CG  PRO   193      77.594  13.106  14.165  0.0189  1.7000       C  
ATOM   2528  HG2 PRO   193      77.099  13.564  15.020  0.0213  1.2000       H  
ATOM   2529  HG3 PRO   193      77.614  13.799  13.323  0.0213  1.2000       H  
ATOM   2530  CB  PRO   193      78.956  12.710  14.593 -0.0070  1.7000       C  
ATOM   2531  HB2 PRO   193      79.381  13.437  15.287  0.0253  1.2000       H  
ATOM   2532  HB3 PRO   193      79.597  12.626  13.715  0.0253  1.2000       H  
ATOM   2533  CA  PRO   193      78.790  11.325  15.232 -0.0266  1.7000       C  
ATOM   2534  HA  PRO   193      79.601  10.676  14.910  0.0641  1.2000       H  
ATOM   2535  C   PRO   193      78.786  11.417  16.748  0.5896  1.7000       C  
ATOM   2536  O   PRO   193      77.766  11.698  17.379 -0.5748  1.5000       O  
ATOM   2537  N   SER   194      79.955  11.171  17.329 -0.4157  1.5500       N  
ATOM   2538  H   SER   194      80.754  10.949  16.756  0.2719  1.3000       H  
ATOM   2539  CA  SER   194      80.151  11.283  18.765 -0.0249  1.7000       C  
ATOM   2540  HA  SER   194      79.218  11.043  19.278  0.0843  1.2000       H  
ATOM   2541  CB  SER   194      81.196  10.266  19.233  0.2117  1.7000       C  
ATOM   2542  HB2 SER   194      81.412  10.401  20.293  0.0352  1.2000       H  
ATOM   2543  HB3 SER   194      80.787   9.272  19.067  0.0352  1.2000       H  
ATOM   2544  OG  SER   194      82.385  10.370  18.472 -0.6546  1.5000       O  
ATOM   2545  HG  SER   194      82.232   9.988  17.606  0.4275  1.2000       H  
ATOM   2546  C   SER   194      80.562  12.684  19.191  0.5973  1.7000       C  
ATOM   2547  O   SER   194      80.789  12.912  20.383 -0.5679  1.5000       O  
ATOM   2548  N   GLY   195      80.674  13.618  18.252 -0.4157  1.5500       N  
ATOM   2549  H   GLY   195      80.480  13.382  17.290  0.2719  1.3000       H  
ATOM   2550  CA  GLY   195      81.006  14.993  18.553 -0.0252  1.7000       C  
ATOM   2551  HA2 GLY   195      81.582  15.055  19.476  0.0698  1.2000       H  
ATOM   2552  HA3 GLY   195      81.638  15.369  17.750  0.0698  1.2000       H  
ATOM   2553  C   GLY   195      79.780  15.872  18.683  0.5973  1.7000       C  
ATOM   2554  O   GLY   195      78.654  15.399  18.849 -0.5679  1.5000       O  
ATOM   2555  N   CYS   196      80.012  17.179  18.601 -0.4157  1.5500       N  
ATOM   2556  H   CYS   196      80.953  17.517  18.447  0.2719  1.3000       H  
ATOM   2557  CA  CYS   196      78.943  18.161  18.712  0.0213  1.7000       C  
ATOM   2558  HA  CYS   196      78.059  17.759  18.229  0.1124  1.2000       H  
ATOM   2559  CB  CYS   196      78.627  18.482  20.176 -0.1231  1.7000       C  
ATOM   2560  HB2 CYS   196      78.036  19.390  20.278  0.1112  1.2000       H  
ATOM   2561  HB3 CYS   196      78.011  17.666  20.557  0.1112  1.2000       H  
ATOM   2562  SG  CYS   196      80.075  18.579  21.252 -0.3119  1.8000       S  
ATOM   2563  HG  CYS   196      80.429  17.281  21.146  0.1933  1.2000       H  
ATOM   2564  C   CYS   196      79.357  19.413  17.952  0.5973  1.7000       C  
ATOM   2565  O   CYS   196      80.316  19.406  17.180 -0.5679  1.5000       O  
ATOM   2566  N   TYR   197      78.609  20.494  18.176 -0.4157  1.5500       N  
ATOM   2567  H   TYR   197      77.799  20.456  18.779  0.2719  1.3000       H  
ATOM   2568  CA  TYR   197      78.944  21.760  17.534 -0.0014  1.7000       C  
ATOM   2569  HA  TYR   197      79.593  21.604  16.673  0.0876  1.2000       H  
ATOM   2570  CB  TYR   197      77.677  22.456  17.036 -0.0152  1.7000       C  
ATOM   2571  HB2 TYR   197      77.035  22.717  17.876  0.0295  1.2000       H  
ATOM   2572  HB3 TYR   197      77.963  23.374  16.538  0.0295  1.2000       H  
ATOM   2573  CG  TYR   197      76.910  21.676  15.991 -0.0011  1.7000       C  
ATOM   2574  CD1 TYR   197      77.426  20.509  15.439 -0.1906  1.7000       C  
ATOM   2575  HD1 TYR   197      78.417  20.156  15.653  0.1699  1.2000       H  
ATOM   2576  CE1 TYR   197      76.721  19.793  14.497 -0.2341  1.7000       C  
ATOM   2577  HE1 TYR   197      77.146  18.896  14.071  0.1656  1.2000       H  
ATOM   2578  CZ  TYR   197      75.482  20.235  14.099  0.3226  1.7000       C  
ATOM   2579  OH  TYR   197      74.775  19.528  13.161 -0.5579  1.5000       O  
ATOM   2580  HH  TYR   197      75.357  19.047  12.568  0.3992  1.2000       H  
ATOM   2581  CE2 TYR   197      74.943  21.382  14.635 -0.2341  1.7000       C  
ATOM   2582  HE2 TYR   197      73.957  21.696  14.358  0.1656  1.2000       H  
ATOM   2583  CD2 TYR   197      75.655  22.093  15.577 -0.1906  1.7000       C  
ATOM   2584  HD2 TYR   197      75.246  22.958  16.057  0.1699  1.2000       H  
ATOM   2585  C   TYR   197      79.713  22.668  18.487  0.5973  1.7000       C  
ATOM   2586  O   TYR   197      80.530  23.484  18.047 -0.5679  1.5000       O  
ATOM   2587  N   ASP   198      79.461  22.538  19.794 -0.5163  1.5500       N  
ATOM   2588  H   ASP   198      78.775  21.872  20.115  0.2936  1.3000       H  
ATOM   2589  CA  ASP   198      80.344  23.151  20.779  0.0381  1.7000       C  
ATOM   2590  HA  ASP   198      80.347  24.232  20.630  0.0880  1.2000       H  
ATOM   2591  CB  ASP   198      79.838  22.862  22.192 -0.0303  1.7000       C  
ATOM   2592  HB2 ASP   198      79.889  21.787  22.376 -0.0122  1.2000       H  
ATOM   2593  HB3 ASP   198      80.487  23.365  22.911 -0.0122  1.2000       H  
ATOM   2594  CG  ASP   198      78.414  23.331  22.411  0.7994  1.7000       C  
ATOM   2595  OD1 ASP   198      77.921  24.142  21.598 -0.8014  1.5000       O  
ATOM   2596  OD2 ASP   198      77.787  22.888  23.395 -0.8014  1.5000       O  
ATOM   2597  C   ASP   198      81.767  22.643  20.610  0.5366  1.7000       C  
ATOM   2598  O   ASP   198      82.727  23.358  20.921 -0.5819  1.5000       O  
ATOM   2599  N   ASP   199      81.909  21.415  20.108 -0.5163  1.5500       N  
ATOM   2600  H   ASP   199      81.091  20.864  19.897  0.2936  1.3000       H  
ATOM   2601  CA  ASP   199      83.209  20.886  19.713  0.0381  1.7000       C  
ATOM   2602  HA  ASP   199      83.815  20.734  20.608  0.0880  1.2000       H  
ATOM   2603  CB  ASP   199      82.994  19.528  19.032 -0.0303  1.7000       C  
ATOM   2604  HB2 ASP   199      82.512  18.834  19.719 -0.0122  1.2000       H  
ATOM   2605  HB3 ASP   199      82.363  19.692  18.174 -0.0122  1.2000       H  
ATOM   2606  CG  ASP   199      84.268  18.904  18.499  0.7994  1.7000       C  
ATOM   2607  OD1 ASP   199      85.362  19.454  18.710 -0.8014  1.5000       O  
ATOM   2608  OD2 ASP   199      84.167  17.836  17.861 -0.8014  1.5000       O  
ATOM   2609  C   ASP   199      83.938  21.867  18.801  0.5366  1.7000       C  
ATOM   2610  O   ASP   199      85.122  22.157  19.007 -0.5819  1.5000       O  
ATOM   2611  N   ILE   200      83.230  22.421  17.814 -0.4157  1.5500       N  
ATOM   2612  H   ILE   200      82.260  22.176  17.684  0.2719  1.3000       H  
ATOM   2613  CA  ILE   200      83.838  23.396  16.910 -0.0597  1.7000       C  
ATOM   2614  HA  ILE   200      84.673  22.913  16.399  0.0869  1.2000       H  
ATOM   2615  CB  ILE   200      82.816  23.862  15.857  0.1303  1.7000       C  
ATOM   2616  HB  ILE   200      81.944  24.276  16.349  0.0187  1.2000       H  
ATOM   2617  CG2 ILE   200      83.390  24.996  15.018 -0.3204  1.7000       C  
ATOM   2618 HG21 ILE   200      82.672  25.348  14.280  0.0882  1.2000       H  
ATOM   2619 HG22 ILE   200      83.615  25.861  15.642  0.0882  1.2000       H  
ATOM   2620 HG23 ILE   200      84.302  24.671  14.518  0.0882  1.2000       H  
ATOM   2621  CG1 ILE   200      82.389  22.695  14.967 -0.0430  1.7000       C  
ATOM   2622 HG12 ILE   200      83.335  22.423  14.551  0.0236  1.2000       H  
ATOM   2623 HG13 ILE   200      81.987  21.882  15.572  0.0236  1.2000       H  
ATOM   2624  CD1 ILE   200      81.362  23.076  13.923 -0.0660  1.7000       C  
ATOM   2625 HD11 ILE   200      80.957  22.167  13.476  0.0186  1.2000       H  
ATOM   2626 HD12 ILE   200      80.544  23.632  14.383  0.0186  1.2000       H  
ATOM   2627 HD13 ILE   200      81.816  23.669  13.129  0.0186  1.2000       H  
ATOM   2628  C   ILE   200      84.394  24.573  17.700  0.5973  1.7000       C  
ATOM   2629  O   ILE   200      85.495  25.065  17.423 -0.5679  1.5000       O  
ATOM   2630  N   GLU   201      83.647  25.035  18.706 -0.5163  1.5500       N  
ATOM   2631  H   GLU   201      82.779  24.582  18.951  0.2936  1.3000       H  
ATOM   2632  CA  GLU   201      84.085  26.191  19.479  0.0397  1.7000       C  
ATOM   2633  HA  GLU   201      84.437  26.960  18.791  0.1105  1.2000       H  
ATOM   2634  CB  GLU   201      82.911  26.774  20.268  0.0560  1.7000       C  
ATOM   2635  HB2 GLU   201      82.565  26.018  20.974 -0.0173  1.2000       H  
ATOM   2636  HB3 GLU   201      83.244  27.628  20.858 -0.0173  1.2000       H  
ATOM   2637  CG  GLU   201      81.721  27.188  19.410  0.0136  1.7000       C  
ATOM   2638  HG2 GLU   201      81.441  26.387  18.725 -0.0425  1.2000       H  
ATOM   2639  HG3 GLU   201      80.872  27.357  20.075 -0.0425  1.2000       H  
ATOM   2640  CD  GLU   201      81.963  28.470  18.631  0.8054  1.7000       C  
ATOM   2641  OE1 GLU   201      83.025  29.100  18.818 -0.8188  1.5000       O  
ATOM   2642  OE2 GLU   201      81.085  28.849  17.828 -0.8188  1.5000       O  
ATOM   2643  C   GLU   201      85.231  25.862  20.425  0.5366  1.7000       C  
ATOM   2644  O   GLU   201      85.824  26.780  20.999 -0.5819  1.5000       O  
ATOM   2645  N   LEU   202      85.556  24.581  20.605 -0.4157  1.5500       N  
ATOM   2646  H   LEU   202      85.043  23.863  20.110  0.2719  1.3000       H  
ATOM   2647  CA  LEU   202      86.641  24.167  21.486 -0.0518  1.7000       C  
ATOM   2648  HA  LEU   202      87.111  25.036  21.944  0.0922  1.2000       H  
ATOM   2649  CB  LEU   202      86.114  23.271  22.606 -0.1102  1.7000       C  
ATOM   2650  HB2 LEU   202      85.262  22.712  22.215  0.0457  1.2000       H  
ATOM   2651  HB3 LEU   202      86.830  22.508  22.898  0.0457  1.2000       H  
ATOM   2652  CG  LEU   202      85.682  23.912  23.930  0.3531  1.7000       C  
ATOM   2653  HG  LEU   202      85.173  23.144  24.514 -0.0361  1.2000       H  
ATOM   2654  CD1 LEU   202      86.897  24.368  24.729 -0.4121  1.7000       C  
ATOM   2655 HD11 LEU   202      86.575  24.750  25.698  0.1000  1.2000       H  
ATOM   2656 HD12 LEU   202      87.573  23.528  24.891  0.1000  1.2000       H  
ATOM   2657 HD13 LEU   202      87.429  25.157  24.196  0.1000  1.2000       H  
ATOM   2658  CD2 LEU   202      84.708  25.064  23.721 -0.4121  1.7000       C  
ATOM   2659 HD21 LEU   202      84.276  25.351  24.680  0.1000  1.2000       H  
ATOM   2660 HD22 LEU   202      85.221  25.928  23.305  0.1000  1.2000       H  
ATOM   2661 HD23 LEU   202      83.902  24.757  23.053  0.1000  1.2000       H  
ATOM   2662  C   LEU   202      87.752  23.456  20.720  0.5973  1.7000       C  
ATOM   2663  O   LEU   202      88.419  22.571  21.260 -0.5679  1.5000       O  
ATOM   2664  N   THR   203      87.970  23.842  19.466 -0.4157  1.5500       N  
ATOM   2665  H   THR   203      87.388  24.566  19.068  0.2719  1.3000       H  
ATOM   2666  CA  THR   203      88.911  23.170  18.583 -0.0389  1.7000       C  
ATOM   2667  HA  THR   203      89.388  22.347  19.115  0.1007  1.2000       H  
ATOM   2668  CB  THR   203      88.194  22.584  17.363  0.3654  1.7000       C  
ATOM   2669  HB  THR   203      87.844  23.394  16.728  0.0043  1.2000       H  
ATOM   2670  CG2 THR   203      89.121  21.676  16.578 -0.2438  1.7000       C  
ATOM   2671 HG21 THR   203      88.551  20.987  15.990  0.0642  1.2000       H  
ATOM   2672 HG22 THR   203      89.664  22.294  15.885  0.0642  1.2000       H  
ATOM   2673 HG23 THR   203      89.801  21.141  17.231  0.0642  1.2000       H  
ATOM   2674  OG1 THR   203      87.041  21.847  17.791 -0.6761  1.5000       O  
ATOM   2675  HG1 THR   203      86.446  22.402  18.307  0.4102  1.2000       H  
ATOM   2676  C   THR   203      89.993  24.135  18.123  0.5973  1.7000       C  
ATOM   2677  O   THR   203      89.741  25.332  17.950 -0.5679  1.5000       O  
ATOM   2678  N   ASP   204      91.201  23.604  17.928 -0.5163  1.5500       N  
ATOM   2679  H   ASP   204      91.350  22.626  18.126  0.2936  1.3000       H  
ATOM   2680  CA  ASP   204      92.329  24.374  17.430  0.0381  1.7000       C  
ATOM   2681  HA  ASP   204      92.104  25.439  17.498  0.0880  1.2000       H  
ATOM   2682  CB  ASP   204      93.565  24.125  18.304 -0.0303  1.7000       C  
ATOM   2683  HB2 ASP   204      93.876  23.085  18.191 -0.0122  1.2000       H  
ATOM   2684  HB3 ASP   204      94.371  24.751  17.970 -0.0122  1.2000       H  
ATOM   2685  CG  ASP   204      93.304  24.388  19.777  0.7994  1.7000       C  
ATOM   2686  OD1 ASP   204      92.158  24.180  20.229 -0.8014  1.5000       O  
ATOM   2687  OD2 ASP   204      94.246  24.802  20.483 -0.8014  1.5000       O  
ATOM   2688  C   ASP   204      92.665  24.074  15.975  0.5366  1.7000       C  
ATOM   2689  O   ASP   204      93.654  24.607  15.463 -0.5819  1.5000       O  
ATOM   2690  N   THR   205      91.885  23.234  15.297 -0.4157  1.5500       N  
ATOM   2691  H   THR   205      91.138  22.753  15.771  0.2719  1.3000       H  
ATOM   2692  CA  THR   205      92.145  22.922  13.890 -0.0389  1.7000       C  
ATOM   2693  HA  THR   205      92.462  23.828  13.370  0.1007  1.2000       H  
ATOM   2694  CB  THR   205      93.243  21.870  13.751  0.3654  1.7000       C  
ATOM   2695  HB  THR   205      93.023  21.007  14.365  0.0043  1.2000       H  
ATOM   2696  CG2 THR   205      93.365  21.418  12.305 -0.2438  1.7000       C  
ATOM   2697 HG21 THR   205      94.234  20.766  12.206  0.0642  1.2000       H  
ATOM   2698 HG22 THR   205      92.487  20.853  11.993  0.0642  1.2000       H  
ATOM   2699 HG23 THR   205      93.493  22.282  11.651  0.0642  1.2000       H  
ATOM   2700  OG1 THR   205      94.492  22.429  14.171 -0.6761  1.5000       O  
ATOM   2701  HG1 THR   205      94.622  23.256  13.692  0.4102  1.2000       H  
ATOM   2702  C   THR   205      90.857  22.432  13.250  0.5973  1.7000       C  
ATOM   2703  O   THR   205      90.354  21.367  13.615 -0.5679  1.5000       O  
ATOM   2704  N   ILE   206      90.339  23.187  12.287 -0.4157  1.5500       N  
ATOM   2705  H   ILE   206      90.818  24.031  12.008  0.2719  1.3000       H  
ATOM   2706  CA  ILE   206      89.116  22.845  11.572 -0.0597  1.7000       C  
ATOM   2707  HA  ILE   206      88.679  21.956  12.022  0.0869  1.2000       H  
ATOM   2708  CB  ILE   206      88.091  23.987  11.600  0.1303  1.7000       C  
ATOM   2709  HB  ILE   206      88.273  24.655  10.757  0.0187  1.2000       H  
ATOM   2710  CG2 ILE   206      86.687  23.441  11.486 -0.3204  1.7000       C  
ATOM   2711 HG21 ILE   206      86.032  23.807  12.274  0.0882  1.2000       H  
ATOM   2712 HG22 ILE   206      86.270  23.761  10.531  0.0882  1.2000       H  
ATOM   2713 HG23 ILE   206      86.677  22.355  11.489  0.0882  1.2000       H  
ATOM   2714  CG1 ILE   206      88.238  24.842  12.862 -0.0430  1.7000       C  
ATOM   2715 HG12 ILE   206      89.235  25.267  12.916  0.0236  1.2000       H  
ATOM   2716 HG13 ILE   206      87.566  25.697  12.784  0.0236  1.2000       H  
ATOM   2717  CD1 ILE   206      87.909  24.123  14.144 -0.0660  1.7000       C  
ATOM   2718 HD11 ILE   206      88.437  24.620  14.959  0.0186  1.2000       H  
ATOM   2719 HD12 ILE   206      86.838  24.174  14.347  0.0186  1.2000       H  
ATOM   2720 HD13 ILE   206      88.224  23.087  14.109  0.0186  1.2000       H  
ATOM   2721  C   ILE   206      89.515  22.521  10.142  0.5973  1.7000       C  
ATOM   2722  O   ILE   206      90.128  23.357   9.467 -0.5679  1.5000       O  
ATOM   2723  N   ILE   207      89.175  21.327   9.665 -0.4157  1.5500       N  
ATOM   2724  H   ILE   207      88.683  20.663  10.249  0.2719  1.3000       H  
ATOM   2725  CA  ILE   207      89.476  20.954   8.286 -0.0597  1.7000       C  
ATOM   2726  HA  ILE   207      89.736  21.843   7.710  0.0869  1.2000       H  
ATOM   2727  CB  ILE   207      90.662  19.985   8.190  0.1303  1.7000       C  
ATOM   2728  HB  ILE   207      91.521  20.459   8.669  0.0187  1.2000       H  
ATOM   2729  CG2 ILE   207      90.380  18.688   8.920 -0.3204  1.7000       C  
ATOM   2730 HG21 ILE   207      91.290  18.158   9.101  0.0882  1.2000       H  
ATOM   2731 HG22 ILE   207      90.023  18.897   9.907  0.0882  1.2000       H  
ATOM   2732 HG23 ILE   207      89.676  18.062   8.374  0.0882  1.2000       H  
ATOM   2733  CG1 ILE   207      91.018  19.729   6.727 -0.0430  1.7000       C  
ATOM   2734 HG12 ILE   207      90.127  19.362   6.219  0.0236  1.2000       H  
ATOM   2735 HG13 ILE   207      91.292  20.620   6.193  0.0236  1.2000       H  
ATOM   2736  CD1 ILE   207      92.021  18.633   6.541 -0.0660  1.7000       C  
ATOM   2737 HD11 ILE   207      92.130  18.436   5.475  0.0186  1.2000       H  
ATOM   2738 HD12 ILE   207      92.971  18.951   6.966  0.0186  1.2000       H  
ATOM   2739 HD13 ILE   207      91.720  17.728   7.014  0.0186  1.2000       H  
ATOM   2740  C   ILE   207      88.220  20.359   7.663  0.5973  1.7000       C  
ATOM   2741  O   ILE   207      87.534  19.546   8.293 -0.5679  1.5000       O  
ATOM   2742  N   THR   208      87.899  20.789   6.445 -0.4157  1.5500       N  
ATOM   2743  H   THR   208      88.499  21.461   5.986  0.2719  1.3000       H  
ATOM   2744  CA  THR   208      86.762  20.274   5.694 -0.0389  1.7000       C  
ATOM   2745  HA  THR   208      86.174  19.601   6.319  0.1007  1.2000       H  
ATOM   2746  CB  THR   208      85.841  21.408   5.245  0.3654  1.7000       C  
ATOM   2747  HB  THR   208      84.864  20.992   5.000  0.0043  1.2000       H  
ATOM   2748  CG2 THR   208      85.696  22.443   6.343 -0.2438  1.7000       C  
ATOM   2749 HG21 THR   208      84.844  23.080   6.107  0.0642  1.2000       H  
ATOM   2750 HG22 THR   208      85.511  21.954   7.296  0.0642  1.2000       H  
ATOM   2751 HG23 THR   208      86.588  23.067   6.418  0.0642  1.2000       H  
ATOM   2752  OG1 THR   208      86.386  22.038   4.079 -0.6761  1.5000       O  
ATOM   2753  HG1 THR   208      87.268  22.354   4.295  0.4102  1.2000       H  
ATOM   2754  C   THR   208      87.286  19.498   4.491  0.5973  1.7000       C  
ATOM   2755  O   THR   208      87.989  20.060   3.645 -0.5679  1.5000       O  
ATOM   2756  N   TRP   209      86.944  18.218   4.417 -0.4157  1.5500       N  
ATOM   2757  H   TRP   209      86.368  17.818   5.144  0.2719  1.3000       H  
ATOM   2758  CA  TRP   209      87.479  17.303   3.411 -0.0275  1.7000       C  
ATOM   2759  HA  TRP   209      88.458  17.649   3.078  0.1123  1.2000       H  
ATOM   2760  CB  TRP   209      87.662  15.930   4.034 -0.0050  1.7000       C  
ATOM   2761  HB2 TRP   209      86.846  15.688   4.715  0.0339  1.2000       H  
ATOM   2762  HB3 TRP   209      87.671  15.203   3.241  0.0339  1.2000       H  
ATOM   2763  CG  TRP   209      88.976  15.727   4.695 -0.1415  1.7000       C  
ATOM   2764  CD1 TRP   209      89.331  16.114   5.950 -0.1638  1.7000       C  
ATOM   2765  HD1 TRP   209      88.697  16.672   6.623  0.2062  1.2000       H  
ATOM   2766  NE1 TRP   209      90.621  15.730   6.217 -0.3418  1.5500       N  
ATOM   2767  HE1 TRP   209      91.183  16.161   6.915  0.3412  1.3000       H  
ATOM   2768  CE2 TRP   209      91.116  15.060   5.130  0.1380  1.7000       C  
ATOM   2769  CZ2 TRP   209      92.361  14.479   4.927 -0.2601  1.7000       C  
ATOM   2770  HZ2 TRP   209      93.117  14.511   5.696  0.1572  1.2000       H  
ATOM   2771  CH2 TRP   209      92.579  13.863   3.727 -0.1134  1.7000       C  
ATOM   2772  HH2 TRP   209      93.517  13.362   3.551  0.1417  1.2000       H  
ATOM   2773  CZ3 TRP   209      91.592  13.816   2.737 -0.1972  1.7000       C  
ATOM   2774  HZ3 TRP   209      91.791  13.314   1.804  0.1447  1.2000       H  
ATOM   2775  CE3 TRP   209      90.355  14.388   2.939 -0.2387  1.7000       C  
ATOM   2776  HE3 TRP   209      89.600  14.341   2.168  0.1700  1.2000       H  
ATOM   2777  CD2 TRP   209      90.102  15.029   4.156  0.1243  1.7000       C  
ATOM   2778  C   TRP   209      86.586  17.225   2.180  0.5973  1.7000       C  
ATOM   2779  O   TRP   209      86.235  16.145   1.707 -0.5679  1.5000       O  
ATOM   2780  N   GLY   210      86.217  18.381   1.643 -0.4157  1.5500       N  
ATOM   2781  H   GLY   210      86.560  19.246   2.039  0.2719  1.3000       H  
ATOM   2782  CA  GLY   210      85.355  18.450   0.482 -0.0252  1.7000       C  
ATOM   2783  HA2 GLY   210      85.687  19.233  -0.192  0.0698  1.2000       H  
ATOM   2784  HA3 GLY   210      85.385  17.516  -0.080  0.0698  1.2000       H  
ATOM   2785  C   GLY   210      83.924  18.737   0.880  0.5973  1.7000       C  
ATOM   2786  O   GLY   210      83.159  17.821   1.193 -0.5679  1.5000       O  
ATOM   2787  N   ALA   211      83.553  20.015   0.846 -0.4157  1.5500       N  
ATOM   2788  H   ALA   211      84.227  20.721   0.586  0.2719  1.3000       H  
ATOM   2789  CA  ALA   211      82.219  20.459   1.226  0.0337  1.7000       C  
ATOM   2790  HA  ALA   211      81.486  19.866   0.677  0.0823  1.2000       H  
ATOM   2791  CB  ALA   211      81.982  20.257   2.722 -0.1825  1.7000       C  
ATOM   2792  HB1 ALA   211      80.975  20.587   2.979  0.0603  1.2000       H  
ATOM   2793  HB2 ALA   211      82.104  19.210   2.991  0.0603  1.2000       H  
ATOM   2794  HB3 ALA   211      82.704  20.844   3.292  0.0603  1.2000       H  
ATOM   2795  C   ALA   211      82.045  21.923   0.855  0.5973  1.7000       C  
ATOM   2796  O   ALA   211      82.902  22.750   1.181 -0.5679  1.5000       O  
ATOM   2797  N   ASN   212      80.946  22.262   0.185 -0.4157  1.5500       N  
ATOM   2798  H   ASN   212      80.266  21.559  -0.062  0.2719  1.3000       H  
ATOM   2799  CA  ASN   212      80.675  23.651  -0.181  0.0143  1.7000       C  
ATOM   2800  HA  ASN   212      81.631  24.122  -0.395  0.1048  1.2000       H  
ATOM   2801  CB  ASN   212      79.832  23.705  -1.446 -0.2041  1.7000       C  
ATOM   2802  HB2 ASN   212      80.112  22.863  -2.081  0.0797  1.2000       H  
ATOM   2803  HB3 ASN   212      78.773  23.602  -1.250  0.0797  1.2000       H  
ATOM   2804  CG  ASN   212      80.094  24.948  -2.265  0.7130  1.7000       C  
ATOM   2805  OD1 ASN   212      80.942  25.765  -1.915 -0.5931  1.5000       O  
ATOM   2806  ND2 ASN   212      79.362  25.101  -3.359 -0.9191  1.5500       N  
ATOM   2807 HD21 ASN   212      78.604  24.484  -3.605  0.4196  1.3000       H  
ATOM   2808 HD22 ASN   212      79.605  25.860  -3.941  0.4196  1.3000       H  
ATOM   2809  C   ASN   212      79.995  24.377   0.985  0.5973  1.7000       C  
ATOM   2810  O   ASN   212      78.910  24.942   0.865 -0.5679  1.5000       O  
ATOM   2811  N   MET   213      80.686  24.369   2.130 -0.4157  1.5500       N  
ATOM   2812  H   MET   213      81.605  23.950   2.162  0.2719  1.3000       H  
ATOM   2813  CA  MET   213      80.092  24.844   3.377 -0.0237  1.7000       C  
ATOM   2814  HA  MET   213      79.227  24.221   3.610  0.0880  1.2000       H  
ATOM   2815  CB  MET   213      81.105  24.719   4.508  0.0342  1.7000       C  
ATOM   2816  HB2 MET   213      82.063  25.153   4.218  0.0241  1.2000       H  
ATOM   2817  HB3 MET   213      80.719  25.289   5.352  0.0241  1.2000       H  
ATOM   2818  CG  MET   213      81.301  23.308   4.978  0.0018  1.7000       C  
ATOM   2819  HG2 MET   213      80.399  22.728   4.777  0.0440  1.2000       H  
ATOM   2820  HG3 MET   213      82.130  22.864   4.427  0.0440  1.2000       H  
ATOM   2821  SD  MET   213      81.626  23.216   6.737 -0.2737  1.8000       S  
ATOM   2822  CE  MET   213      81.980  21.477   6.869 -0.0536  1.7000       C  
ATOM   2823  HE1 MET   213      82.080  21.215   7.921  0.0684  1.2000       H  
ATOM   2824  HE2 MET   213      81.166  20.905   6.425  0.0684  1.2000       H  
ATOM   2825  HE3 MET   213      82.908  21.251   6.346  0.0684  1.2000       H  
ATOM   2826  C   MET   213      79.605  26.279   3.274  0.5973  1.7000       C  
ATOM   2827  O   MET   213      78.597  26.638   3.891 -0.5679  1.5000       O  
ATOM   2828  N   ALA   214      80.297  27.117   2.503 -0.4157  1.5500       N  
ATOM   2829  H   ALA   214      81.120  26.801   2.010  0.2719  1.3000       H  
ATOM   2830  CA  ALA   214      79.821  28.474   2.284  0.0337  1.7000       C  
ATOM   2831  HA  ALA   214      79.612  28.935   3.250  0.0823  1.2000       H  
ATOM   2832  CB  ALA   214      80.899  29.308   1.594 -0.1825  1.7000       C  
ATOM   2833  HB1 ALA   214      80.531  30.310   1.373  0.0603  1.2000       H  
ATOM   2834  HB2 ALA   214      81.778  29.384   2.229  0.0603  1.2000       H  
ATOM   2835  HB3 ALA   214      81.186  28.802   0.677  0.0603  1.2000       H  
ATOM   2836  C   ALA   214      78.540  28.509   1.467  0.5973  1.7000       C  
ATOM   2837  O   ALA   214      77.977  29.591   1.272 -0.5679  1.5000       O  
ATOM   2838  N   GLU   215      78.077  27.359   0.980 -0.5163  1.5500       N  
ATOM   2839  H   GLU   215      78.579  26.528   1.203  0.2936  1.3000       H  
ATOM   2840  CA  GLU   215      76.840  27.265   0.227  0.0397  1.7000       C  
ATOM   2841  HA  GLU   215      76.353  28.225   0.244  0.1105  1.2000       H  
ATOM   2842  CB  GLU   215      77.137  26.938  -1.246  0.0560  1.7000       C  
ATOM   2843  HB2 GLU   215      77.564  25.938  -1.284 -0.0173  1.2000       H  
ATOM   2844  HB3 GLU   215      76.223  26.888  -1.829 -0.0173  1.2000       H  
ATOM   2845  CG  GLU   215      78.139  27.864  -1.909  0.0136  1.7000       C  
ATOM   2846  HG2 GLU   215      78.012  28.870  -1.505 -0.0425  1.2000       H  
ATOM   2847  HG3 GLU   215      79.147  27.541  -1.671 -0.0425  1.2000       H  
ATOM   2848  CD  GLU   215      77.934  27.951  -3.408  0.8054  1.7000       C  
ATOM   2849  OE1 GLU   215      76.973  28.620  -3.841 -0.8188  1.5000       O  
ATOM   2850  OE2 GLU   215      78.730  27.343  -4.153 -0.8188  1.5000       O  
ATOM   2851  C   GLU   215      75.865  26.230   0.769  0.5366  1.7000       C  
ATOM   2852  O   GLU   215      74.675  26.305   0.444 -0.5819  1.5000       O  
ATOM   2853  N   MET   216      76.322  25.277   1.578 -0.4157  1.5500       N  
ATOM   2854  H   MET   216      77.301  25.263   1.821  0.2719  1.3000       H  
ATOM   2855  CA  MET   216      75.479  24.188   2.056 -0.0237  1.7000       C  
ATOM   2856  HA  MET   216      74.531  24.196   1.518  0.0880  1.2000       H  
ATOM   2857  CB  MET   216      76.144  22.849   1.746  0.0342  1.7000       C  
ATOM   2858  HB2 MET   216      76.929  22.677   2.485  0.0241  1.2000       H  
ATOM   2859  HB3 MET   216      75.419  22.037   1.829  0.0241  1.2000       H  
ATOM   2860  CG  MET   216      76.806  22.835   0.394  0.0018  1.7000       C  
ATOM   2861  HG2 MET   216      77.214  23.775   0.084  0.0440  1.2000       H  
ATOM   2862  HG3 MET   216      77.614  22.104   0.424  0.0440  1.2000       H  
ATOM   2863  SD  MET   216      75.687  22.349  -0.921 -0.2737  1.8000       S  
ATOM   2864  CE  MET   216      75.332  23.928  -1.673 -0.0536  1.7000       C  
ATOM   2865  HE1 MET   216      74.626  23.834  -2.486  0.0684  1.2000       H  
ATOM   2866  HE2 MET   216      74.850  24.550  -0.942  0.0684  1.2000       H  
ATOM   2867  HE3 MET   216      76.248  24.383  -2.041  0.0684  1.2000       H  
ATOM   2868  C   MET   216      75.159  24.269   3.540  0.5973  1.7000       C  
ATOM   2869  O   MET   216      74.001  24.091   3.926 -0.5679  1.5000       O  
ATOM   2870  N   HIS   217      76.153  24.522   4.387 -0.4157  1.5500       N  
ATOM   2871  H   HIS   217      77.085  24.658   4.026  0.2719  1.3000       H  
ATOM   2872  CA  HIS   217      75.946  24.732   5.820 -0.0581  1.7000       C  
ATOM   2873  HA  HIS   217      74.890  24.645   6.072  0.1360  1.2000       H  
ATOM   2874  CB  HIS   217      76.700  23.691   6.643 -0.0074  1.7000       C  
ATOM   2875  HB2 HIS   217      77.773  23.795   6.474  0.0367  1.2000       H  
ATOM   2876  HB3 HIS   217      76.488  23.868   7.697  0.0367  1.2000       H  
ATOM   2877  CG  HIS   217      76.320  22.274   6.339  0.1868  1.7000       C  
ATOM   2878  ND1 HIS   217      75.342  21.939   5.430 -0.5432  1.5500       N  
ATOM   2879  CE1 HIS   217      75.227  20.624   5.373  0.1635  1.7000       C  
ATOM   2880  HE1 HIS   217      74.575  20.083   4.707  0.1435  1.2000       H  
ATOM   2881  NE2 HIS   217      76.095  20.093   6.213 -0.2795  1.5500       N  
ATOM   2882  HE2 HIS   217      76.206  19.104   6.387  0.3339  1.3000       H  
ATOM   2883  CD2 HIS   217      76.792  21.104   6.830 -0.2207  1.7000       C  
ATOM   2884  HD2 HIS   217      77.561  20.998   7.560  0.1862  1.2000       H  
ATOM   2885  C   HIS   217      76.395  26.143   6.193  0.5973  1.7000       C  
ATOM   2886  O   HIS   217      77.381  26.317   6.918 -0.5679  1.5000       O  
ATOM   2887  N   PRO   218      75.693  27.175   5.708 -0.2548  1.5500       N  
ATOM   2888  CD  PRO   218      74.456  27.173   4.912  0.0192  1.7000       C  
ATOM   2889  HD2 PRO   218      73.585  27.153   5.568  0.0391  1.2000       H  
ATOM   2890  HD3 PRO   218      74.399  26.404   4.166  0.0391  1.2000       H  
ATOM   2891  CG  PRO   218      74.545  28.478   4.189  0.0189  1.7000       C  
ATOM   2892  HG2 PRO   218      73.565  28.816   3.850  0.0213  1.2000       H  
ATOM   2893  HG3 PRO   218      75.231  28.384   3.345  0.0213  1.2000       H  
ATOM   2894  CB  PRO   218      75.122  29.400   5.208 -0.0070  1.7000       C  
ATOM   2895  HB2 PRO   218      74.339  29.699   5.906  0.0253  1.2000       H  
ATOM   2896  HB3 PRO   218      75.569  30.279   4.743  0.0253  1.2000       H  
ATOM   2897  CA  PRO   218      76.180  28.550   5.929 -0.0266  1.7000       C  
ATOM   2898  HA  PRO   218      77.141  28.667   5.424  0.0641  1.2000       H  
ATOM   2899  C   PRO   218      76.320  28.933   7.394  0.5896  1.7000       C  
ATOM   2900  O   PRO   218      77.257  29.656   7.748 -0.5748  1.5000       O  
ATOM   2901  N   ILE   219      75.416  28.473   8.259 -0.4157  1.5500       N  
ATOM   2902  H   ILE   219      74.666  27.874   7.946  0.2719  1.3000       H  
ATOM   2903  CA  ILE   219      75.530  28.784   9.684 -0.0597  1.7000       C  
ATOM   2904  HA  ILE   219      75.678  29.858   9.807  0.0869  1.2000       H  
ATOM   2905  CB  ILE   219      74.251  28.378  10.439  0.1303  1.7000       C  
ATOM   2906  HB  ILE   219      73.789  27.537   9.918  0.0187  1.2000       H  
ATOM   2907  CG2 ILE   219      74.576  27.913  11.848 -0.3204  1.7000       C  
ATOM   2908 HG21 ILE   219      73.644  27.643  12.322  0.0882  1.2000       H  
ATOM   2909 HG22 ILE   219      75.176  27.004  11.855  0.0882  1.2000       H  
ATOM   2910 HG23 ILE   219      75.062  28.703  12.424  0.0882  1.2000       H  
ATOM   2911  CG1 ILE   219      73.243  29.534  10.486 -0.0430  1.7000       C  
ATOM   2912 HG12 ILE   219      72.277  29.145  10.807  0.0236  1.2000       H  
ATOM   2913 HG13 ILE   219      73.574  30.253  11.236  0.0236  1.2000       H  
ATOM   2914  CD1 ILE   219      73.047  30.292   9.191 -0.0660  1.7000       C  
ATOM   2915 HD11 ILE   219      72.220  30.992   9.314  0.0186  1.2000       H  
ATOM   2916 HD12 ILE   219      73.939  30.858   8.923  0.0186  1.2000       H  
ATOM   2917 HD13 ILE   219      72.801  29.582   8.402  0.0186  1.2000       H  
ATOM   2918  C   ILE   219      76.768  28.119  10.271  0.5973  1.7000       C  
ATOM   2919  O   ILE   219      77.518  28.730  11.040 -0.5679  1.5000       O  
ATOM   2920  N   LEU   220      77.007  26.859   9.909 -0.4157  1.5500       N  
ATOM   2921  H   LEU   220      76.399  26.390   9.253  0.2719  1.3000       H  
ATOM   2922  CA  LEU   220      78.182  26.155  10.413 -0.0518  1.7000       C  
ATOM   2923  HA  LEU   220      78.185  26.228  11.501  0.0922  1.2000       H  
ATOM   2924  CB  LEU   220      78.091  24.677  10.033 -0.1102  1.7000       C  
ATOM   2925  HB2 LEU   220      77.050  24.394  10.207  0.0457  1.2000       H  
ATOM   2926  HB3 LEU   220      78.259  24.578   8.961  0.0457  1.2000       H  
ATOM   2927  CG  LEU   220      78.968  23.674  10.777  0.3531  1.7000       C  
ATOM   2928  HG  LEU   220      79.239  24.086  11.750 -0.0361  1.2000       H  
ATOM   2929  CD1 LEU   220      78.189  22.395  11.008 -0.4121  1.7000       C  
ATOM   2930 HD11 LEU   220      78.855  21.628  11.401  0.1000  1.2000       H  
ATOM   2931 HD12 LEU   220      77.405  22.577  11.745  0.1000  1.2000       H  
ATOM   2932 HD13 LEU   220      77.720  22.062  10.084  0.1000  1.2000       H  
ATOM   2933  CD2 LEU   220      80.235  23.393   9.997 -0.4121  1.7000       C  
ATOM   2934 HD21 LEU   220      80.874  22.716  10.565  0.1000  1.2000       H  
ATOM   2935 HD22 LEU   220      79.985  22.927   9.045  0.1000  1.2000       H  
ATOM   2936 HD23 LEU   220      80.787  24.315   9.818  0.1000  1.2000       H  
ATOM   2937  C   LEU   220      79.467  26.784   9.883  0.5973  1.7000       C  
ATOM   2938  O   LEU   220      80.468  26.892  10.607 -0.5679  1.5000       O  
ATOM   2939  N   TRP   221      79.455  27.211   8.619 -0.4157  1.5500       N  
ATOM   2940  H   TRP   221      78.613  27.144   8.066  0.2719  1.3000       H  
ATOM   2941  CA  TRP   221      80.604  27.918   8.066 -0.0275  1.7000       C  
ATOM   2942  HA  TRP   221      81.476  27.297   8.238  0.1123  1.2000       H  
ATOM   2943  CB  TRP   221      80.417  28.153   6.567 -0.0050  1.7000       C  
ATOM   2944  HB2 TRP   221      79.991  27.256   6.124  0.0339  1.2000       H  
ATOM   2945  HB3 TRP   221      79.705  28.964   6.408  0.0339  1.2000       H  
ATOM   2946  CG  TRP   221      81.698  28.454   5.838 -0.1415  1.7000       C  
ATOM   2947  CD1 TRP   221      81.926  29.495   4.986 -0.1638  1.7000       C  
ATOM   2948  HD1 TRP   221      81.199  30.248   4.717  0.2062  1.2000       H  
ATOM   2949  NE1 TRP   221      83.214  29.446   4.513 -0.3418  1.5500       N  
ATOM   2950  HE1 TRP   221      83.599  30.099   3.846  0.3412  1.3000       H  
ATOM   2951  CE2 TRP   221      83.845  28.359   5.056  0.1380  1.7000       C  
ATOM   2952  CZ2 TRP   221      85.145  27.897   4.881 -0.2601  1.7000       C  
ATOM   2953  HZ2 TRP   221      85.856  28.430   4.275  0.1572  1.2000       H  
ATOM   2954  CH2 TRP   221      85.509  26.770   5.563 -0.1134  1.7000       C  
ATOM   2955  HH2 TRP   221      86.514  26.389   5.454  0.1417  1.2000       H  
ATOM   2956  CZ3 TRP   221      84.614  26.100   6.402 -0.1972  1.7000       C  
ATOM   2957  HZ3 TRP   221      84.942  25.222   6.936  0.1447  1.2000       H  
ATOM   2958  CE3 TRP   221      83.326  26.555   6.576 -0.2387  1.7000       C  
ATOM   2959  HE3 TRP   221      82.650  26.004   7.209  0.1700  1.2000       H  
ATOM   2960  CD2 TRP   221      82.921  27.708   5.896  0.1243  1.7000       C  
ATOM   2961  C   TRP   221      80.839  29.236   8.790  0.5973  1.7000       C  
ATOM   2962  O   TRP   221      81.985  29.618   9.036 -0.5679  1.5000       O  
ATOM   2963  N   SER   222      79.764  29.946   9.139 -0.4157  1.5500       N  
ATOM   2964  H   SER   222      78.838  29.626   8.895  0.2719  1.3000       H  
ATOM   2965  CA  SER   222      79.907  31.185   9.898 -0.0249  1.7000       C  
ATOM   2966  HA  SER   222      80.598  31.836   9.363  0.0843  1.2000       H  
ATOM   2967  CB  SER   222      78.565  31.908   9.985  0.2117  1.7000       C  
ATOM   2968  HB2 SER   222      78.755  32.977  10.089  0.0352  1.2000       H  
ATOM   2969  HB3 SER   222      77.982  31.747   9.079  0.0352  1.2000       H  
ATOM   2970  OG  SER   222      77.839  31.485  11.125 -0.6546  1.5000       O  
ATOM   2971  HG  SER   222      77.686  30.534  11.060  0.4275  1.2000       H  
ATOM   2972  C   SER   222      80.461  30.912  11.291  0.5973  1.7000       C  
ATOM   2973  O   SER   222      81.235  31.709  11.828 -0.5679  1.5000       O  
ATOM   2974  N   ARG   223      80.060  29.795  11.899 -0.3479  1.5500       N  
ATOM   2975  H   ARG   223      79.411  29.166  11.449  0.2747  1.3000       H  
ATOM   2976  CA  ARG   223      80.606  29.436  13.204 -0.2637  1.7000       C  
ATOM   2977  HA  ARG   223      80.430  30.224  13.896  0.1560  1.2000       H  
ATOM   2978  CB  ARG   223      79.850  28.244  13.790 -0.0007  1.7000       C  
ATOM   2979  HB2 ARG   223      79.993  27.372  13.152  0.0327  1.2000       H  
ATOM   2980  HB3 ARG   223      80.304  28.016  14.756  0.0327  1.2000       H  
ATOM   2981  CG  ARG   223      78.356  28.490  13.954  0.0390  1.7000       C  
ATOM   2982  HG2 ARG   223      78.087  29.493  13.619  0.0285  1.2000       H  
ATOM   2983  HG3 ARG   223      77.810  27.764  13.353  0.0285  1.2000       H  
ATOM   2984  CD  ARG   223      77.893  28.342  15.390  0.0486  1.7000       C  
ATOM   2985  HD2 ARG   223      78.392  29.115  15.975  0.0687  1.2000       H  
ATOM   2986  HD3 ARG   223      76.818  28.522  15.432  0.0687  1.2000       H  
ATOM   2987  NE  ARG   223      78.169  27.016  15.927 -0.5295  1.5500       N  
ATOM   2988  HE  ARG   223      78.009  26.229  15.318  0.3456  1.3000       H  
ATOM   2989  CZ  ARG   223      78.581  26.783  17.165  0.8076  1.7000       C  
ATOM   2990  NH1 ARG   223      78.761  27.767  18.030 -0.8627  1.5500       N  
ATOM   2991 HH11 ARG   223      79.236  27.563  18.895  0.4478  1.3000       H  
ATOM   2992 HH12 ARG   223      78.714  28.726  17.717  0.4478  1.3000       H  
ATOM   2993  NH2 ARG   223      78.814  25.530  17.545 -0.8627  1.5500       N  
ATOM   2994 HH21 ARG   223      79.163  25.318  18.469  0.4478  1.3000       H  
ATOM   2995 HH22 ARG   223      78.690  24.794  16.873  0.4478  1.3000       H  
ATOM   2996  C   ARG   223      82.100  29.142  13.121  0.7341  1.7000       C  
ATOM   2997  O   ARG   223      82.869  29.600  13.973 -0.5894  1.5000       O  
ATOM   2998  N   VAL   224      82.532  28.406  12.097 -0.4157  1.5500       N  
ATOM   2999  H   VAL   224      81.879  28.027  11.426  0.2719  1.3000       H  
ATOM   3000  CA  VAL   224      83.967  28.178  11.917 -0.0875  1.7000       C  
ATOM   3001  HA  VAL   224      84.376  27.792  12.852  0.0969  1.2000       H  
ATOM   3002  CB  VAL   224      84.212  27.121  10.823  0.2985  1.7000       C  
ATOM   3003  HB  VAL   224      83.622  27.374   9.940 -0.0297  1.2000       H  
ATOM   3004  CG1 VAL   224      85.674  27.095  10.418 -0.3192  1.7000       C  
ATOM   3005 HG11 VAL   224      85.857  26.253   9.750  0.0791  1.2000       H  
ATOM   3006 HG12 VAL   224      85.941  28.004   9.877  0.0791  1.2000       H  
ATOM   3007 HG13 VAL   224      86.309  26.993  11.298  0.0791  1.2000       H  
ATOM   3008  CG2 VAL   224      83.786  25.750  11.313 -0.3192  1.7000       C  
ATOM   3009 HG21 VAL   224      83.941  25.011  10.527  0.0791  1.2000       H  
ATOM   3010 HG22 VAL   224      84.368  25.472  12.191  0.0791  1.2000       H  
ATOM   3011 HG23 VAL   224      82.729  25.752  11.578  0.0791  1.2000       H  
ATOM   3012  C   VAL   224      84.690  29.490  11.612  0.5973  1.7000       C  
ATOM   3013  O   VAL   224      85.813  29.719  12.077 -0.5679  1.5000       O  
ATOM   3014  N   SER   225      84.052  30.378  10.845 -0.4157  1.5500       N  
ATOM   3015  H   SER   225      83.135  30.166  10.478  0.2719  1.3000       H  
ATOM   3016  CA  SER   225      84.657  31.665  10.523 -0.0249  1.7000       C  
ATOM   3017  HA  SER   225      85.639  31.490  10.081  0.0843  1.2000       H  
ATOM   3018  CB  SER   225      83.804  32.395   9.486  0.2117  1.7000       C  
ATOM   3019  HB2 SER   225      84.015  31.994   8.494  0.0352  1.2000       H  
ATOM   3020  HB3 SER   225      82.750  32.240   9.710  0.0352  1.2000       H  
ATOM   3021  OG  SER   225      84.052  33.790   9.507 -0.6546  1.5000       O  
ATOM   3022  HG  SER   225      83.715  34.146  10.334  0.4275  1.2000       H  
ATOM   3023  C   SER   225      84.842  32.525  11.768  0.5973  1.7000       C  
ATOM   3024  O   SER   225      85.878  33.181  11.928 -0.5679  1.5000       O  
ATOM   3025  N   ASP   226      83.850  32.545  12.662 -0.5163  1.5500       N  
ATOM   3026  H   ASP   226      82.997  32.020  12.520  0.2936  1.3000       H  
ATOM   3027  CA  ASP   226      84.008  33.324  13.885  0.0381  1.7000       C  
ATOM   3028  HA  ASP   226      84.426  34.296  13.623  0.0880  1.2000       H  
ATOM   3029  CB  ASP   226      82.650  33.597  14.547 -0.0303  1.7000       C  
ATOM   3030  HB2 ASP   226      82.802  34.288  15.377 -0.0122  1.2000       H  
ATOM   3031  HB3 ASP   226      81.998  34.087  13.822 -0.0122  1.2000       H  
ATOM   3032  CG  ASP   226      81.969  32.343  15.082  0.7994  1.7000       C  
ATOM   3033  OD1 ASP   226      82.577  31.591  15.873 -0.8014  1.5000       O  
ATOM   3034  OD2 ASP   226      80.790  32.132  14.734 -0.8014  1.5000       O  
ATOM   3035  C   ASP   226      84.970  32.648  14.850  0.5366  1.7000       C  
ATOM   3036  O   ASP   226      85.614  33.329  15.653 -0.5819  1.5000       O  
ATOM   3037  N   ARG   227      85.087  31.319  14.788 -0.3479  1.5500       N  
ATOM   3038  H   ARG   227      84.465  30.774  14.205  0.2747  1.3000       H  
ATOM   3039  CA  ARG   227      86.138  30.647  15.543 -0.2637  1.7000       C  
ATOM   3040  HA  ARG   227      86.036  30.920  16.594  0.1560  1.2000       H  
ATOM   3041  CB  ARG   227      85.988  29.132  15.421 -0.0007  1.7000       C  
ATOM   3042  HB2 ARG   227      85.087  28.815  15.950  0.0327  1.2000       H  
ATOM   3043  HB3 ARG   227      85.857  28.870  14.376  0.0327  1.2000       H  
ATOM   3044  CG  ARG   227      87.187  28.347  15.925  0.0390  1.7000       C  
ATOM   3045  HG2 ARG   227      87.103  27.324  15.556  0.0285  1.2000       H  
ATOM   3046  HG3 ARG   227      88.127  28.736  15.538  0.0285  1.2000       H  
ATOM   3047  CD  ARG   227      87.199  28.284  17.443  0.0486  1.7000       C  
ATOM   3048  HD2 ARG   227      86.810  29.214  17.859  0.0687  1.2000       H  
ATOM   3049  HD3 ARG   227      86.536  27.483  17.771  0.0687  1.2000       H  
ATOM   3050  NE  ARG   227      88.536  28.043  17.971 -0.5295  1.5500       N  
ATOM   3051  HE  ARG   227      88.788  27.084  18.166  0.3456  1.3000       H  
ATOM   3052  CZ  ARG   227      89.431  28.993  18.201  0.8076  1.7000       C  
ATOM   3053  NH1 ARG   227      89.169  30.265  17.950 -0.8627  1.5500       N  
ATOM   3054 HH11 ARG   227      88.291  30.519  17.523  0.4478  1.3000       H  
ATOM   3055 HH12 ARG   227      89.871  30.970  18.085  0.4478  1.3000       H  
ATOM   3056  NH2 ARG   227      90.621  28.659  18.694 -0.8627  1.5500       N  
ATOM   3057 HH21 ARG   227      90.821  27.689  18.892  0.4478  1.3000       H  
ATOM   3058 HH22 ARG   227      91.301  29.374  18.899  0.4478  1.3000       H  
ATOM   3059  C   ARG   227      87.514  31.090  15.062  0.7341  1.7000       C  
ATOM   3060  O   ARG   227      88.424  31.310  15.870 -0.5894  1.5000       O  
ATOM   3061  N   LYS   228      87.680  31.221  13.745 -0.3479  1.5500       N  
ATOM   3062  H   LYS   228      86.912  31.026  13.117  0.2747  1.3000       H  
ATOM   3063  CA  LYS   228      88.945  31.702  13.197 -0.2400  1.7000       C  
ATOM   3064  HA  LYS   228      89.760  31.128  13.589  0.1426  1.2000       H  
ATOM   3065  CB  LYS   228      88.950  31.536  11.677 -0.0094  1.7000       C  
ATOM   3066  HB2 LYS   228      89.191  30.503  11.424  0.0362  1.2000       H  
ATOM   3067  HB3 LYS   228      87.937  31.723  11.320  0.0362  1.2000       H  
ATOM   3068  CG  LYS   228      89.892  32.477  10.947  0.0187  1.7000       C  
ATOM   3069  HG2 LYS   228      90.114  33.414  11.445  0.0103  1.2000       H  
ATOM   3070  HG3 LYS   228      90.841  31.957  10.811  0.0103  1.2000       H  
ATOM   3071  CD  LYS   228      89.317  32.881   9.597 -0.0479  1.7000       C  
ATOM   3072  HD2 LYS   228      89.092  31.990   9.008  0.0621  1.2000       H  
ATOM   3073  HD3 LYS   228      88.391  33.436   9.755  0.0621  1.2000       H  
ATOM   3074  CE  LYS   228      90.280  33.766   8.821 -0.0143  1.7000       C  
ATOM   3075  HE2 LYS   228      89.783  34.132   7.922  0.1135  1.2000       H  
ATOM   3076  HE3 LYS   228      90.548  34.620   9.445  0.1135  1.2000       H  
ATOM   3077  NZ  LYS   228      91.517  33.039   8.427 -0.3854  1.5500       N  
ATOM   3078  HZ1 LYS   228      91.926  32.587   9.233  0.3400  1.3000       H  
ATOM   3079  HZ2 LYS   228      91.296  32.335   7.734  0.3400  1.3000       H  
ATOM   3080  HZ3 LYS   228      92.186  33.686   8.034  0.3400  1.3000       H  
ATOM   3081  C   LYS   228      89.204  33.156  13.576  0.7341  1.7000       C  
ATOM   3082  O   LYS   228      90.309  33.503  14.007 -0.5894  1.5000       O  
ATOM   3083  N   LEU   229      88.195  34.017  13.427 -0.4157  1.5500       N  
ATOM   3084  H   LEU   229      87.296  33.694  13.098  0.2719  1.3000       H  
ATOM   3085  CA  LEU   229      88.387  35.445  13.664 -0.0518  1.7000       C  
ATOM   3086  HA  LEU   229      89.289  35.742  13.130  0.0922  1.2000       H  
ATOM   3087  CB  LEU   229      87.202  36.232  13.106 -0.1102  1.7000       C  
ATOM   3088  HB2 LEU   229      87.093  35.960  12.055  0.0457  1.2000       H  
ATOM   3089  HB3 LEU   229      86.297  35.908  13.623  0.0457  1.2000       H  
ATOM   3090  CG  LEU   229      87.287  37.757  13.199  0.3531  1.7000       C  
ATOM   3091  HG  LEU   229      87.247  38.049  14.249 -0.0361  1.2000       H  
ATOM   3092  CD1 LEU   229      88.600  38.257  12.620 -0.4121  1.7000       C  
ATOM   3093 HD11 LEU   229      88.606  39.347  12.620  0.1000  1.2000       H  
ATOM   3094 HD12 LEU   229      89.448  37.928  13.218  0.1000  1.2000       H  
ATOM   3095 HD13 LEU   229      88.718  37.904  11.595  0.1000  1.2000       H  
ATOM   3096  CD2 LEU   229      86.104  38.408  12.498 -0.4121  1.7000       C  
ATOM   3097 HD21 LEU   229      86.065  38.094  11.453  0.1000  1.2000       H  
ATOM   3098 HD22 LEU   229      85.179  38.114  12.997  0.1000  1.2000       H  
ATOM   3099 HD23 LEU   229      86.197  39.494  12.543  0.1000  1.2000       H  
ATOM   3100  C   LEU   229      88.583  35.763  15.141  0.5973  1.7000       C  
ATOM   3101  O   LEU   229      89.355  36.668  15.478 -0.5679  1.5000       O  
ATOM   3102  N   SER   230      87.899  35.041  16.031 -0.4157  1.5500       N  
ATOM   3103  H   SER   230      87.286  34.298  15.727  0.2719  1.3000       H  
ATOM   3104  CA  SER   230      88.004  35.325  17.459 -0.0249  1.7000       C  
ATOM   3105  HA  SER   230      87.734  36.370  17.619  0.0843  1.2000       H  
ATOM   3106  CB  SER   230      87.014  34.458  18.239  0.2117  1.7000       C  
ATOM   3107  HB2 SER   230      86.742  35.000  19.145  0.0352  1.2000       H  
ATOM   3108  HB3 SER   230      86.097  34.289  17.687  0.0352  1.2000       H  
ATOM   3109  OG  SER   230      87.612  33.241  18.652 -0.6546  1.5000       O  
ATOM   3110  HG  SER   230      86.920  32.673  19.001  0.4275  1.2000       H  
ATOM   3111  C   SER   230      89.424  35.108  17.963  0.5973  1.7000       C  
ATOM   3112  O   SER   230      89.888  35.819  18.863 -0.5679  1.5000       O  
ATOM   3113  N   ASN   231      90.132  34.133  17.395 -0.4157  1.5500       N  
ATOM   3114  H   ASN   231      89.722  33.577  16.657  0.2719  1.3000       H  
ATOM   3115  CA  ASN   231      91.521  33.880  17.771  0.0143  1.7000       C  
ATOM   3116  HA  ASN   231      91.997  34.807  18.097  0.1048  1.2000       H  
ATOM   3117  CB  ASN   231      91.610  32.862  18.904 -0.2041  1.7000       C  
ATOM   3118  HB2 ASN   231      91.214  33.317  19.814  0.0797  1.2000       H  
ATOM   3119  HB3 ASN   231      90.988  32.006  18.672  0.0797  1.2000       H  
ATOM   3120  CG  ASN   231      93.026  32.350  19.144  0.7130  1.7000       C  
ATOM   3121  OD1 ASN   231      93.623  31.681  18.301 -0.5931  1.5000       O  
ATOM   3122  ND2 ASN   231      93.569  32.668  20.314 -0.9191  1.5500       N  
ATOM   3123 HD21 ASN   231      94.508  32.363  20.521  0.4196  1.3000       H  
ATOM   3124 HD22 ASN   231      93.056  33.234  20.973  0.4196  1.3000       H  
ATOM   3125  C   ASN   231      92.230  33.406  16.505  0.5973  1.7000       C  
ATOM   3126  O   ASN   231      92.119  32.235  16.128 -0.5679  1.5000       O  
ATOM   3127  N   LEU   232      92.925  34.325  15.842 -0.4157  1.5500       N  
ATOM   3128  H   LEU   232      92.978  35.267  16.200  0.2719  1.3000       H  
ATOM   3129  CA  LEU   232      93.670  34.014  14.622 -0.0518  1.7000       C  
ATOM   3130  HA  LEU   232      93.222  33.144  14.140  0.0922  1.2000       H  
ATOM   3131  CB  LEU   232      93.564  35.185  13.648 -0.1102  1.7000       C  
ATOM   3132  HB2 LEU   232      92.612  35.674  13.869  0.0457  1.2000       H  
ATOM   3133  HB3 LEU   232      94.322  35.936  13.879  0.0457  1.2000       H  
ATOM   3134  CG  LEU   232      93.530  34.943  12.133  0.3531  1.7000       C  
ATOM   3135  HG  LEU   232      92.731  34.231  11.923 -0.0361  1.2000       H  
ATOM   3136  CD1 LEU   232      93.189  36.240  11.412 -0.4121  1.7000       C  
ATOM   3137 HD11 LEU   232      93.137  36.064  10.337  0.1000  1.2000       H  
ATOM   3138 HD12 LEU   232      92.221  36.612  11.750  0.1000  1.2000       H  
ATOM   3139 HD13 LEU   232      93.952  36.992  11.617  0.1000  1.2000       H  
ATOM   3140  CD2 LEU   232      94.825  34.360  11.589 -0.4121  1.7000       C  
ATOM   3141 HD21 LEU   232      94.746  34.222  10.510  0.1000  1.2000       H  
ATOM   3142 HD22 LEU   232      95.656  35.034  11.802  0.1000  1.2000       H  
ATOM   3143 HD23 LEU   232      95.016  33.389  12.047  0.1000  1.2000       H  
ATOM   3144  C   LEU   232      95.126  33.687  14.947  0.5973  1.7000       C  
ATOM   3145  O   LEU   232      96.060  34.255  14.384 -0.5679  1.5000       O  
ATOM   3146  N   ASP   233      95.325  32.772  15.888 -0.5163  1.5500       N  
ATOM   3147  H   ASP   233      94.529  32.361  16.355  0.2936  1.3000       H  
ATOM   3148  CA  ASP   233      96.662  32.394  16.331  0.0381  1.7000       C  
ATOM   3149  HA  ASP   233      97.421  32.932  15.762  0.0880  1.2000       H  
ATOM   3150  CB  ASP   233      96.855  32.777  17.807 -0.0303  1.7000       C  
ATOM   3151  HB2 ASP   233      95.990  32.487  18.398 -0.0122  1.2000       H  
ATOM   3152  HB3 ASP   233      97.717  32.232  18.196 -0.0122  1.2000       H  
ATOM   3153  CG  ASP   233      97.129  34.257  17.995  0.7994  1.7000       C  
ATOM   3154  OD1 ASP   233      96.767  35.049  17.101 -0.8014  1.5000       O  
ATOM   3155  OD2 ASP   233      97.704  34.628  19.040 -0.8014  1.5000       O  
ATOM   3156  C   ASP   233      96.963  30.915  16.157  0.5366  1.7000       C  
ATOM   3157  O   ASP   233      98.061  30.564  15.715 -0.5819  1.5000       O  
ATOM   3158  N   LYS   234      96.021  30.040  16.486 -0.3479  1.5500       N  
ATOM   3159  H   LYS   234      95.145  30.384  16.855  0.2747  1.3000       H  
ATOM   3160  CA  LYS   234      96.257  28.602  16.484 -0.2400  1.7000       C  
ATOM   3161  HA  LYS   234      97.284  28.434  16.179  0.1426  1.2000       H  
ATOM   3162  CB  LYS   234      96.052  28.038  17.897 -0.0094  1.7000       C  
ATOM   3163  HB2 LYS   234      96.620  28.636  18.610  0.0362  1.2000       H  
ATOM   3164  HB3 LYS   234      94.999  28.147  18.166  0.0362  1.2000       H  
ATOM   3165  CG  LYS   234      96.425  26.575  18.047  0.0187  1.7000       C  
ATOM   3166  HG2 LYS   234      96.271  26.244  19.075  0.0103  1.2000       H  
ATOM   3167  HG3 LYS   234      95.810  25.997  17.371  0.0103  1.2000       H  
ATOM   3168  CD  LYS   234      97.863  26.338  17.623 -0.0479  1.7000       C  
ATOM   3169  HD2 LYS   234      98.063  25.269  17.708  0.0621  1.2000       H  
ATOM   3170  HD3 LYS   234      98.038  26.605  16.584  0.0621  1.2000       H  
ATOM   3171  CE  LYS   234      98.831  27.072  18.538 -0.0143  1.7000       C  
ATOM   3172  HE2 LYS   234      98.560  28.127  18.560  0.1135  1.2000       H  
ATOM   3173  HE3 LYS   234      98.751  26.670  19.549  0.1135  1.2000       H  
ATOM   3174  NZ  LYS   234     100.236  26.970  18.059 -0.3854  1.5500       N  
ATOM   3175  HZ1 LYS   234     100.825  27.581  18.609  0.3400  1.3000       H  
ATOM   3176  HZ2 LYS   234     100.561  26.017  18.156  0.3400  1.3000       H  
ATOM   3177  HZ3 LYS   234     100.284  27.245  17.088  0.3400  1.3000       H  
ATOM   3178  C   LYS   234      95.370  27.847  15.508  0.7341  1.7000       C  
ATOM   3179  O   LYS   234      95.820  26.871  14.903 -0.5894  1.5000       O  
ATOM   3180  N   VAL   235      94.115  28.273  15.341 -0.4157  1.5500       N  
ATOM   3181  H   VAL   235      93.767  29.063  15.865  0.2719  1.3000       H  
ATOM   3182  CA  VAL   235      93.204  27.563  14.453 -0.0875  1.7000       C  
ATOM   3183  HA  VAL   235      93.195  26.534  14.705  0.0969  1.2000       H  
ATOM   3184  CB  VAL   235      91.763  28.067  14.648  0.2985  1.7000       C  
ATOM   3185  HB  VAL   235      91.548  28.067  15.718 -0.0297  1.2000       H  
ATOM   3186  CG1 VAL   235      91.599  29.482  14.118 -0.3192  1.7000       C  
ATOM   3187 HG11 VAL   235      90.787  29.910  14.698  0.0791  1.2000       H  
ATOM   3188 HG12 VAL   235      92.484  30.088  14.313  0.0791  1.2000       H  
ATOM   3189 HG13 VAL   235      91.374  29.490  13.050  0.0791  1.2000       H  
ATOM   3190  CG2 VAL   235      90.777  27.131  13.973 -0.3192  1.7000       C  
ATOM   3191 HG21 VAL   235      89.760  27.468  14.174  0.0791  1.2000       H  
ATOM   3192 HG22 VAL   235      90.931  27.113  12.894  0.0791  1.2000       H  
ATOM   3193 HG23 VAL   235      90.895  26.125  14.376  0.0791  1.2000       H  
ATOM   3194  C   VAL   235      93.666  27.702  13.008  0.5973  1.7000       C  
ATOM   3195  O   VAL   235      94.106  28.772  12.567 -0.5679  1.5000       O  
ATOM   3196  N   LYS   236      93.604  26.595  12.272 -0.3479  1.5500       N  
ATOM   3197  H   LYS   236      93.262  25.743  12.692  0.2747  1.3000       H  
ATOM   3198  CA  LYS   236      93.950  26.564  10.856 -0.2400  1.7000       C  
ATOM   3199  HA  LYS   236      94.066  27.581  10.477  0.1426  1.2000       H  
ATOM   3200  CB  LYS   236      95.267  25.821  10.620 -0.0094  1.7000       C  
ATOM   3201  HB2 LYS   236      95.078  24.760  10.457  0.0362  1.2000       H  
ATOM   3202  HB3 LYS   236      95.688  26.217   9.695  0.0362  1.2000       H  
ATOM   3203  CG  LYS   236      96.257  25.927  11.767  0.0187  1.7000       C  
ATOM   3204  HG2 LYS   236      96.102  26.870  12.286  0.0103  1.2000       H  
ATOM   3205  HG3 LYS   236      96.098  25.095  12.446  0.0103  1.2000       H  
ATOM   3206  CD  LYS   236      97.688  25.961  11.264 -0.0479  1.7000       C  
ATOM   3207  HD2 LYS   236      98.052  24.951  11.084  0.0621  1.2000       H  
ATOM   3208  HD3 LYS   236      97.724  26.512  10.322  0.0621  1.2000       H  
ATOM   3209  CE  LYS   236      98.599  26.675  12.247 -0.0143  1.7000       C  
ATOM   3210  HE2 LYS   236      98.010  27.395  12.820  0.1135  1.2000       H  
ATOM   3211  HE3 LYS   236      99.027  25.948  12.938  0.1135  1.2000       H  
ATOM   3212  NZ  LYS   236      99.685  27.420  11.554 -0.3854  1.5500       N  
ATOM   3213  HZ1 LYS   236     100.248  26.781  11.009  0.3400  1.3000       H  
ATOM   3214  HZ2 LYS   236      99.280  28.112  10.937  0.3400  1.3000       H  
ATOM   3215  HZ3 LYS   236     100.269  27.886  12.234  0.3400  1.3000       H  
ATOM   3216  C   LYS   236      92.813  25.893  10.103  0.7341  1.7000       C  
ATOM   3217  O   LYS   236      92.533  24.711  10.325 -0.5894  1.5000       O  
ATOM   3218  N   VAL   237      92.164  26.641   9.217 -0.4157  1.5500       N  
ATOM   3219  H   VAL   237      92.457  27.597   9.067  0.2719  1.3000       H  
ATOM   3220  CA  VAL   237      91.015  26.158   8.462 -0.0875  1.7000       C  
ATOM   3221  HA  VAL   237      90.591  25.340   8.978  0.0969  1.2000       H  
ATOM   3222  CB  VAL   237      89.899  27.207   8.385  0.2985  1.7000       C  
ATOM   3223  HB  VAL   237      90.188  28.009   7.704 -0.0297  1.2000       H  
ATOM   3224  CG1 VAL   237      88.615  26.579   7.866 -0.3192  1.7000       C  
ATOM   3225 HG11 VAL   237      87.842  27.343   7.775  0.0791  1.2000       H  
ATOM   3226 HG12 VAL   237      88.783  26.140   6.882  0.0791  1.2000       H  
ATOM   3227 HG13 VAL   237      88.272  25.801   8.549  0.0791  1.2000       H  
ATOM   3228  CG2 VAL   237      89.675  27.838   9.749 -0.3192  1.7000       C  
ATOM   3229 HG21 VAL   237      88.792  28.478   9.716  0.0791  1.2000       H  
ATOM   3230 HG22 VAL   237      89.517  27.063  10.501  0.0791  1.2000       H  
ATOM   3231 HG23 VAL   237      90.525  28.460  10.032  0.0791  1.2000       H  
ATOM   3232  C   VAL   237      91.507  25.767   7.075  0.5973  1.7000       C  
ATOM   3233  O   VAL   237      91.706  26.629   6.210 -0.5679  1.5000       O  
ATOM   3234  N   VAL   238      91.687  24.467   6.857 -0.4157  1.5500       N  
ATOM   3235  H   VAL   238      91.492  23.817   7.605  0.2719  1.3000       H  
ATOM   3236  CA  VAL   238      92.211  23.927   5.608 -0.0875  1.7000       C  
ATOM   3237  HA  VAL   238      92.782  24.698   5.089  0.0969  1.2000       H  
ATOM   3238  CB  VAL   238      93.147  22.734   5.863  0.2985  1.7000       C  
ATOM   3239  HB  VAL   238      92.652  22.001   6.476 -0.0297  1.2000       H  
ATOM   3240  CG1 VAL   238      93.596  22.117   4.548 -0.3192  1.7000       C  
ATOM   3241 HG11 VAL   238      94.422  21.440   4.723  0.0791  1.2000       H  
ATOM   3242 HG12 VAL   238      92.778  21.558   4.091  0.0791  1.2000       H  
ATOM   3243 HG13 VAL   238      93.928  22.898   3.863  0.0791  1.2000       H  
ATOM   3244  CG2 VAL   238      94.338  23.169   6.692 -0.3192  1.7000       C  
ATOM   3245 HG21 VAL   238      94.995  22.314   6.848  0.0791  1.2000       H  
ATOM   3246 HG22 VAL   238      94.888  23.956   6.174  0.0791  1.2000       H  
ATOM   3247 HG23 VAL   238      94.018  23.538   7.667  0.0791  1.2000       H  
ATOM   3248  C   VAL   238      91.035  23.516   4.734  0.5973  1.7000       C  
ATOM   3249  O   VAL   238      90.146  22.783   5.184 -0.5679  1.5000       O  
ATOM   3250  N   ASN   239      91.029  23.983   3.490 -0.4157  1.5500       N  
ATOM   3251  H   ASN   239      91.787  24.576   3.177  0.2719  1.3000       H  
ATOM   3252  CA  ASN   239      89.963  23.679   2.546  0.0143  1.7000       C  
ATOM   3253  HA  ASN   239      89.105  23.254   3.068  0.1048  1.2000       H  
ATOM   3254  CB  ASN   239      89.475  24.944   1.834 -0.2041  1.7000       C  
ATOM   3255  HB2 ASN   239      88.790  25.478   2.492  0.0797  1.2000       H  
ATOM   3256  HB3 ASN   239      90.329  25.593   1.628  0.0797  1.2000       H  
ATOM   3257  CG  ASN   239      88.787  24.645   0.515  0.7130  1.7000       C  
ATOM   3258  OD1 ASN   239      89.377  24.789  -0.555 -0.5931  1.5000       O  
ATOM   3259  ND2 ASN   239      87.532  24.223   0.587 -0.9191  1.5500       N  
ATOM   3260 HD21 ASN   239      87.035  24.033  -0.269  0.4196  1.3000       H  
ATOM   3261 HD22 ASN   239      87.085  24.109   1.482  0.4196  1.3000       H  
ATOM   3262  C   ASN   239      90.454  22.657   1.530  0.5973  1.7000       C  
ATOM   3263  O   ASN   239      91.477  22.867   0.871 -0.5679  1.5000       O  
ATOM   3264  N   LEU   240      89.727  21.551   1.422 -0.4157  1.5500       N  
ATOM   3265  H   LEU   240      88.923  21.429   2.022  0.2719  1.3000       H  
ATOM   3266  CA  LEU   240      89.970  20.520   0.426 -0.0518  1.7000       C  
ATOM   3267  HA  LEU   240      90.834  20.831  -0.150  0.0922  1.2000       H  
ATOM   3268  CB  LEU   240      90.206  19.166   1.095 -0.1102  1.7000       C  
ATOM   3269  HB2 LEU   240      90.024  19.254   2.167  0.0457  1.2000       H  
ATOM   3270  HB3 LEU   240      89.472  18.451   0.717  0.0457  1.2000       H  
ATOM   3271  CG  LEU   240      91.592  18.562   0.917  0.3531  1.7000       C  
ATOM   3272  HG  LEU   240      92.334  19.202   1.397 -0.0361  1.2000       H  
ATOM   3273  CD1 LEU   240      91.643  17.182   1.509 -0.4121  1.7000       C  
ATOM   3274 HD11 LEU   240      92.641  16.761   1.380  0.1000  1.2000       H  
ATOM   3275 HD12 LEU   240      91.426  17.235   2.577  0.1000  1.2000       H  
ATOM   3276 HD13 LEU   240      90.914  16.529   1.027  0.1000  1.2000       H  
ATOM   3277  CD2 LEU   240      91.879  18.481  -0.559 -0.4121  1.7000       C  
ATOM   3278 HD21 LEU   240      92.894  18.112  -0.703  0.1000  1.2000       H  
ATOM   3279 HD22 LEU   240      91.201  17.758  -1.008  0.1000  1.2000       H  
ATOM   3280 HD23 LEU   240      91.770  19.403  -1.109  0.1000  1.2000       H  
ATOM   3281  C   LEU   240      88.774  20.451  -0.509  0.5973  1.7000       C  
ATOM   3282  O   LEU   240      87.626  20.509  -0.059 -0.5679  1.5000       O  
ATOM   3283  N   SER   241      89.036  20.339  -1.809 -0.4157  1.5500       N  
ATOM   3284  H   SER   241      89.985  20.364  -2.161  0.2719  1.3000       H  
ATOM   3285  CA  SER   241      87.924  20.272  -2.746 -0.0249  1.7000       C  
ATOM   3286  HA  SER   241      87.183  19.562  -2.374  0.0843  1.2000       H  
ATOM   3287  CB  SER   241      87.259  21.643  -2.919  0.2117  1.7000       C  
ATOM   3288  HB2 SER   241      87.980  22.449  -2.771  0.0352  1.2000       H  
ATOM   3289  HB3 SER   241      86.873  21.687  -3.928  0.0352  1.2000       H  
ATOM   3290  OG  SER   241      86.156  21.784  -2.040 -0.6546  1.5000       O  
ATOM   3291  HG  SER   241      86.512  21.704  -1.137  0.4275  1.2000       H  
ATOM   3292  C   SER   241      88.419  19.761  -4.089  0.5973  1.7000       C  
ATOM   3293  O   SER   241      89.545  20.050  -4.496 -0.5679  1.5000       O  
ATOM   3294  N   THR   242      87.562  18.996  -4.769 -0.4157  1.5500       N  
ATOM   3295  H   THR   242      86.660  18.768  -4.378  0.2719  1.3000       H  
ATOM   3296  CA  THR   242      87.846  18.624  -6.150 -0.0389  1.7000       C  
ATOM   3297  HA  THR   242      88.837  18.182  -6.182  0.1007  1.2000       H  
ATOM   3298  CB  THR   242      86.825  17.596  -6.640  0.3654  1.7000       C  
ATOM   3299  HB  THR   242      85.847  17.826  -6.216  0.0043  1.2000       H  
ATOM   3300  CG2 THR   242      86.710  17.622  -8.146 -0.2438  1.7000       C  
ATOM   3301 HG21 THR   242      85.927  16.929  -8.454  0.0642  1.2000       H  
ATOM   3302 HG22 THR   242      86.495  18.584  -8.576  0.0642  1.2000       H  
ATOM   3303 HG23 THR   242      87.655  17.289  -8.574  0.0642  1.2000       H  
ATOM   3304  OG1 THR   242      87.231  16.286  -6.228 -0.6761  1.5000       O  
ATOM   3305  HG1 THR   242      87.961  16.376  -5.608  0.4102  1.2000       H  
ATOM   3306  C   THR   242      87.858  19.848  -7.056  0.5973  1.7000       C  
ATOM   3307  O   THR   242      88.713  19.958  -7.941 -0.5679  1.5000       O  
ATOM   3308  N   PHE   243      86.932  20.776  -6.842 -0.4157  1.5500       N  
ATOM   3309  H   PHE   243      86.252  20.638  -6.110  0.2719  1.3000       H  
ATOM   3310  CA  PHE   243      86.915  22.054  -7.537 -0.0024  1.7000       C  
ATOM   3311  HA  PHE   243      87.823  22.185  -8.127  0.0978  1.2000       H  
ATOM   3312  CB  PHE   243      85.710  22.173  -8.477 -0.0343  1.7000       C  
ATOM   3313  HB2 PHE   243      85.520  23.225  -8.693  0.0295  1.2000       H  
ATOM   3314  HB3 PHE   243      85.977  21.698  -9.414  0.0295  1.2000       H  
ATOM   3315  CG  PHE   243      84.456  21.533  -7.946  0.0118  1.7000       C  
ATOM   3316  CD1 PHE   243      84.179  20.200  -8.197 -0.1256  1.7000       C  
ATOM   3317  HD1 PHE   243      84.845  19.614  -8.780  0.1330  1.2000       H  
ATOM   3318  CE1 PHE   243      83.032  19.615  -7.711 -0.1704  1.7000       C  
ATOM   3319  HE1 PHE   243      82.831  18.574  -7.915  0.1430  1.2000       H  
ATOM   3320  CZ  PHE   243      82.146  20.358  -6.966 -0.1072  1.7000       C  
ATOM   3321  HZ  PHE   243      81.254  19.895  -6.573  0.1297  1.2000       H  
ATOM   3322  CE2 PHE   243      82.406  21.686  -6.710 -0.1704  1.7000       C  
ATOM   3323  HE2 PHE   243      81.714  22.267  -6.119  0.1430  1.2000       H  
ATOM   3324  CD2 PHE   243      83.555  22.267  -7.199 -0.1256  1.7000       C  
ATOM   3325  HD2 PHE   243      83.767  23.303  -6.978  0.1330  1.2000       H  
ATOM   3326  C   PHE   243      86.879  23.156  -6.492  0.5973  1.7000       C  
ATOM   3327  O   PHE   243      86.086  23.088  -5.550 -0.5679  1.5000       O  
ATOM   3328  N   SER   244      87.741  24.155  -6.648 -0.4157  1.5500       N  
ATOM   3329  H   SER   244      88.373  24.181  -7.437  0.2719  1.3000       H  
ATOM   3330  CA  SER   244      87.757  25.273  -5.714 -0.0249  1.7000       C  
ATOM   3331  HA  SER   244      87.970  24.895  -4.712  0.0843  1.2000       H  
ATOM   3332  CB  SER   244      88.864  26.257  -6.089  0.2117  1.7000       C  
ATOM   3333  HB2 SER   244      88.682  27.223  -5.616  0.0352  1.2000       H  
ATOM   3334  HB3 SER   244      89.815  25.873  -5.719  0.0352  1.2000       H  
ATOM   3335  OG  SER   244      88.952  26.420  -7.493 -0.6546  1.5000       O  
ATOM   3336  HG  SER   244      89.790  26.843  -7.700  0.4275  1.2000       H  
ATOM   3337  C   SER   244      86.403  25.967  -5.711  0.5973  1.7000       C  
ATOM   3338  O   SER   244      85.977  26.524  -6.727 -0.5679  1.5000       O  
ATOM   3339  N   ASN   245      85.723  25.927  -4.573 -0.4157  1.5500       N  
ATOM   3340  H   ASN   245      86.127  25.460  -3.773  0.2719  1.3000       H  
ATOM   3341  CA  ASN   245      84.389  26.491  -4.437  0.0143  1.7000       C  
ATOM   3342  HA  ASN   245      84.068  26.944  -5.375  0.1048  1.2000       H  
ATOM   3343  CB  ASN   245      83.378  25.397  -4.087 -0.2041  1.7000       C  
ATOM   3344  HB2 ASN   245      82.436  25.809  -3.756  0.0797  1.2000       H  
ATOM   3345  HB3 ASN   245      83.150  24.867  -5.013  0.0797  1.2000       H  
ATOM   3346  CG  ASN   245      83.927  24.388  -3.101  0.7130  1.7000       C  
ATOM   3347  OD1 ASN   245      83.919  24.612  -1.893 -0.5931  1.5000       O  
ATOM   3348  ND2 ASN   245      84.413  23.271  -3.614 -0.9191  1.5500       N  
ATOM   3349 HD21 ASN   245      84.810  22.579  -3.000  0.4196  1.3000       H  
ATOM   3350 HD22 ASN   245      84.469  23.152  -4.614  0.4196  1.3000       H  
ATOM   3351  C   ASN   245      84.411  27.611  -3.396  0.5973  1.7000       C  
ATOM   3352  O   ASN   245      85.474  28.043  -2.939 -0.5679  1.5000       O  
ATOM   3353  N   ARG   246      83.215  28.086  -3.031 -0.3479  1.5500       N  
ATOM   3354  H   ARG   246      82.372  27.676  -3.408  0.2747  1.3000       H  
ATOM   3355  CA  ARG   246      83.087  29.210  -2.109 -0.2637  1.7000       C  
ATOM   3356  HA  ARG   246      83.593  30.071  -2.545  0.1560  1.2000       H  
ATOM   3357  CB  ARG   246      81.609  29.530  -1.889 -0.0007  1.7000       C  
ATOM   3358  HB2 ARG   246      81.077  28.608  -1.663  0.0327  1.2000       H  
ATOM   3359  HB3 ARG   246      81.520  30.198  -1.032  0.0327  1.2000       H  
ATOM   3360  CG  ARG   246      80.941  30.229  -3.060  0.0390  1.7000       C  
ATOM   3361  HG2 ARG   246      81.041  29.616  -3.957  0.0285  1.2000       H  
ATOM   3362  HG3 ARG   246      79.883  30.280  -2.828  0.0285  1.2000       H  
ATOM   3363  CD  ARG   246      81.559  31.596  -3.327  0.0486  1.7000       C  
ATOM   3364  HD2 ARG   246      81.675  32.128  -2.381  0.0687  1.2000       H  
ATOM   3365  HD3 ARG   246      82.546  31.466  -3.771  0.0687  1.2000       H  
ATOM   3366  NE  ARG   246      80.756  32.425  -4.222 -0.5295  1.5500       N  
ATOM   3367  HE  ARG   246      81.188  32.703  -5.090  0.3456  1.3000       H  
ATOM   3368  CZ  ARG   246      79.501  32.798  -4.003  0.8076  1.7000       C  
ATOM   3369  NH1 ARG   246      78.864  32.480  -2.888 -0.8627  1.5500       N  
ATOM   3370 HH11 ARG   246      79.330  31.935  -2.179  0.4478  1.3000       H  
ATOM   3371 HH12 ARG   246      77.900  32.749  -2.756  0.4478  1.3000       H  
ATOM   3372  NH2 ARG   246      78.872  33.526  -4.922 -0.8627  1.5500       N  
ATOM   3373 HH21 ARG   246      77.912  33.803  -4.773  0.4478  1.3000       H  
ATOM   3374 HH22 ARG   246      79.362  33.831  -5.749  0.4478  1.3000       H  
ATOM   3375  C   ARG   246      83.764  28.950  -0.771  0.7341  1.7000       C  
ATOM   3376  O   ARG   246      84.198  29.902  -0.114 -0.5894  1.5000       O  
ATOM   3377  N   THR   247      83.873  27.685  -0.362 -0.4157  1.5500       N  
ATOM   3378  H   THR   247      83.519  26.932  -0.936  0.2719  1.3000       H  
ATOM   3379  CA  THR   247      84.549  27.345   0.885 -0.0389  1.7000       C  
ATOM   3380  HA  THR   247      84.011  27.818   1.708  0.1007  1.2000       H  
ATOM   3381  CB  THR   247      84.499  25.828   1.090  0.3654  1.7000       C  
ATOM   3382  HB  THR   247      85.066  25.344   0.296  0.0043  1.2000       H  
ATOM   3383  CG2 THR   247      85.078  25.424   2.427 -0.2438  1.7000       C  
ATOM   3384 HG21 THR   247      85.012  24.341   2.530  0.0642  1.2000       H  
ATOM   3385 HG22 THR   247      86.125  25.704   2.520  0.0642  1.2000       H  
ATOM   3386 HG23 THR   247      84.493  25.880   3.222  0.0642  1.2000       H  
ATOM   3387  OG1 THR   247      83.139  25.386   1.025 -0.6761  1.5000       O  
ATOM   3388  HG1 THR   247      83.159  24.431   0.898  0.4102  1.2000       H  
ATOM   3389  C   THR   247      85.989  27.845   0.912  0.5973  1.7000       C  
ATOM   3390  O   THR   247      86.525  28.110   1.994 -0.5679  1.5000       O  
ATOM   3391  N   SER   248      86.613  28.012  -0.251 -0.4157  1.5500       N  
ATOM   3392  H   SER   248      86.144  27.769  -1.112  0.2719  1.3000       H  
ATOM   3393  CA  SER   248      87.988  28.487  -0.338 -0.0249  1.7000       C  
ATOM   3394  HA  SER   248      88.581  28.015   0.447  0.0843  1.2000       H  
ATOM   3395  CB  SER   248      88.593  28.085  -1.685  0.2117  1.7000       C  
ATOM   3396  HB2 SER   248      87.885  28.268  -2.491  0.0352  1.2000       H  
ATOM   3397  HB3 SER   248      89.487  28.679  -1.877  0.0352  1.2000       H  
ATOM   3398  OG  SER   248      88.988  26.724  -1.682 -0.6546  1.5000       O  
ATOM   3399  HG  SER   248      89.783  26.602  -1.156  0.4275  1.2000       H  
ATOM   3400  C   SER   248      88.113  29.995  -0.158  0.5973  1.7000       C  
ATOM   3401  O   SER   248      89.239  30.501  -0.120 -0.5679  1.5000       O  
ATOM   3402  N   ASN   249      86.997  30.721  -0.057 -0.4157  1.5500       N  
ATOM   3403  H   ASN   249      86.093  30.274  -0.086  0.2719  1.3000       H  
ATOM   3404  CA  ASN   249      87.067  32.178   0.019  0.0143  1.7000       C  
ATOM   3405  HA  ASN   249      87.666  32.544  -0.817  0.1048  1.2000       H  
ATOM   3406  CB  ASN   249      85.665  32.776  -0.079 -0.2041  1.7000       C  
ATOM   3407  HB2 ASN   249      84.958  32.217   0.531  0.0797  1.2000       H  
ATOM   3408  HB3 ASN   249      85.699  33.790   0.322  0.0797  1.2000       H  
ATOM   3409  CG  ASN   249      85.178  32.880  -1.510  0.7130  1.7000       C  
ATOM   3410  OD1 ASN   249      85.773  32.309  -2.422 -0.5931  1.5000       O  
ATOM   3411  ND2 ASN   249      84.089  33.614  -1.712 -0.9191  1.5500       N  
ATOM   3412 HD21 ASN   249      83.743  33.738  -2.650  0.4196  1.3000       H  
ATOM   3413 HD22 ASN   249      83.634  34.060  -0.930  0.4196  1.3000       H  
ATOM   3414  C   ASN   249      87.761  32.648   1.293  0.5973  1.7000       C  
ATOM   3415  O   ASN   249      88.555  33.596   1.261 -0.5679  1.5000       O  
ATOM   3416  N   ILE   250      87.476  32.005   2.425 -0.4157  1.5500       N  
ATOM   3417  H   ILE   250      86.845  31.217   2.406  0.2719  1.3000       H  
ATOM   3418  CA  ILE   250      88.016  32.435   3.711 -0.0597  1.7000       C  
ATOM   3419  HA  ILE   250      88.547  33.379   3.588  0.0869  1.2000       H  
ATOM   3420  CB  ILE   250      86.888  32.713   4.731  0.1303  1.7000       C  
ATOM   3421  HB  ILE   250      87.331  33.186   5.610  0.0187  1.2000       H  
ATOM   3422  CG2 ILE   250      85.881  33.696   4.154 -0.3204  1.7000       C  
ATOM   3423 HG21 ILE   250      85.185  34.007   4.934  0.0882  1.2000       H  
ATOM   3424 HG22 ILE   250      86.400  34.581   3.781  0.0882  1.2000       H  
ATOM   3425 HG23 ILE   250      85.313  33.242   3.341  0.0882  1.2000       H  
ATOM   3426  CG1 ILE   250      86.176  31.425   5.172 -0.0430  1.7000       C  
ATOM   3427 HG12 ILE   250      85.137  31.657   5.411  0.0236  1.2000       H  
ATOM   3428 HG13 ILE   250      86.159  30.713   4.348  0.0236  1.2000       H  
ATOM   3429  CD1 ILE   250      86.755  30.747   6.411 -0.0660  1.7000       C  
ATOM   3430 HD11 ILE   250      87.812  30.522   6.313  0.0186  1.2000       H  
ATOM   3431 HD12 ILE   250      86.608  31.395   7.277  0.0186  1.2000       H  
ATOM   3432 HD13 ILE   250      86.225  29.812   6.591  0.0186  1.2000       H  
ATOM   3433  C   ILE   250      89.027  31.461   4.293  0.5973  1.7000       C  
ATOM   3434  O   ILE   250      89.773  31.847   5.207 -0.5679  1.5000       O  
ATOM   3435  N   ALA   251      89.080  30.225   3.810 -0.4157  1.5500       N  
ATOM   3436  H   ALA   251      88.467  29.942   3.060  0.2719  1.3000       H  
ATOM   3437  CA  ALA   251      89.973  29.233   4.387  0.0337  1.7000       C  
ATOM   3438  HA  ALA   251      89.978  29.343   5.473  0.0823  1.2000       H  
ATOM   3439  CB  ALA   251      89.483  27.821   4.073 -0.1825  1.7000       C  
ATOM   3440  HB1 ALA   251      90.218  27.076   4.360  0.0603  1.2000       H  
ATOM   3441  HB2 ALA   251      88.548  27.631   4.599  0.0603  1.2000       H  
ATOM   3442  HB3 ALA   251      89.312  27.733   3.000  0.0603  1.2000       H  
ATOM   3443  C   ALA   251      91.395  29.413   3.873  0.5973  1.7000       C  
ATOM   3444  O   ALA   251      91.625  29.663   2.686 -0.5679  1.5000       O  
ATOM   3445  N   ASP   252      92.355  29.281   4.784 -0.5163  1.5500       N  
ATOM   3446  H   ASP   252      92.113  29.037   5.734  0.2936  1.3000       H  
ATOM   3447  CA  ASP   252      93.769  29.374   4.455  0.0381  1.7000       C  
ATOM   3448  HA  ASP   252      93.901  30.056   3.614  0.0880  1.2000       H  
ATOM   3449  CB  ASP   252      94.574  29.933   5.633 -0.0303  1.7000       C  
ATOM   3450  HB2 ASP   252      95.641  29.874   5.423 -0.0122  1.2000       H  
ATOM   3451  HB3 ASP   252      94.329  30.992   5.733 -0.0122  1.2000       H  
ATOM   3452  CG  ASP   252      94.246  29.247   6.943  0.7994  1.7000       C  
ATOM   3453  OD1 ASP   252      94.846  28.190   7.230 -0.8014  1.5000       O  
ATOM   3454  OD2 ASP   252      93.387  29.765   7.688 -0.8014  1.5000       O  
ATOM   3455  C   ASP   252      94.294  28.001   4.060  0.5366  1.7000       C  
ATOM   3456  O   ASP   252      93.948  26.994   4.684 -0.5819  1.5000       O  
ATOM   3457  N   ILE   253      95.131  27.976   3.022 -0.4157  1.5500       N  
ATOM   3458  H   ILE   253      95.327  28.845   2.550  0.2719  1.3000       H  
ATOM   3459  CA  ILE   253      95.621  26.752   2.390 -0.0597  1.7000       C  
ATOM   3460  HA  ILE   253      96.300  27.042   1.588  0.0869  1.2000       H  
ATOM   3461  CB  ILE   253      96.402  25.858   3.373  0.1303  1.7000       C  
ATOM   3462  HB  ILE   253      95.748  25.500   4.166  0.0187  1.2000       H  
ATOM   3463  CG2 ILE   253      96.891  24.599   2.674 -0.3204  1.7000       C  
ATOM   3464 HG21 ILE   253      97.445  23.978   3.379  0.0882  1.2000       H  
ATOM   3465 HG22 ILE   253      96.054  24.006   2.306  0.0882  1.2000       H  
ATOM   3466 HG23 ILE   253      97.544  24.861   1.841  0.0882  1.2000       H  
ATOM   3467  CG1 ILE   253      97.567  26.628   3.998 -0.0430  1.7000       C  
ATOM   3468 HG12 ILE   253      98.438  25.975   4.040  0.0236  1.2000       H  
ATOM   3469 HG13 ILE   253      97.847  27.485   3.385  0.0236  1.2000       H  
ATOM   3470  CD1 ILE   253      97.317  27.075   5.422 -0.0660  1.7000       C  
ATOM   3471 HD11 ILE   253      96.679  27.950   5.421  0.0186  1.2000       H  
ATOM   3472 HD12 ILE   253      96.854  26.276   6.002  0.0186  1.2000       H  
ATOM   3473 HD13 ILE   253      98.267  27.341   5.885  0.0186  1.2000       H  
ATOM   3474  C   ILE   253      94.446  25.997   1.783  0.5973  1.7000       C  
ATOM   3475  O   ILE   253      93.610  25.438   2.501 -0.5679  1.5000       O  
ATOM   3476  N   GLU   254      94.388  25.956   0.456 -0.5163  1.5500       N  
ATOM   3477  H   GLU   254      95.107  26.403  -0.091  0.2936  1.3000       H  
ATOM   3478  CA  GLU   254      93.323  25.276  -0.262  0.0397  1.7000       C  
ATOM   3479  HA  GLU   254      92.708  24.742   0.448  0.1105  1.2000       H  
ATOM   3480  CB  GLU   254      92.406  26.284  -0.987  0.0560  1.7000       C  
ATOM   3481  HB2 GLU   254      91.411  25.880  -1.050 -0.0173  1.2000       H  
ATOM   3482  HB3 GLU   254      92.317  27.165  -0.348 -0.0173  1.2000       H  
ATOM   3483  CG  GLU   254      92.879  26.750  -2.358  0.0136  1.7000       C  
ATOM   3484  HG2 GLU   254      92.463  27.744  -2.529 -0.0425  1.2000       H  
ATOM   3485  HG3 GLU   254      93.965  26.851  -2.380 -0.0425  1.2000       H  
ATOM   3486  CD  GLU   254      92.386  25.863  -3.482  0.8054  1.7000       C  
ATOM   3487  OE1 GLU   254      91.490  25.029  -3.234 -0.8188  1.5000       O  
ATOM   3488  OE2 GLU   254      92.895  25.998  -4.614 -0.8188  1.5000       O  
ATOM   3489  C   GLU   254      93.944  24.288  -1.235  0.5366  1.7000       C  
ATOM   3490  O   GLU   254      94.991  24.559  -1.830 -0.5819  1.5000       O  
ATOM   3491  N   ILE   255      93.310  23.127  -1.372 -0.4157  1.5500       N  
ATOM   3492  H   ILE   255      92.436  22.977  -0.886  0.2719  1.3000       H  
ATOM   3493  CA  ILE   255      93.853  22.029  -2.160 -0.0597  1.7000       C  
ATOM   3494  HA  ILE   255      94.710  22.377  -2.739  0.0869  1.2000       H  
ATOM   3495  CB  ILE   255      94.326  20.869  -1.264  0.1303  1.7000       C  
ATOM   3496  HB  ILE   255      93.483  20.513  -0.688  0.0187  1.2000       H  
ATOM   3497  CG2 ILE   255      94.905  19.750  -2.105 -0.3204  1.7000       C  
ATOM   3498 HG21 ILE   255      95.167  18.893  -1.487  0.0882  1.2000       H  
ATOM   3499 HG22 ILE   255      94.178  19.387  -2.830  0.0882  1.2000       H  
ATOM   3500 HG23 ILE   255      95.796  20.105  -2.623  0.0882  1.2000       H  
ATOM   3501  CG1 ILE   255      95.363  21.358  -0.254 -0.0430  1.7000       C  
ATOM   3502 HG12 ILE   255      96.206  21.805  -0.772  0.0236  1.2000       H  
ATOM   3503 HG13 ILE   255      94.915  22.127   0.376  0.0236  1.2000       H  
ATOM   3504  CD1 ILE   255      95.858  20.279   0.680 -0.0660  1.7000       C  
ATOM   3505 HD11 ILE   255      96.446  20.738   1.476  0.0186  1.2000       H  
ATOM   3506 HD12 ILE   255      95.010  19.758   1.125  0.0186  1.2000       H  
ATOM   3507 HD13 ILE   255      96.498  19.570   0.155  0.0186  1.2000       H  
ATOM   3508  C   ILE   255      92.790  21.554  -3.140  0.5973  1.7000       C  
ATOM   3509  O   ILE   255      91.624  21.382  -2.764 -0.5679  1.5000       O  
ATOM   3510  N   ILE   256      93.193  21.368  -4.396 -0.4157  1.5500       N  
ATOM   3511  H   ILE   256      94.155  21.557  -4.636  0.2719  1.3000       H  
ATOM   3512  CA  ILE   256      92.343  20.818  -5.447 -0.0597  1.7000       C  
ATOM   3513  HA  ILE   256      91.382  20.724  -5.070  0.0869  1.2000       H  
ATOM   3514  CB  ILE   256      92.261  21.751  -6.664  0.1303  1.7000       C  
ATOM   3515  HB  ILE   256      93.236  22.211  -6.837  0.0187  1.2000       H  
ATOM   3516  CG2 ILE   256      91.904  20.967  -7.915 -0.3204  1.7000       C  
ATOM   3517 HG21 ILE   256      91.694  21.585  -8.784  0.0882  1.2000       H  
ATOM   3518 HG22 ILE   256      92.777  20.392  -8.204  0.0882  1.2000       H  
ATOM   3519 HG23 ILE   256      91.074  20.296  -7.725  0.0882  1.2000       H  
ATOM   3520  CG1 ILE   256      91.232  22.857  -6.424 -0.0430  1.7000       C  
ATOM   3521 HG12 ILE   256      90.311  22.432  -6.023  0.0236  1.2000       H  
ATOM   3522 HG13 ILE   256      91.639  23.545  -5.682  0.0236  1.2000       H  
ATOM   3523  CD1 ILE   256      90.881  23.639  -7.674 -0.0660  1.7000       C  
ATOM   3524 HD11 ILE   256      90.523  24.609  -7.378  0.0186  1.2000       H  
ATOM   3525 HD12 ILE   256      91.771  23.806  -8.283  0.0186  1.2000       H  
ATOM   3526 HD13 ILE   256      90.113  23.126  -8.254  0.0186  1.2000       H  
ATOM   3527  C   ILE   256      92.912  19.461  -5.832  0.5973  1.7000       C  
ATOM   3528  O   ILE   256      94.092  19.353  -6.184 -0.5679  1.5000       O  
ATOM   3529  N   PHE   257      92.077  18.427  -5.767 -0.4157  1.5500       N  
ATOM   3530  H   PHE   257      91.128  18.576  -5.453  0.2719  1.3000       H  
ATOM   3531  CA  PHE   257      92.512  17.063  -6.016 -0.0024  1.7000       C  
ATOM   3532  HA  PHE   257      93.513  17.075  -6.442  0.0978  1.2000       H  
ATOM   3533  CB  PHE   257      92.558  16.243  -4.717 -0.0343  1.7000       C  
ATOM   3534  HB2 PHE   257      93.045  15.290  -4.922  0.0295  1.2000       H  
ATOM   3535  HB3 PHE   257      93.173  16.772  -3.987  0.0295  1.2000       H  
ATOM   3536  CG  PHE   257      91.207  15.971  -4.114  0.0118  1.7000       C  
ATOM   3537  CD1 PHE   257      90.486  16.981  -3.503 -0.1256  1.7000       C  
ATOM   3538  HD1 PHE   257      90.895  17.978  -3.444  0.1330  1.2000       H  
ATOM   3539  CE1 PHE   257      89.251  16.728  -2.944 -0.1704  1.7000       C  
ATOM   3540  HE1 PHE   257      88.713  17.513  -2.436  0.1430  1.2000       H  
ATOM   3541  CZ  PHE   257      88.730  15.457  -2.979 -0.1072  1.7000       C  
ATOM   3542  HZ  PHE   257      87.774  15.248  -2.519  0.1297  1.2000       H  
ATOM   3543  CE2 PHE   257      89.438  14.440  -3.573 -0.1704  1.7000       C  
ATOM   3544  HE2 PHE   257      89.046  13.434  -3.552  0.1430  1.2000       H  
ATOM   3545  CD2 PHE   257      90.672  14.696  -4.133 -0.1256  1.7000       C  
ATOM   3546  HD2 PHE   257      91.277  13.881  -4.419  0.1330  1.2000       H  
ATOM   3547  C   PHE   257      91.586  16.405  -7.027  0.5973  1.7000       C  
ATOM   3548  O   PHE   257      90.436  16.811  -7.205 -0.5679  1.5000       O  
ATOM   3549  N   LYS   258      92.113  15.389  -7.703 -0.3479  1.5500       N  
ATOM   3550  H   LYS   258      93.060  15.093  -7.512  0.2747  1.3000       H  
ATOM   3551  CA  LYS   258      91.330  14.677  -8.701 -0.2400  1.7000       C  
ATOM   3552  HA  LYS   258      90.977  15.413  -9.422  0.1426  1.2000       H  
ATOM   3553  CB  LYS   258      92.193  13.643  -9.422 -0.0094  1.7000       C  
ATOM   3554  HB2 LYS   258      93.038  13.360  -8.793  0.0362  1.2000       H  
ATOM   3555  HB3 LYS   258      91.573  12.763  -9.566  0.0362  1.2000       H  
ATOM   3556  CG  LYS   258      92.688  14.081 -10.787  0.0187  1.7000       C  
ATOM   3557  HG2 LYS   258      91.832  14.197 -11.453  0.0103  1.2000       H  
ATOM   3558  HG3 LYS   258      93.144  15.052 -10.694  0.0103  1.2000       H  
ATOM   3559  CD  LYS   258      93.659  13.077 -11.398 -0.0479  1.7000       C  
ATOM   3560  HD2 LYS   258      94.120  13.558 -12.262  0.0621  1.2000       H  
ATOM   3561  HD3 LYS   258      94.451  12.847 -10.701  0.0621  1.2000       H  
ATOM   3562  CE  LYS   258      92.961  11.820 -11.899 -0.0143  1.7000       C  
ATOM   3563  HE2 LYS   258      92.063  12.098 -12.451  0.1135  1.2000       H  
ATOM   3564  HE3 LYS   258      93.645  11.324 -12.590  0.1135  1.2000       H  
ATOM   3565  NZ  LYS   258      92.618  10.853 -10.821 -0.3854  1.5500       N  
ATOM   3566  HZ1 LYS   258      92.336   9.972 -11.227  0.3400  1.3000       H  
ATOM   3567  HZ2 LYS   258      93.434  10.707 -10.239  0.3400  1.3000       H  
ATOM   3568  HZ3 LYS   258      91.866  11.221 -10.255  0.3400  1.3000       H  
ATOM   3569  C   LYS   258      90.141  13.989  -8.038  0.7341  1.7000       C  
ATOM   3570  O   LYS   258      90.270  13.465  -6.929 -0.5894  1.5000       O  
ATOM   3571  N   PRO   259      88.975  13.980  -8.682 -0.2548  1.5500       N  
ATOM   3572  CD  PRO   259      88.644  14.622  -9.963  0.0192  1.7000       C  
ATOM   3573  HD2 PRO   259      89.428  14.477 -10.707  0.0391  1.2000       H  
ATOM   3574  HD3 PRO   259      88.441  15.681  -9.814  0.0391  1.2000       H  
ATOM   3575  CG  PRO   259      87.410  13.901 -10.377  0.0189  1.7000       C  
ATOM   3576  HG2 PRO   259      87.692  12.986 -10.900  0.0213  1.2000       H  
ATOM   3577  HG3 PRO   259      86.786  14.519 -11.023  0.0213  1.2000       H  
ATOM   3578  CB  PRO   259      86.702  13.539  -9.117 -0.0070  1.7000       C  
ATOM   3579  HB2 PRO   259      86.081  12.653  -9.254  0.0253  1.2000       H  
ATOM   3580  HB3 PRO   259      86.084  14.380  -8.799  0.0253  1.2000       H  
ATOM   3581  CA  PRO   259      87.812  13.318  -8.083 -0.0266  1.7000       C  
ATOM   3582  HA  PRO   259      87.544  13.801  -7.143  0.0641  1.2000       H  
ATOM   3583  C   PRO   259      88.075  11.840  -7.851  0.5896  1.7000       C  
ATOM   3584  O   PRO   259      88.789  11.187  -8.614 -0.5748  1.5000       O  
ATOM   3585  N   ASN   260      87.495  11.325  -6.763 -0.4157  1.5500       N  
ATOM   3586  H   ASN   260      86.920  11.921  -6.185  0.2719  1.3000       H  
ATOM   3587  CA  ASN   260      87.673   9.937  -6.334  0.0143  1.7000       C  
ATOM   3588  HA  ASN   260      87.039   9.797  -5.461  0.1048  1.2000       H  
ATOM   3589  CB  ASN   260      87.220   8.953  -7.419 -0.2041  1.7000       C  
ATOM   3590  HB2 ASN   260      86.535   9.450  -8.103  0.0797  1.2000       H  
ATOM   3591  HB3 ASN   260      88.063   8.632  -8.032  0.0797  1.2000       H  
ATOM   3592  CG  ASN   260      86.532   7.734  -6.851  0.7130  1.7000       C  
ATOM   3593  OD1 ASN   260      87.149   6.924  -6.164 -0.5931  1.5000       O  
ATOM   3594  ND2 ASN   260      85.240   7.601  -7.127 -0.9191  1.5500       N  
ATOM   3595 HD21 ASN   260      84.734   6.813  -6.753  0.4196  1.3000       H  
ATOM   3596 HD22 ASN   260      84.767   8.289  -7.692  0.4196  1.3000       H  
ATOM   3597  C   ASN   260      89.112   9.645  -5.919  0.5973  1.7000       C  
ATOM   3598  O   ASN   260      89.584   8.512  -6.036 -0.5679  1.5000       O  
ATOM   3599  N   THR   261      89.830  10.659  -5.424 -0.4157  1.5500       N  
ATOM   3600  H   THR   261      89.419  11.578  -5.338  0.2719  1.3000       H  
ATOM   3601  CA  THR   261      91.215  10.475  -5.003 -0.0389  1.7000       C  
ATOM   3602  HA  THR   261      91.439   9.428  -4.891  0.1007  1.2000       H  
ATOM   3603  CB  THR   261      92.185  11.121  -5.996  0.3654  1.7000       C  
ATOM   3604  HB  THR   261      93.205  10.894  -5.691  0.0043  1.2000       H  
ATOM   3605  CG2 THR   261      91.972  10.571  -7.394 -0.2438  1.7000       C  
ATOM   3606 HG21 THR   261      92.885  10.733  -7.966  0.0642  1.2000       H  
ATOM   3607 HG22 THR   261      91.742   9.517  -7.413  0.0642  1.2000       H  
ATOM   3608 HG23 THR   261      91.161  11.099  -7.884  0.0642  1.2000       H  
ATOM   3609  OG1 THR   261      91.985  12.538  -6.009 -0.6761  1.5000       O  
ATOM   3610  HG1 THR   261      91.114  12.752  -6.373  0.4102  1.2000       H  
ATOM   3611  C   THR   261      91.480  11.019  -3.603  0.5973  1.7000       C  
ATOM   3612  O   THR   261      92.628  11.340  -3.281 -0.5679  1.5000       O  
ATOM   3613  N   ASP   262      90.451  11.140  -2.761 -0.5163  1.5500       N  
ATOM   3614  H   ASP   262      89.521  10.856  -3.033  0.2936  1.3000       H  
ATOM   3615  CA  ASP   262      90.699  11.470  -1.361  0.0381  1.7000       C  
ATOM   3616  HA  ASP   262      91.456  12.251  -1.296  0.0880  1.2000       H  
ATOM   3617  CB  ASP   262      89.430  12.012  -0.708 -0.0303  1.7000       C  
ATOM   3618  HB2 ASP   262      89.477  11.890   0.376 -0.0122  1.2000       H  
ATOM   3619  HB3 ASP   262      89.373  13.081  -0.918 -0.0122  1.2000       H  
ATOM   3620  CG  ASP   262      88.179  11.355  -1.238  0.7994  1.7000       C  
ATOM   3621  OD1 ASP   262      88.217  10.139  -1.498 -0.8014  1.5000       O  
ATOM   3622  OD2 ASP   262      87.154  12.045  -1.387 -0.8014  1.5000       O  
ATOM   3623  C   ASP   262      91.216  10.264  -0.588  0.5366  1.7000       C  
ATOM   3624  O   ASP   262      91.825  10.424   0.477 -0.5819  1.5000       O  
ATOM   3625  N   LEU   263      90.980   9.056  -1.107 -0.4157  1.5500       N  
ATOM   3626  H   LEU   263      90.416   8.965  -1.940  0.2719  1.3000       H  
ATOM   3627  CA  LEU   263      91.499   7.852  -0.468 -0.0518  1.7000       C  
ATOM   3628  HA  LEU   263      91.111   7.823   0.544  0.0922  1.2000       H  
ATOM   3629  CB  LEU   263      91.023   6.604  -1.222 -0.1102  1.7000       C  
ATOM   3630  HB2 LEU   263      91.302   6.731  -2.254  0.0457  1.2000       H  
ATOM   3631  HB3 LEU   263      91.616   5.772  -0.837  0.0457  1.2000       H  
ATOM   3632  CG  LEU   263      89.562   6.126  -1.201  0.3531  1.7000       C  
ATOM   3633  HG  LEU   263      89.255   5.978  -0.164 -0.0361  1.2000       H  
ATOM   3634  CD1 LEU   263      88.629   7.130  -1.821 -0.4121  1.7000       C  
ATOM   3635 HD11 LEU   263      87.639   6.703  -1.973  0.1000  1.2000       H  
ATOM   3636 HD12 LEU   263      88.521   7.915  -1.088  0.1000  1.2000       H  
ATOM   3637 HD13 LEU   263      89.018   7.512  -2.766  0.1000  1.2000       H  
ATOM   3638  CD2 LEU   263      89.403   4.807  -1.922 -0.4121  1.7000       C  
ATOM   3639 HD21 LEU   263      88.352   4.645  -2.155  0.1000  1.2000       H  
ATOM   3640 HD22 LEU   263      89.942   4.797  -2.860  0.1000  1.2000       H  
ATOM   3641 HD23 LEU   263      89.649   4.013  -1.246  0.1000  1.2000       H  
ATOM   3642  C   LEU   263      93.021   7.885  -0.410  0.5973  1.7000       C  
ATOM   3643  O   LEU   263      93.625   7.550   0.620 -0.5679  1.5000       O  
ATOM   3644  N   ALA   264      93.658   8.303  -1.507 -0.4157  1.5500       N  
ATOM   3645  H   ALA   264      93.133   8.579  -2.323  0.2719  1.3000       H  
ATOM   3646  CA  ALA   264      95.111   8.403  -1.539  0.0337  1.7000       C  
ATOM   3647  HA  ALA   264      95.531   7.429  -1.282  0.0823  1.2000       H  
ATOM   3648  CB  ALA   264      95.581   8.770  -2.945 -0.1825  1.7000       C  
ATOM   3649  HB1 ALA   264      94.735   9.004  -3.595  0.0603  1.2000       H  
ATOM   3650  HB2 ALA   264      96.247   9.634  -2.919  0.0603  1.2000       H  
ATOM   3651  HB3 ALA   264      96.125   7.927  -3.374  0.0603  1.2000       H  
ATOM   3652  C   ALA   264      95.619   9.416  -0.524  0.5973  1.7000       C  
ATOM   3653  O   ALA   264      96.631   9.179   0.142 -0.5679  1.5000       O  
ATOM   3654  N   ILE   265      94.936  10.554  -0.396 -0.4157  1.5500       N  
ATOM   3655  H   ILE   265      94.114  10.727  -0.957  0.2719  1.3000       H  
ATOM   3656  CA  ILE   265      95.367  11.571   0.560 -0.0597  1.7000       C  
ATOM   3657  HA  ILE   265      96.418  11.796   0.369  0.0869  1.2000       H  
ATOM   3658  CB  ILE   265      94.563  12.867   0.357  0.1303  1.7000       C  
ATOM   3659  HB  ILE   265      93.524  12.659   0.606  0.0187  1.2000       H  
ATOM   3660  CG2 ILE   265      95.090  13.953   1.262 -0.3204  1.7000       C  
ATOM   3661 HG21 ILE   265      95.525  13.577   2.183  0.0882  1.2000       H  
ATOM   3662 HG22 ILE   265      95.833  14.552   0.757  0.0882  1.2000       H  
ATOM   3663 HG23 ILE   265      94.266  14.614   1.532  0.0882  1.2000       H  
ATOM   3664  CG1 ILE   265      94.640  13.316  -1.103 -0.0430  1.7000       C  
ATOM   3665 HG12 ILE   265      95.668  13.583  -1.353  0.0236  1.2000       H  
ATOM   3666 HG13 ILE   265      94.347  12.510  -1.770  0.0236  1.2000       H  
ATOM   3667  CD1 ILE   265      93.732  14.476  -1.435 -0.0660  1.7000       C  
ATOM   3668 HD11 ILE   265      92.694  14.209  -1.238  0.0186  1.2000       H  
ATOM   3669 HD12 ILE   265      93.996  15.354  -0.845  0.0186  1.2000       H  
ATOM   3670 HD13 ILE   265      93.841  14.721  -2.491  0.0186  1.2000       H  
ATOM   3671  C   ILE   265      95.248  11.052   1.987  0.5973  1.7000       C  
ATOM   3672  O   ILE   265      96.152  11.248   2.813 -0.5679  1.5000       O  
ATOM   3673  N   TRP   266      94.137  10.380   2.302 -0.4157  1.5500       N  
ATOM   3674  H   TRP   266      93.402  10.248   1.620  0.2719  1.3000       H  
ATOM   3675  CA  TRP   266      93.964   9.820   3.639 -0.0275  1.7000       C  
ATOM   3676  HA  TRP   266      94.039  10.629   4.364  0.1123  1.2000       H  
ATOM   3677  CB  TRP   266      92.594   9.154   3.758 -0.0050  1.7000       C  
ATOM   3678  HB2 TRP   266      92.309   8.739   2.792  0.0339  1.2000       H  
ATOM   3679  HB3 TRP   266      92.671   8.325   4.462  0.0339  1.2000       H  
ATOM   3680  CG  TRP   266      91.506  10.038   4.260 -0.1415  1.7000       C  
ATOM   3681  CD1 TRP   266      90.306  10.261   3.664 -0.1638  1.7000       C  
ATOM   3682  HD1 TRP   266      89.991   9.818   2.731  0.2062  1.2000       H  
ATOM   3683  NE1 TRP   266      89.557  11.127   4.416 -0.3418  1.5500       N  
ATOM   3684  HE1 TRP   266      88.624  11.422   4.171  0.3412  1.3000       H  
ATOM   3685  CE2 TRP   266      90.273  11.484   5.527  0.1380  1.7000       C  
ATOM   3686  CZ2 TRP   266      89.938  12.338   6.572 -0.2601  1.7000       C  
ATOM   3687  HZ2 TRP   266      88.982  12.841   6.599  0.1572  1.2000       H  
ATOM   3688  CH2 TRP   266      90.859  12.508   7.566 -0.1134  1.7000       C  
ATOM   3689  HH2 TRP   266      90.606  13.122   8.418  0.1417  1.2000       H  
ATOM   3690  CZ3 TRP   266      92.094  11.856   7.532 -0.1972  1.7000       C  
ATOM   3691  HZ3 TRP   266      92.736  11.871   8.364  0.1447  1.2000       H  
ATOM   3692  CE3 TRP   266      92.429  11.010   6.494 -0.2387  1.7000       C  
ATOM   3693  HE3 TRP   266      93.366  10.490   6.467  0.1700  1.2000       H  
ATOM   3694  CD2 TRP   266      91.507  10.815   5.465  0.1243  1.7000       C  
ATOM   3695  C   TRP   266      95.059   8.810   3.951  0.5973  1.7000       C  
ATOM   3696  O   TRP   266      95.647   8.822   5.042 -0.5679  1.5000       O  
ATOM   3697  N   ASN   267      95.347   7.923   2.997 -0.4157  1.5500       N  
ATOM   3698  H   ASN   267      94.848   7.933   2.118  0.2719  1.3000       H  
ATOM   3699  CA  ASN   267      96.359   6.904   3.237  0.0143  1.7000       C  
ATOM   3700  HA  ASN   267      96.151   6.426   4.196  0.1048  1.2000       H  
ATOM   3701  CB  ASN   267      96.299   5.840   2.146 -0.2041  1.7000       C  
ATOM   3702  HB2 ASN   267      96.001   6.273   1.190  0.0797  1.2000       H  
ATOM   3703  HB3 ASN   267      97.298   5.437   2.034  0.0797  1.2000       H  
ATOM   3704  CG  ASN   267      95.421   4.669   2.528  0.7130  1.7000       C  
ATOM   3705  OD1 ASN   267      95.680   3.981   3.514 -0.5931  1.5000       O  
ATOM   3706  ND2 ASN   267      94.375   4.437   1.750 -0.9191  1.5500       N  
ATOM   3707 HD21 ASN   267      93.757   3.681   1.982  0.4196  1.3000       H  
ATOM   3708 HD22 ASN   267      94.216   5.003   0.932  0.4196  1.3000       H  
ATOM   3709  C   ASN   267      97.754   7.508   3.335  0.5973  1.7000       C  
ATOM   3710  O   ASN   267      98.575   7.031   4.126 -0.5679  1.5000       O  
ATOM   3711  N   TYR   268      98.041   8.556   2.559 -0.4157  1.5500       N  
ATOM   3712  H   TYR   268      97.353   8.924   1.918  0.2719  1.3000       H  
ATOM   3713  CA  TYR   268      99.317   9.248   2.699 -0.0014  1.7000       C  
ATOM   3714  HA  TYR   268     100.125   8.530   2.556  0.0876  1.2000       H  
ATOM   3715  CB  TYR   268      99.455  10.350   1.651 -0.0152  1.7000       C  
ATOM   3716  HB2 TYR   268      99.752   9.869   0.729  0.0295  1.2000       H  
ATOM   3717  HB3 TYR   268      98.505  10.865   1.509  0.0295  1.2000       H  
ATOM   3718  CG  TYR   268     100.539  11.348   1.999 -0.0011  1.7000       C  
ATOM   3719  CD1 TYR   268     101.833  10.928   2.281 -0.1906  1.7000       C  
ATOM   3720  HD1 TYR   268     102.078   9.878   2.236  0.1699  1.2000       H  
ATOM   3721  CE1 TYR   268     102.820  11.830   2.616 -0.2341  1.7000       C  
ATOM   3722  HE1 TYR   268     103.819  11.486   2.841  0.1656  1.2000       H  
ATOM   3723  CZ  TYR   268     102.520  13.170   2.684  0.3226  1.7000       C  
ATOM   3724  OH  TYR   268     103.503  14.072   3.018 -0.5579  1.5000       O  
ATOM   3725  HH  TYR   268     103.177  14.969   3.109  0.3992  1.2000       H  
ATOM   3726  CE2 TYR   268     101.243  13.612   2.420 -0.2341  1.7000       C  
ATOM   3727  HE2 TYR   268     100.982  14.634   2.604  0.1656  1.2000       H  
ATOM   3728  CD2 TYR   268     100.260  12.702   2.085 -0.1906  1.7000       C  
ATOM   3729  HD2 TYR   268      99.252  13.050   1.917  0.1699  1.2000       H  
ATOM   3730  C   TYR   268      99.458   9.846   4.090  0.5973  1.7000       C  
ATOM   3731  O   TYR   268     100.518   9.747   4.714 -0.5679  1.5000       O  
ATOM   3732  N   ILE   269      98.402  10.494   4.582 -0.4157  1.5500       N  
ATOM   3733  H   ILE   269      97.549  10.576   4.045  0.2719  1.3000       H  
ATOM   3734  CA  ILE   269      98.473  11.101   5.908 -0.0597  1.7000       C  
ATOM   3735  HA  ILE   269      99.329  11.777   5.934  0.0869  1.2000       H  
ATOM   3736  CB  ILE   269      97.205  11.927   6.185  0.1303  1.7000       C  
ATOM   3737  HB  ILE   269      96.329  11.305   5.991  0.0187  1.2000       H  
ATOM   3738  CG2 ILE   269      97.162  12.362   7.635 -0.3204  1.7000       C  
ATOM   3739 HG21 ILE   269      96.323  13.026   7.772  0.0882  1.2000       H  
ATOM   3740 HG22 ILE   269      97.012  11.507   8.292  0.0882  1.2000       H  
ATOM   3741 HG23 ILE   269      98.080  12.885   7.908  0.0882  1.2000       H  
ATOM   3742  CG1 ILE   269      97.164  13.146   5.264 -0.0430  1.7000       C  
ATOM   3743 HG12 ILE   269      97.971  13.830   5.532  0.0236  1.2000       H  
ATOM   3744 HG13 ILE   269      97.340  12.847   4.235  0.0236  1.2000       H  
ATOM   3745  CD1 ILE   269      95.863  13.900   5.310 -0.0660  1.7000       C  
ATOM   3746 HD11 ILE   269      95.805  14.566   4.452  0.0186  1.2000       H  
ATOM   3747 HD12 ILE   269      95.034  13.194   5.268  0.0186  1.2000       H  
ATOM   3748 HD13 ILE   269      95.791  14.496   6.220  0.0186  1.2000       H  
ATOM   3749  C   ILE   269      98.700  10.031   6.966  0.5973  1.7000       C  
ATOM   3750  O   ILE   269      99.520  10.199   7.879 -0.5679  1.5000       O  
ATOM   3751  N   ALA   270      97.992   8.906   6.853 -0.4157  1.5500       N  
ATOM   3752  H   ALA   270      97.342   8.779   6.090  0.2719  1.3000       H  
ATOM   3753  CA  ALA   270      98.164   7.837   7.831  0.0337  1.7000       C  
ATOM   3754  HA  ALA   270      98.001   8.233   8.830  0.0823  1.2000       H  
ATOM   3755  CB  ALA   270      97.122   6.748   7.602 -0.1825  1.7000       C  
ATOM   3756  HB1 ALA   270      97.283   5.920   8.294  0.0603  1.2000       H  
ATOM   3757  HB2 ALA   270      96.126   7.144   7.733  0.0603  1.2000       H  
ATOM   3758  HB3 ALA   270      97.188   6.398   6.575  0.0603  1.2000       H  
ATOM   3759  C   ALA   270      99.574   7.254   7.785  0.5973  1.7000       C  
ATOM   3760  O   ALA   270     100.175   6.985   8.832 -0.5679  1.5000       O  
ATOM   3761  N   ARG   271     100.119   7.047   6.582 -0.3479  1.5500       N  
ATOM   3762  H   ARG   271      99.610   7.285   5.742  0.2747  1.3000       H  
ATOM   3763  CA  ARG   271     101.484   6.542   6.470 -0.2637  1.7000       C  
ATOM   3764  HA  ARG   271     101.559   5.619   7.047  0.1560  1.2000       H  
ATOM   3765  CB  ARG   271     101.815   6.220   5.015 -0.0007  1.7000       C  
ATOM   3766  HB2 ARG   271     101.048   5.593   4.569  0.0327  1.2000       H  
ATOM   3767  HB3 ARG   271     101.782   7.166   4.471  0.0327  1.2000       H  
ATOM   3768  CG  ARG   271     103.181   5.589   4.830  0.0390  1.7000       C  
ATOM   3769  HG2 ARG   271     103.879   5.934   5.586  0.0285  1.2000       H  
ATOM   3770  HG3 ARG   271     103.111   4.506   4.927  0.0285  1.2000       H  
ATOM   3771  CD  ARG   271     103.778   5.970   3.490  0.0486  1.7000       C  
ATOM   3772  HD2 ARG   271     103.238   5.459   2.693  0.0687  1.2000       H  
ATOM   3773  HD3 ARG   271     103.635   7.040   3.349  0.0687  1.2000       H  
ATOM   3774  NE  ARG   271     105.191   5.624   3.404 -0.5295  1.5500       N  
ATOM   3775  HE  ARG   271     105.447   4.680   3.650  0.3456  1.3000       H  
ATOM   3776  CZ  ARG   271     106.143   6.463   3.020  0.8076  1.7000       C  
ATOM   3777  NH1 ARG   271     105.869   7.712   2.686 -0.8627  1.5500       N  
ATOM   3778 HH11 ARG   271     104.912   8.032   2.711  0.4478  1.3000       H  
ATOM   3779 HH12 ARG   271     106.613   8.342   2.431  0.4478  1.3000       H  
ATOM   3780  NH2 ARG   271     107.402   6.036   2.972 -0.8627  1.5500       N  
ATOM   3781 HH21 ARG   271     108.142   6.660   2.691  0.4478  1.3000       H  
ATOM   3782 HH22 ARG   271     107.612   5.085   3.233  0.4478  1.3000       H  
ATOM   3783  C   ARG   271     102.492   7.537   7.026  0.7341  1.7000       C  
ATOM   3784  O   ARG   271     103.476   7.144   7.659 -0.5894  1.5000       O  
ATOM   3785  N   GLU   272     102.270   8.831   6.786 -0.5163  1.5500       N  
ATOM   3786  H   GLU   272     101.467   9.124   6.247  0.2936  1.3000       H  
ATOM   3787  CA  GLU   272     103.142   9.850   7.356  0.0397  1.7000       C  
ATOM   3788  HA  GLU   272     104.137   9.586   7.026  0.1105  1.2000       H  
ATOM   3789  CB  GLU   272     102.717  11.234   6.861  0.0560  1.7000       C  
ATOM   3790  HB2 GLU   272     102.613  11.182   5.776 -0.0173  1.2000       H  
ATOM   3791  HB3 GLU   272     101.737  11.479   7.269 -0.0173  1.2000       H  
ATOM   3792  CG  GLU   272     103.664  12.411   7.153  0.0136  1.7000       C  
ATOM   3793  HG2 GLU   272     103.281  13.292   6.660 -0.0425  1.2000       H  
ATOM   3794  HG3 GLU   272     103.736  12.591   8.214 -0.0425  1.2000       H  
ATOM   3795  CD  GLU   272     105.097  12.252   6.642  0.8054  1.7000       C  
ATOM   3796  OE1 GLU   272     105.628  11.126   6.571 -0.8188  1.5000       O  
ATOM   3797  OE2 GLU   272     105.705  13.288   6.306 -0.8188  1.5000       O  
ATOM   3798  C   GLU   272     103.110   9.794   8.875  0.5366  1.7000       C  
ATOM   3799  O   GLU   272     104.144   9.957   9.534 -0.5819  1.5000       O  
ATOM   3800  N   ILE   273     101.926   9.565   9.448 -0.4157  1.5500       N  
ATOM   3801  H   ILE   273     101.094   9.467   8.882  0.2719  1.3000       H  
ATOM   3802  CA  ILE   273     101.817   9.414  10.897 -0.0597  1.7000       C  
ATOM   3803  HA  ILE   273     102.249  10.291  11.380  0.0869  1.2000       H  
ATOM   3804  CB  ILE   273     100.338   9.318  11.318  0.1303  1.7000       C  
ATOM   3805  HB  ILE   273      99.854   8.541  10.730  0.0187  1.2000       H  
ATOM   3806  CG2 ILE   273     100.229   8.931  12.784 -0.3204  1.7000       C  
ATOM   3807 HG21 ILE   273      99.187   8.934  13.099  0.0882  1.2000       H  
ATOM   3808 HG22 ILE   273     100.602   7.921  12.950  0.0882  1.2000       H  
ATOM   3809 HG23 ILE   273     100.792   9.630  13.406  0.0882  1.2000       H  
ATOM   3810  CG1 ILE   273      99.614  10.638  11.065 -0.0430  1.7000       C  
ATOM   3811 HG12 ILE   273      99.771  11.249  11.934  0.0236  1.2000       H  
ATOM   3812 HG13 ILE   273     100.009  11.156  10.193  0.0236  1.2000       H  
ATOM   3813  CD1 ILE   273      98.117  10.496  10.902 -0.0660  1.7000       C  
ATOM   3814 HD11 ILE   273      97.671  11.488  10.825  0.0186  1.2000       H  
ATOM   3815 HD12 ILE   273      97.884   9.947   9.997  0.0186  1.2000       H  
ATOM   3816 HD13 ILE   273      97.680   9.977  11.754  0.0186  1.2000       H  
ATOM   3817  C   ILE   273     102.600   8.196  11.370  0.5973  1.7000       C  
ATOM   3818  O   ILE   273     103.355   8.266  12.348 -0.5679  1.5000       O  
ATOM   3819  N   VAL   274     102.445   7.066  10.683 -0.4157  1.5500       N  
ATOM   3820  H   VAL   274     101.836   7.054   9.877  0.2719  1.3000       H  
ATOM   3821  CA  VAL   274     102.958   5.796  11.188 -0.0875  1.7000       C  
ATOM   3822  HA  VAL   274     102.781   5.756  12.265  0.0969  1.2000       H  
ATOM   3823  CB  VAL   274     102.209   4.612  10.550  0.2985  1.7000       C  
ATOM   3824  HB  VAL   274     102.256   4.697   9.463 -0.0297  1.2000       H  
ATOM   3825  CG1 VAL   274     102.853   3.303  10.961 -0.3192  1.7000       C  
ATOM   3826 HG11 VAL   274     102.162   2.498  10.720  0.0791  1.2000       H  
ATOM   3827 HG12 VAL   274     103.787   3.145  10.423  0.0791  1.2000       H  
ATOM   3828 HG13 VAL   274     103.037   3.290  12.037  0.0791  1.2000       H  
ATOM   3829  CG2 VAL   274     100.751   4.633  10.964 -0.3192  1.7000       C  
ATOM   3830 HG21 VAL   274     100.189   3.914  10.367  0.0791  1.2000       H  
ATOM   3831 HG22 VAL   274     100.668   4.362  12.018  0.0791  1.2000       H  
ATOM   3832 HG23 VAL   274     100.304   5.614  10.838  0.0791  1.2000       H  
ATOM   3833  C   VAL   274     104.459   5.659  10.966  0.5973  1.7000       C  
ATOM   3834  O   VAL   274     105.226   5.513  11.924 -0.5679  1.5000       O  
ATOM   3835  N   TYR   275     104.889   5.694   9.702 -0.4157  1.5500       N  
ATOM   3836  H   TYR   275     104.233   5.839   8.948  0.2719  1.3000       H  
ATOM   3837  CA  TYR   275     106.286   5.418   9.379 -0.0014  1.7000       C  
ATOM   3838  HA  TYR   275     106.575   4.470   9.834  0.0876  1.2000       H  
ATOM   3839  CB  TYR   275     106.459   5.299   7.864 -0.0152  1.7000       C  
ATOM   3840  HB2 TYR   275     105.857   6.055   7.359  0.0295  1.2000       H  
ATOM   3841  HB3 TYR   275     107.500   5.523   7.624  0.0295  1.2000       H  
ATOM   3842  CG  TYR   275     106.138   3.938   7.290 -0.0011  1.7000       C  
ATOM   3843  CD1 TYR   275     104.840   3.451   7.293 -0.1906  1.7000       C  
ATOM   3844  HD1 TYR   275     104.039   4.052   7.698  0.1699  1.2000       H  
ATOM   3845  CE1 TYR   275     104.540   2.212   6.760 -0.2341  1.7000       C  
ATOM   3846  HE1 TYR   275     103.513   1.885   6.741  0.1656  1.2000       H  
ATOM   3847  CZ  TYR   275     105.542   1.445   6.209  0.3226  1.7000       C  
ATOM   3848  OH  TYR   275     105.245   0.211   5.678 -0.5579  1.5000       O  
ATOM   3849  HH  TYR   275     104.301   0.024   5.681  0.3992  1.2000       H  
ATOM   3850  CE2 TYR   275     106.839   1.909   6.187 -0.2341  1.7000       C  
ATOM   3851  HE2 TYR   275     107.621   1.310   5.741  0.1656  1.2000       H  
ATOM   3852  CD2 TYR   275     107.131   3.151   6.724 -0.1906  1.7000       C  
ATOM   3853  HD2 TYR   275     108.151   3.508   6.697  0.1699  1.2000       H  
ATOM   3854  C   TYR   275     107.216   6.497   9.920  0.5973  1.7000       C  
ATOM   3855  O   TYR   275     108.228   6.192  10.559 -0.5679  1.5000       O  
ATOM   3856  N   ASN   276     106.887   7.767   9.677 -0.4157  1.5500       N  
ATOM   3857  H   ASN   276     106.049   7.977   9.153  0.2719  1.3000       H  
ATOM   3858  CA  ASN   276     107.853   8.843   9.884  0.0143  1.7000       C  
ATOM   3859  HA  ASN   276     108.848   8.488   9.609  0.1048  1.2000       H  
ATOM   3860  CB  ASN   276     107.502  10.034   8.991 -0.2041  1.7000       C  
ATOM   3861  HB2 ASN   276     106.432  10.179   8.916  0.0797  1.2000       H  
ATOM   3862  HB3 ASN   276     107.932  10.924   9.439  0.0797  1.2000       H  
ATOM   3863  CG  ASN   276     108.107   9.918   7.606  0.7130  1.7000       C  
ATOM   3864  OD1 ASN   276     108.455   8.828   7.157 -0.5931  1.5000       O  
ATOM   3865  ND2 ASN   276     108.226  11.047   6.917 -0.9191  1.5500       N  
ATOM   3866 HD21 ASN   276     108.589  11.010   5.978  0.4196  1.3000       H  
ATOM   3867 HD22 ASN   276     107.794  11.891   7.259  0.4196  1.3000       H  
ATOM   3868  C   ASN   276     107.932   9.272  11.345  0.5973  1.7000       C  
ATOM   3869  O   ASN   276     109.020   9.315  11.931 -0.5679  1.5000       O  
ATOM   3870  N   HIP   277     106.793   9.597  11.954 -0.3479  1.5500       N  
ATOM   3871  H   HIP   277     105.920   9.514  11.451  0.2747  1.3000       H  
ATOM   3872  CA  HIP   277     106.749  10.129  13.316 -0.1354  1.7000       C  
ATOM   3873  HA  HIP   277     107.738  10.085  13.771  0.1212  1.2000       H  
ATOM   3874  CB  HIP   277     106.327  11.598  13.324 -0.0414  1.7000       C  
ATOM   3875  HB2 HIP   277     105.248  11.707  13.420  0.0810  1.2000       H  
ATOM   3876  HB3 HIP   277     106.778  12.098  14.179  0.0810  1.2000       H  
ATOM   3877  CG  HIP   277     106.695  12.343  12.080 -0.0012  1.7000       C  
ATOM   3878  ND1 HIP   277     105.755  12.886  11.232 -0.1513  1.5500       N  
ATOM   3879  HD1 HIP   277     104.757  12.850  11.376  0.3866  1.3000       H  
ATOM   3880  CE1 HIP   277     106.366  13.484  10.225 -0.0170  1.7000       C  
ATOM   3881  HE1 HIP   277     105.879  13.986   9.399  0.2681  1.2000       H  
ATOM   3882  NE2 HIP   277     107.670  13.351  10.391 -0.1718  1.5500       N  
ATOM   3883  HE2 HIP   277     108.380  13.685   9.754  0.3911  1.3000       H  
ATOM   3884  CD2 HIP   277     107.902  12.644  11.544 -0.1141  1.7000       C  
ATOM   3885  HD2 HIP   277     108.865  12.366  11.950  0.2317  1.2000       H  
ATOM   3886  C   HIP   277     105.808   9.296  14.174  0.7341  1.7000       C  
ATOM   3887  O   HIP   277     104.660   9.690  14.420 -0.5894  1.5000       O  
ATOM   3888  N   PRO   278     106.264   8.136  14.654 -0.2548  1.5500       N  
ATOM   3889  CD  PRO   278     107.487   7.412  14.275  0.0192  1.7000       C  
ATOM   3890  HD2 PRO   278     108.313   7.711  14.922  0.0391  1.2000       H  
ATOM   3891  HD3 PRO   278     107.744   7.530  13.228  0.0391  1.2000       H  
ATOM   3892  CG  PRO   278     107.109   5.989  14.524  0.0189  1.7000       C  
ATOM   3893  HG2 PRO   278     107.996   5.398  14.753  0.0213  1.2000       H  
ATOM   3894  HG3 PRO   278     106.624   5.549  13.677  0.0213  1.2000       H  
ATOM   3895  CB  PRO   278     106.183   6.023  15.705 -0.0070  1.7000       C  
ATOM   3896  HB2 PRO   278     106.777   5.988  16.620  0.0253  1.2000       H  
ATOM   3897  HB3 PRO   278     105.483   5.187  15.685  0.0253  1.2000       H  
ATOM   3898  CA  PRO   278     105.447   7.369  15.607 -0.0266  1.7000       C  
ATOM   3899  HA  PRO   278     104.454   7.206  15.185  0.0641  1.2000       H  
ATOM   3900  C   PRO   278     105.324   8.028  16.970  0.5896  1.7000       C  
ATOM   3901  O   PRO   278     104.489   7.594  17.773 -0.5748  1.5000       O  
ATOM   3902  N   GLU   279     106.133   9.051  17.264 -0.5163  1.5500       N  
ATOM   3903  H   GLU   279     106.808   9.388  16.592  0.2936  1.3000       H  
ATOM   3904  CA  GLU   279     106.069   9.692  18.573  0.0397  1.7000       C  
ATOM   3905  HA  GLU   279     106.089   8.911  19.335  0.1105  1.2000       H  
ATOM   3906  CB  GLU   279     107.298  10.581  18.783  0.0560  1.7000       C  
ATOM   3907  HB2 GLU   279     107.504  10.543  19.854 -0.0173  1.2000       H  
ATOM   3908  HB3 GLU   279     108.183  10.162  18.303 -0.0173  1.2000       H  
ATOM   3909  CG  GLU   279     107.086  12.053  18.456  0.0136  1.7000       C  
ATOM   3910  HG2 GLU   279     106.129  12.478  18.749 -0.0425  1.2000       H  
ATOM   3911  HG3 GLU   279     107.812  12.598  19.062 -0.0425  1.2000       H  
ATOM   3912  CD  GLU   279     107.438  12.392  17.021  0.8054  1.7000       C  
ATOM   3913  OE1 GLU   279     108.056  11.546  16.343 -0.8188  1.5000       O  
ATOM   3914  OE2 GLU   279     107.093  13.505  16.570 -0.8188  1.5000       O  
ATOM   3915  C   GLU   279     104.788  10.499  18.748  0.5366  1.7000       C  
ATOM   3916  O   GLU   279     104.304  10.650  19.875 -0.5819  1.5000       O  
ATOM   3917  N   ALA   280     104.227  11.021  17.660 -0.4157  1.5500       N  
ATOM   3918  H   ALA   280     104.653  10.868  16.756  0.2719  1.3000       H  
ATOM   3919  CA  ALA   280     102.971  11.768  17.711  0.0337  1.7000       C  
ATOM   3920  HA  ALA   280     102.861  12.229  18.693  0.0823  1.2000       H  
ATOM   3921  CB  ALA   280     102.997  12.898  16.689 -0.1825  1.7000       C  
ATOM   3922  HB1 ALA   280     102.094  13.491  16.800  0.0603  1.2000       H  
ATOM   3923  HB2 ALA   280     103.863  13.538  16.867  0.0603  1.2000       H  
ATOM   3924  HB3 ALA   280     103.061  12.479  15.686  0.0603  1.2000       H  
ATOM   3925  C   ALA   280     101.777  10.847  17.487  0.5973  1.7000       C  
ATOM   3926  O   ALA   280     100.935  11.069  16.618 -0.5679  1.5000       O  
ATOM   3927  N   MET   281     101.701   9.798  18.302 -0.4157  1.5500       N  
ATOM   3928  H   MET   281     102.413   9.670  19.009  0.2719  1.3000       H  
ATOM   3929  CA  MET   281     100.775   8.700  18.077 -0.0237  1.7000       C  
ATOM   3930  HA  MET   281      99.808   9.099  17.766  0.0880  1.2000       H  
ATOM   3931  CB  MET   281     101.314   7.804  16.952  0.0342  1.7000       C  
ATOM   3932  HB2 MET   281     101.465   8.389  16.043  0.0241  1.2000       H  
ATOM   3933  HB3 MET   281     102.278   7.465  17.283  0.0241  1.2000       H  
ATOM   3934  CG  MET   281     100.528   6.558  16.599  0.0018  1.7000       C  
ATOM   3935  HG2 MET   281      99.908   6.256  17.443  0.0440  1.2000       H  
ATOM   3936  HG3 MET   281      99.891   6.747  15.734  0.0440  1.2000       H  
ATOM   3937  SD  MET   281     101.700   5.232  16.247 -0.2737  1.8000       S  
ATOM   3938  CE  MET   281     100.619   3.834  16.007 -0.0536  1.7000       C  
ATOM   3939  HE1 MET   281     101.126   2.915  16.302  0.0684  1.2000       H  
ATOM   3940  HE2 MET   281      99.730   3.985  16.602  0.0684  1.2000       H  
ATOM   3941  HE3 MET   281     100.329   3.781  14.958  0.0684  1.2000       H  
ATOM   3942  C   MET   281     100.600   7.947  19.388  0.5973  1.7000       C  
ATOM   3943  O   MET   281     101.574   7.452  19.962 -0.5679  1.5000       O  
ATOM   3944  N   ASP   282      99.356   7.872  19.859 -0.5163  1.5500       N  
ATOM   3945  H   ASP   282      98.599   8.274  19.325  0.2936  1.3000       H  
ATOM   3946  CA  ASP   282      99.049   7.372  21.200  0.0381  1.7000       C  
ATOM   3947  HA  ASP   282      99.867   7.650  21.867  0.0880  1.2000       H  
ATOM   3948  CB  ASP   282      97.773   8.016  21.731 -0.0303  1.7000       C  
ATOM   3949  HB2 ASP   282      97.569   8.924  21.158 -0.0122  1.2000       H  
ATOM   3950  HB3 ASP   282      96.913   7.364  21.599 -0.0122  1.2000       H  
ATOM   3951  CG  ASP   282      97.882   8.416  23.191  0.7994  1.7000       C  
ATOM   3952  OD1 ASP   282      98.455   7.639  23.982 -0.8014  1.5000       O  
ATOM   3953  OD2 ASP   282      97.388   9.507  23.549 -0.8014  1.5000       O  
ATOM   3954  C   ASP   282      98.926   5.855  21.143  0.5366  1.7000       C  
ATOM   3955  O   ASP   282      97.953   5.320  20.609 -0.5819  1.5000       O  
ATOM   3956  N   MET   283      99.916   5.162  21.711 -0.4157  1.5500       N  
ATOM   3957  H   MET   283     100.703   5.655  22.108  0.2719  1.3000       H  
ATOM   3958  CA  MET   283      99.951   3.702  21.664 -0.0237  1.7000       C  
ATOM   3959  HA  MET   283      99.727   3.388  20.647  0.0880  1.2000       H  
ATOM   3960  CB  MET   283     101.365   3.234  22.025  0.0342  1.7000       C  
ATOM   3961  HB2 MET   283     102.055   3.858  21.454  0.0241  1.2000       H  
ATOM   3962  HB3 MET   283     101.562   3.436  23.079  0.0241  1.2000       H  
ATOM   3963  CG  MET   283     101.771   1.787  21.717  0.0018  1.7000       C  
ATOM   3964  HG2 MET   283     102.858   1.759  21.634  0.0440  1.2000       H  
ATOM   3965  HG3 MET   283     101.505   1.176  22.580  0.0440  1.2000       H  
ATOM   3966  SD  MET   283     101.081   1.001  20.244 -0.2737  1.8000       S  
ATOM   3967  CE  MET   283      99.754   0.009  20.910 -0.0536  1.7000       C  
ATOM   3968  HE1 MET   283      99.714  -0.924  20.349  0.0684  1.2000       H  
ATOM   3969  HE2 MET   283      99.965  -0.218  21.953  0.0684  1.2000       H  
ATOM   3970  HE3 MET   283      98.799   0.493  20.793  0.0684  1.2000       H  
ATOM   3971  C   MET   283      98.919   3.103  22.617  0.5973  1.7000       C  
ATOM   3972  O   MET   283      98.194   2.164  22.261 -0.5679  1.5000       O  
ATOM   3973  N   LYS   284      98.821   3.659  23.828 -0.3479  1.5500       N  
ATOM   3974  H   LYS   284      99.415   4.439  24.076  0.2747  1.3000       H  
ATOM   3975  CA  LYS   284      97.914   3.118  24.835 -0.2400  1.7000       C  
ATOM   3976  HA  LYS   284      98.231   2.088  24.951  0.1426  1.2000       H  
ATOM   3977  CB  LYS   284      98.062   3.912  26.134 -0.0094  1.7000       C  
ATOM   3978  HB2 LYS   284      99.119   3.926  26.406  0.0362  1.2000       H  
ATOM   3979  HB3 LYS   284      97.752   4.945  25.967  0.0362  1.2000       H  
ATOM   3980  CG  LYS   284      97.289   3.363  27.319  0.0187  1.7000       C  
ATOM   3981  HG2 LYS   284      97.555   3.913  28.223  0.0103  1.2000       H  
ATOM   3982  HG3 LYS   284      96.225   3.513  27.129  0.0103  1.2000       H  
ATOM   3983  CD  LYS   284      97.556   1.884  27.520 -0.0479  1.7000       C  
ATOM   3984  HD2 LYS   284      97.608   1.320  26.599  0.0621  1.2000       H  
ATOM   3985  HD3 LYS   284      98.496   1.759  28.060  0.0621  1.2000       H  
ATOM   3986  CE  LYS   284      96.422   1.226  28.288 -0.0143  1.7000       C  
ATOM   3987  HE2 LYS   284      96.304   1.735  29.246  0.1135  1.2000       H  
ATOM   3988  HE3 LYS   284      95.498   1.345  27.722  0.1135  1.2000       H  
ATOM   3989  NZ  LYS   284      96.674  -0.221  28.528 -0.3854  1.5500       N  
ATOM   3990  HZ1 LYS   284      97.530  -0.334  29.051  0.3400  1.3000       H  
ATOM   3991  HZ2 LYS   284      95.904  -0.607  29.057  0.3400  1.3000       H  
ATOM   3992  HZ3 LYS   284      96.747  -0.702  27.643  0.3400  1.3000       H  
ATOM   3993  C   LYS   284      96.471   3.141  24.350  0.7341  1.7000       C  
ATOM   3994  O   LYS   284      95.729   2.166  24.535 -0.5894  1.5000       O  
ATOM   3995  N   PHE   285      96.059   4.242  23.713 -0.4157  1.5500       N  
ATOM   3996  H   PHE   285      96.686   5.023  23.581  0.2719  1.3000       H  
ATOM   3997  CA  PHE   285      94.677   4.360  23.259 -0.0024  1.7000       C  
ATOM   3998  HA  PHE   285      94.025   4.207  24.120  0.0978  1.2000       H  
ATOM   3999  CB  PHE   285      94.423   5.762  22.707 -0.0343  1.7000       C  
ATOM   4000  HB2 PHE   285      94.508   6.486  23.519  0.0295  1.2000       H  
ATOM   4001  HB3 PHE   285      95.197   5.982  21.973  0.0295  1.2000       H  
ATOM   4002  CG  PHE   285      93.083   5.920  22.049  0.0118  1.7000       C  
ATOM   4003  CD1 PHE   285      91.930   5.481  22.678 -0.1256  1.7000       C  
ATOM   4004  HD1 PHE   285      92.025   5.026  23.647  0.1330  1.2000       H  
ATOM   4005  CE1 PHE   285      90.698   5.621  22.074 -0.1704  1.7000       C  
ATOM   4006  HE1 PHE   285      89.816   5.207  22.530  0.1430  1.2000       H  
ATOM   4007  CZ  PHE   285      90.603   6.210  20.833 -0.1072  1.7000       C  
ATOM   4008  HZ  PHE   285      89.641   6.306  20.352  0.1297  1.2000       H  
ATOM   4009  CE2 PHE   285      91.740   6.654  20.194 -0.1704  1.7000       C  
ATOM   4010  HE2 PHE   285      91.668   7.090  19.209  0.1430  1.2000       H  
ATOM   4011  CD2 PHE   285      92.973   6.508  20.800 -0.1256  1.7000       C  
ATOM   4012  HD2 PHE   285      93.864   6.827  20.279  0.1330  1.2000       H  
ATOM   4013  C   PHE   285      94.344   3.303  22.213  0.5973  1.7000       C  
ATOM   4014  O   PHE   285      93.303   2.643  22.304 -0.5679  1.5000       O  
ATOM   4015  N   ILE   286      95.219   3.111  21.221 -0.4157  1.5500       N  
ATOM   4016  H   ILE   286      96.065   3.662  21.170  0.2719  1.3000       H  
ATOM   4017  CA  ILE   286      94.957   2.090  20.208 -0.0597  1.7000       C  
ATOM   4018  HA  ILE   286      93.919   2.171  19.914  0.0869  1.2000       H  
ATOM   4019  CB  ILE   286      95.831   2.251  18.951  0.1303  1.7000       C  
ATOM   4020  HB  ILE   286      95.889   1.307  18.407  0.0187  1.2000       H  
ATOM   4021  CG2 ILE   286      95.215   3.258  17.995 -0.3204  1.7000       C  
ATOM   4022 HG21 ILE   286      95.735   3.256  17.037  0.0882  1.2000       H  
ATOM   4023 HG22 ILE   286      94.174   2.996  17.802  0.0882  1.2000       H  
ATOM   4024 HG23 ILE   286      95.249   4.260  18.425  0.0882  1.2000       H  
ATOM   4025  CG1 ILE   286      97.237   2.682  19.341 -0.0430  1.7000       C  
ATOM   4026 HG12 ILE   286      97.144   3.527  19.925  0.0236  1.2000       H  
ATOM   4027 HG13 ILE   286      97.668   1.880  19.916  0.0236  1.2000       H  
ATOM   4028  CD1 ILE   286      98.132   2.927  18.173 -0.0660  1.7000       C  
ATOM   4029 HD11 ILE   286      99.157   3.026  18.528  0.0186  1.2000       H  
ATOM   4030 HD12 ILE   286      98.079   2.093  17.473  0.0186  1.2000       H  
ATOM   4031 HD13 ILE   286      97.846   3.853  17.674  0.0186  1.2000       H  
ATOM   4032  C   ILE   286      95.185   0.684  20.726  0.5973  1.7000       C  
ATOM   4033  O   ILE   286      94.868  -0.284  20.022 -0.5679  1.5000       O  
ATOM   4034  N   LYS   287      95.743   0.536  21.927 -0.3479  1.5500       N  
ATOM   4035  H   LYS   287      96.017   1.352  22.459  0.2747  1.3000       H  
ATOM   4036  CA  LYS   287      95.934  -0.783  22.518 -0.2400  1.7000       C  
ATOM   4037  HA  LYS   287      96.025  -1.468  21.682  0.1426  1.2000       H  
ATOM   4038  CB  LYS   287      97.227  -0.809  23.341 -0.0094  1.7000       C  
ATOM   4039  HB2 LYS   287      98.035  -0.478  22.711  0.0362  1.2000       H  
ATOM   4040  HB3 LYS   287      97.150  -0.106  24.171  0.0362  1.2000       H  
ATOM   4041  CG  LYS   287      97.593  -2.181  23.899  0.0187  1.7000       C  
ATOM   4042  HG2 LYS   287      98.623  -2.174  24.260  0.0103  1.2000       H  
ATOM   4043  HG3 LYS   287      96.942  -2.388  24.749  0.0103  1.2000       H  
ATOM   4044  CD  LYS   287      97.398  -3.284  22.871 -0.0479  1.7000       C  
ATOM   4045  HD2 LYS   287      97.380  -4.225  23.423  0.0621  1.2000       H  
ATOM   4046  HD3 LYS   287      96.459  -3.268  22.333  0.0621  1.2000       H  
ATOM   4047  CE  LYS   287      98.575  -3.379  21.920 -0.0143  1.7000       C  
ATOM   4048  HE2 LYS   287      98.827  -2.377  21.574  0.1135  1.2000       H  
ATOM   4049  HE3 LYS   287      99.434  -3.794  22.449  0.1135  1.2000       H  
ATOM   4050  NZ  LYS   287      98.251  -4.220  20.734 -0.3854  1.5500       N  
ATOM   4051  HZ1 LYS   287      97.498  -3.795  20.210  0.3400  1.3000       H  
ATOM   4052  HZ2 LYS   287      99.064  -4.301  20.138  0.3400  1.3000       H  
ATOM   4053  HZ3 LYS   287      97.970  -5.142  21.037  0.3400  1.3000       H  
ATOM   4054  C   LYS   287      94.768  -1.220  23.394  0.7341  1.7000       C  
ATOM   4055  O   LYS   287      94.407  -2.401  23.386 -0.5894  1.5000       O  
ATOM   4056  N   ASP   288      94.163  -0.303  24.148 -0.5163  1.5500       N  
ATOM   4057  H   ASP   288      94.447   0.669  24.123  0.2936  1.3000       H  
ATOM   4058  CA  ASP   288      93.177  -0.721  25.138  0.0381  1.7000       C  
ATOM   4059  HA  ASP   288      93.267  -1.791  25.325  0.0880  1.2000       H  
ATOM   4060  CB  ASP   288      93.498  -0.054  26.480 -0.0303  1.7000       C  
ATOM   4061  HB2 ASP   288      92.864  -0.493  27.251 -0.0122  1.2000       H  
ATOM   4062  HB3 ASP   288      94.535  -0.268  26.735 -0.0122  1.2000       H  
ATOM   4063  CG  ASP   288      93.282   1.435  26.466  0.7994  1.7000       C  
ATOM   4064  OD1 ASP   288      93.165   2.021  25.369 -0.8014  1.5000       O  
ATOM   4065  OD2 ASP   288      93.262   2.039  27.560 -0.8014  1.5000       O  
ATOM   4066  C   ASP   288      91.725  -0.476  24.718  0.5366  1.7000       C  
ATOM   4067  O   ASP   288      90.818  -1.004  25.370 -0.5819  1.5000       O  
ATOM   4068  N   HIP   289      91.470   0.302  23.659 -0.3479  1.5500       N  
ATOM   4069  H   HIP   289      92.228   0.772  23.182  0.2747  1.3000       H  
ATOM   4070  CA  HIP   289      90.112   0.430  23.135 -0.1354  1.7000       C  
ATOM   4071  HA  HIP   289      89.495  -0.300  23.632  0.1212  1.2000       H  
ATOM   4072  CB  HIP   289      89.482   1.793  23.489 -0.0414  1.7000       C  
ATOM   4073  HB2 HIP   289      89.734   2.508  22.703  0.0810  1.2000       H  
ATOM   4074  HB3 HIP   289      88.396   1.695  23.515  0.0810  1.2000       H  
ATOM   4075  CG  HIP   289      89.950   2.391  24.778 -0.0012  1.7000       C  
ATOM   4076  ND1 HIP   289      90.069   1.662  25.942 -0.1513  1.5500       N  
ATOM   4077  HD1 HIP   289      89.882   0.672  26.035  0.3866  1.3000       H  
ATOM   4078  CE1 HIP   289      90.470   2.456  26.917 -0.0170  1.7000       C  
ATOM   4079  HE1 HIP   289      90.696   2.154  27.931  0.2681  1.2000       H  
ATOM   4080  NE2 HIP   289      90.640   3.669  26.425 -0.1718  1.5500       N  
ATOM   4081  HE2 HIP   289      91.029   4.451  26.942  0.3911  1.3000       H  
ATOM   4082  CD2 HIP   289      90.307   3.659  25.093 -0.1141  1.7000       C  
ATOM   4083  HD2 HIP   289      90.273   4.511  24.448  0.2317  1.2000       H  
ATOM   4084  C   HIP   289      89.963   0.238  21.630  0.7341  1.7000       C  
ATOM   4085  O   HIP   289      88.841   0.362  21.132 -0.5894  1.5000       O  
ATOM   4086  N   CYS   290      91.026  -0.042  20.887 -0.4157  1.5500       N  
ATOM   4087  H   CYS   290      91.940  -0.114  21.310  0.2719  1.3000       H  
ATOM   4088  CA  CYS   290      90.936  -0.030  19.433  0.0213  1.7000       C  
ATOM   4089  HA  CYS   290      89.896   0.000  19.115  0.1124  1.2000       H  
ATOM   4090  CB  CYS   290      91.612   1.220  18.870 -0.1231  1.7000       C  
ATOM   4091  HB2 CYS   290      92.686   1.068  18.806  0.1112  1.2000       H  
ATOM   4092  HB3 CYS   290      91.209   1.355  17.875  0.1112  1.2000       H  
ATOM   4093  SG  CYS   290      91.222   2.753  19.728 -0.3119  1.8000       S  
ATOM   4094  HG  CYS   290      92.168   2.638  20.688  0.1933  1.2000       H  
ATOM   4095  C   CYS   290      91.564  -1.281  18.833  0.5973  1.7000       C  
ATOM   4096  O   CYS   290      92.585  -1.769  19.325 -0.5679  1.5000       O  
ATOM   4097  N   VAL   291      90.942  -1.799  17.767 -0.4157  1.5500       N  
ATOM   4098  H   VAL   291      90.098  -1.361  17.423  0.2719  1.3000       H  
ATOM   4099  CA  VAL   291      91.482  -2.913  16.994 -0.0875  1.7000       C  
ATOM   4100  HA  VAL   291      92.524  -3.072  17.273  0.0969  1.2000       H  
ATOM   4101  CB  VAL   291      90.721  -4.237  17.247  0.2985  1.7000       C  
ATOM   4102  HB  VAL   291      91.338  -5.059  16.880 -0.0297  1.2000       H  
ATOM   4103  CG1 VAL   291      90.487  -4.449  18.732 -0.3192  1.7000       C  
ATOM   4104 HG11 VAL   291      90.100  -5.456  18.893  0.0791  1.2000       H  
ATOM   4105 HG12 VAL   291      91.428  -4.350  19.274  0.0791  1.2000       H  
ATOM   4106 HG13 VAL   291      89.759  -3.733  19.114  0.0791  1.2000       H  
ATOM   4107  CG2 VAL   291      89.407  -4.263  16.490 -0.3192  1.7000       C  
ATOM   4108 HG21 VAL   291      88.853  -5.159  16.762  0.0791  1.2000       H  
ATOM   4109 HG22 VAL   291      88.805  -3.392  16.744  0.0791  1.2000       H  
ATOM   4110 HG23 VAL   291      89.579  -4.308  15.415  0.0791  1.2000       H  
ATOM   4111  C   VAL   291      91.444  -2.552  15.514  0.5973  1.7000       C  
ATOM   4112  O   VAL   291      90.609  -1.758  15.070 -0.5679  1.5000       O  
ATOM   4113  N   PHE   292      92.356  -3.142  14.745 -0.4157  1.5500       N  
ATOM   4114  H   PHE   292      93.013  -3.792  15.151  0.2719  1.3000       H  
ATOM   4115  CA  PHE   292      92.500  -2.821  13.330 -0.0024  1.7000       C  
ATOM   4116  HA  PHE   292      92.142  -1.808  13.156  0.0978  1.2000       H  
ATOM   4117  CB  PHE   292      93.971  -2.869  12.914 -0.0343  1.7000       C  
ATOM   4118  HB2 PHE   292      94.362  -3.867  13.086  0.0295  1.2000       H  
ATOM   4119  HB3 PHE   292      94.043  -2.663  11.845  0.0295  1.2000       H  
ATOM   4120  CG  PHE   292      94.840  -1.889  13.646  0.0118  1.7000       C  
ATOM   4121  CD1 PHE   292      95.395  -2.216  14.870 -0.1256  1.7000       C  
ATOM   4122  HD1 PHE   292      95.199  -3.183  15.310  0.1330  1.2000       H  
ATOM   4123  CE1 PHE   292      96.194  -1.316  15.547 -0.1704  1.7000       C  
ATOM   4124  HE1 PHE   292      96.638  -1.592  16.492  0.1430  1.2000       H  
ATOM   4125  CZ  PHE   292      96.446  -0.076  15.001 -0.1072  1.7000       C  
ATOM   4126  HZ  PHE   292      97.077   0.629  15.523  0.1297  1.2000       H  
ATOM   4127  CE2 PHE   292      95.900   0.262  13.782 -0.1704  1.7000       C  
ATOM   4128  HE2 PHE   292      96.150   1.190  13.315  0.1430  1.2000       H  
ATOM   4129  CD2 PHE   292      95.103  -0.641  13.110 -0.1256  1.7000       C  
ATOM   4130  HD2 PHE   292      94.702  -0.374  12.142  0.1330  1.2000       H  
ATOM   4131  C   PHE   292      91.688  -3.782  12.470  0.5973  1.7000       C  
ATOM   4132  O   PHE   292      91.504  -4.949  12.816 -0.5679  1.5000       O  
ATOM   4133  N   ALA   293      91.230  -3.290  11.322 -0.4157  1.5500       N  
ATOM   4134  H   ALA   293      91.430  -2.337  11.054  0.2719  1.3000       H  
ATOM   4135  CA  ALA   293      90.362  -4.086  10.467  0.0337  1.7000       C  
ATOM   4136  HA  ALA   293      90.707  -5.115  10.514  0.0823  1.2000       H  
ATOM   4137  CB  ALA   293      88.906  -4.017  10.932 -0.1825  1.7000       C  
ATOM   4138  HB1 ALA   293      88.260  -4.592  10.269  0.0603  1.2000       H  
ATOM   4139  HB2 ALA   293      88.848  -4.443  11.929  0.0603  1.2000       H  
ATOM   4140  HB3 ALA   293      88.572  -2.982  10.925  0.0603  1.2000       H  
ATOM   4141  C   ALA   293      90.473  -3.621   9.023  0.5973  1.7000       C  
ATOM   4142  O   ALA   293      90.979  -2.534   8.727 -0.5679  1.5000       O  
ATOM   4143  N   THR   294      89.991  -4.482   8.130 -0.4157  1.5500       N  
ATOM   4144  H   THR   294      89.620  -5.370   8.442  0.2719  1.3000       H  
ATOM   4145  CA  THR   294      89.927  -4.184   6.706 -0.0389  1.7000       C  
ATOM   4146  HA  THR   294      89.635  -3.143   6.576  0.1007  1.2000       H  
ATOM   4147  CB  THR   294      91.278  -4.396   6.019  0.3654  1.7000       C  
ATOM   4148  HB  THR   294      92.070  -3.932   6.609  0.0043  1.2000       H  
ATOM   4149  CG2 THR   294      91.551  -5.875   5.857 -0.2438  1.7000       C  
ATOM   4150 HG21 THR   294      92.531  -6.030   6.271  0.0642  1.2000       H  
ATOM   4151 HG22 THR   294      90.890  -6.483   6.464  0.0642  1.2000       H  
ATOM   4152 HG23 THR   294      91.510  -6.194   4.814  0.0642  1.2000       H  
ATOM   4153  OG1 THR   294      91.251  -3.790   4.722 -0.6761  1.5000       O  
ATOM   4154  HG1 THR   294      91.274  -2.830   4.822  0.4102  1.2000       H  
ATOM   4155  C   THR   294      88.863  -5.069   6.075  0.5973  1.7000       C  
ATOM   4156  O   THR   294      88.330  -5.983   6.710 -0.5679  1.5000       O  
ATOM   4157  N   GLY   295      88.565  -4.790   4.810 -0.4157  1.5500       N  
ATOM   4158  H   GLY   295      89.092  -4.087   4.312  0.2719  1.3000       H  
ATOM   4159  CA  GLY   295      87.564  -5.548   4.086 -0.0252  1.7000       C  
ATOM   4160  HA2 GLY   295      87.396  -6.512   4.568  0.0698  1.2000       H  
ATOM   4161  HA3 GLY   295      86.622  -5.002   4.109  0.0698  1.2000       H  
ATOM   4162  C   GLY   295      87.940  -5.837   2.647  0.5973  1.7000       C  
ATOM   4163  O   GLY   295      89.118  -5.778   2.282 -0.5679  1.5000       O  
ATOM   4164  N   TYR   296      86.945  -6.141   1.820 -0.4157  1.5500       N  
ATOM   4165  H   TYR   296      85.998  -6.180   2.167  0.2719  1.3000       H  
ATOM   4166  CA  TYR   296      87.189  -6.548   0.445 -0.0014  1.7000       C  
ATOM   4167  HA  TYR   296      88.076  -7.183   0.420  0.0876  1.2000       H  
ATOM   4168  CB  TYR   296      86.003  -7.346  -0.091 -0.0152  1.7000       C  
ATOM   4169  HB2 TYR   296      85.079  -6.799   0.106  0.0295  1.2000       H  
ATOM   4170  HB3 TYR   296      86.099  -7.442  -1.174  0.0295  1.2000       H  
ATOM   4171  CG  TYR   296      85.915  -8.743   0.473 -0.0011  1.7000       C  
ATOM   4172  CD1 TYR   296      86.957  -9.645   0.307 -0.1906  1.7000       C  
ATOM   4173  HD1 TYR   296      87.847  -9.349  -0.231  0.1699  1.2000       H  
ATOM   4174  CE1 TYR   296      86.882 -10.923   0.817 -0.2341  1.7000       C  
ATOM   4175  HE1 TYR   296      87.706 -11.609   0.680  0.1656  1.2000       H  
ATOM   4176  CZ  TYR   296      85.756 -11.316   1.505  0.3226  1.7000       C  
ATOM   4177  OH  TYR   296      85.677 -12.591   2.017 -0.5579  1.5000       O  
ATOM   4178  HH  TYR   296      86.496 -13.087   1.920  0.3992  1.2000       H  
ATOM   4179  CE2 TYR   296      84.708 -10.441   1.684 -0.2341  1.7000       C  
ATOM   4180  HE2 TYR   296      83.823 -10.758   2.215  0.1656  1.2000       H  
ATOM   4181  CD2 TYR   296      84.792  -9.163   1.169 -0.1906  1.7000       C  
ATOM   4182  HD2 TYR   296      83.966  -8.481   1.310  0.1699  1.2000       H  
ATOM   4183  C   TYR   296      87.453  -5.344  -0.450  0.5973  1.7000       C  
ATOM   4184  O   TYR   296      87.016  -4.224  -0.170 -0.5679  1.5000       O  
ATOM   4185  N   ALA   297      88.177  -5.590  -1.545 -0.4157  1.5500       N  
ATOM   4186  H   ALA   297      88.505  -6.528  -1.724  0.2719  1.3000       H  
ATOM   4187  CA  ALA   297      88.584  -4.542  -2.475  0.0337  1.7000       C  
ATOM   4188  HA  ALA   297      88.069  -3.619  -2.225  0.0823  1.2000       H  
ATOM   4189  CB  ALA   297      90.087  -4.283  -2.361 -0.1825  1.7000       C  
ATOM   4190  HB1 ALA   297      90.377  -3.444  -2.995  0.0603  1.2000       H  
ATOM   4191  HB2 ALA   297      90.339  -4.045  -1.327  0.0603  1.2000       H  
ATOM   4192  HB3 ALA   297      90.638  -5.173  -2.667  0.0603  1.2000       H  
ATOM   4193  C   ALA   297      88.214  -4.867  -3.919  0.5973  1.7000       C  
ATOM   4194  O   ALA   297      88.869  -4.384  -4.846 -0.5679  1.5000       O  
ATOM   4195  N   ASP   298      87.198  -5.700  -4.133 -0.5163  1.5500       N  
ATOM   4196  H   ASP   298      86.751  -6.151  -3.347  0.2936  1.3000       H  
ATOM   4197  CA  ASP   298      86.635  -5.955  -5.461  0.0381  1.7000       C  
ATOM   4198  HA  ASP   298      86.847  -5.121  -6.132  0.0880  1.2000       H  
ATOM   4199  CB  ASP   298      87.217  -7.222  -6.075 -0.0303  1.7000       C  
ATOM   4200  HB2 ASP   298      86.508  -7.687  -6.728 -0.0122  1.2000       H  
ATOM   4201  HB3 ASP   298      88.131  -6.986  -6.618 -0.0122  1.2000       H  
ATOM   4202  CG  ASP   298      87.493  -8.301  -5.042  0.7994  1.7000       C  
ATOM   4203  OD1 ASP   298      86.881  -8.260  -3.955 -0.8014  1.5000       O  
ATOM   4204  OD2 ASP   298      88.323  -9.190  -5.319 -0.8014  1.5000       O  
ATOM   4205  C   ASP   298      85.124  -6.047  -5.279  0.5366  1.7000       C  
ATOM   4206  O   ASP   298      84.585  -7.132  -5.053 -0.5819  1.5000       O  
ATOM   4207  N   ILE   299      84.436  -4.914  -5.388 -0.4157  1.5500       N  
ATOM   4208  H   ILE   299      84.922  -4.047  -5.561  0.2719  1.3000       H  
ATOM   4209  CA  ILE   299      83.036  -4.863  -4.989 -0.0597  1.7000       C  
ATOM   4210  HA  ILE   299      82.631  -5.866  -4.870  0.0869  1.2000       H  
ATOM   4211  CB  ILE   299      82.888  -4.136  -3.640  0.1303  1.7000       C  
ATOM   4212  HB  ILE   299      81.847  -3.853  -3.482  0.0187  1.2000       H  
ATOM   4213  CG2 ILE   299      83.294  -5.049  -2.505 -0.3204  1.7000       C  
ATOM   4214 HG21 ILE   299      82.508  -5.764  -2.322  0.0882  1.2000       H  
ATOM   4215 HG22 ILE   299      84.226  -5.571  -2.721  0.0882  1.2000       H  
ATOM   4216 HG23 ILE   299      83.406  -4.522  -1.560  0.0882  1.2000       H  
ATOM   4217  CG1 ILE   299      83.763  -2.887  -3.611 -0.0430  1.7000       C  
ATOM   4218 HG12 ILE   299      84.817  -3.114  -3.772  0.0236  1.2000       H  
ATOM   4219 HG13 ILE   299      83.410  -2.260  -4.418  0.0236  1.2000       H  
ATOM   4220  CD1 ILE   299      83.683  -2.118  -2.318 -0.0660  1.7000       C  
ATOM   4221 HD11 ILE   299      83.977  -1.082  -2.486  0.0186  1.2000       H  
ATOM   4222 HD12 ILE   299      82.675  -2.144  -1.908  0.0186  1.2000       H  
ATOM   4223 HD13 ILE   299      84.362  -2.548  -1.585  0.0186  1.2000       H  
ATOM   4224  C   ILE   299      82.176  -4.211  -6.064  0.5973  1.7000       C  
ATOM   4225  O   ILE   299      80.952  -4.117  -5.919 -0.5679  1.5000       O  
ATOM   4226  N   GLY   300      82.799  -3.759  -7.146 -0.4157  1.5500       N  
ATOM   4227  H   GLY   300      83.795  -3.875  -7.250  0.2719  1.3000       H  
ATOM   4228  CA  GLY   300      82.054  -3.190  -8.250 -0.0252  1.7000       C  
ATOM   4229  HA2 GLY   300      82.659  -3.206  -9.151  0.0698  1.2000       H  
ATOM   4230  HA3 GLY   300      81.172  -3.804  -8.445  0.0698  1.2000       H  
ATOM   4231  C   GLY   300      81.610  -1.767  -7.981  0.5973  1.7000       C  
ATOM   4232  O   GLY   300      81.922  -1.159  -6.958 -0.5679  1.5000       O  
ATOM   4233  N   TYR   301      80.856  -1.223  -8.936 -0.4157  1.5500       N  
ATOM   4234  H   TYR   301      80.635  -1.757  -9.766  0.2719  1.3000       H  
ATOM   4235  CA  TYR   301      80.370   0.146  -8.846 -0.0014  1.7000       C  
ATOM   4236  HA  TYR   301      80.790   0.640  -7.970  0.0876  1.2000       H  
ATOM   4237  CB  TYR   301      80.818   0.959 -10.063 -0.0152  1.7000       C  
ATOM   4238  HB2 TYR   301      80.414   0.474 -10.939  0.0295  1.2000       H  
ATOM   4239  HB3 TYR   301      80.418   1.971 -10.008  0.0295  1.2000       H  
ATOM   4240  CG  TYR   301      82.320   1.040 -10.240 -0.0011  1.7000       C  
ATOM   4241  CD1 TYR   301      83.046  -0.041 -10.713 -0.1906  1.7000       C  
ATOM   4242  HD1 TYR   301      82.540  -0.953 -10.996  0.1699  1.2000       H  
ATOM   4243  CE1 TYR   301      84.414   0.034 -10.868 -0.2341  1.7000       C  
ATOM   4244  HE1 TYR   301      84.952  -0.789 -11.312  0.1656  1.2000       H  
ATOM   4245  CZ  TYR   301      85.080   1.183 -10.513  0.3226  1.7000       C  
ATOM   4246  OH  TYR   301      86.446   1.262 -10.653 -0.5579  1.5000       O  
ATOM   4247  HH  TYR   301      86.829   0.454 -11.009  0.3992  1.2000       H  
ATOM   4248  CE2 TYR   301      84.385   2.260 -10.020 -0.2341  1.7000       C  
ATOM   4249  HE2 TYR   301      84.905   3.168  -9.753  0.1656  1.2000       H  
ATOM   4250  CD2 TYR   301      83.017   2.180  -9.878 -0.1906  1.7000       C  
ATOM   4251  HD2 TYR   301      82.478   3.050  -9.542  0.1699  1.2000       H  
ATOM   4252  C   TYR   301      78.856   0.221  -8.697  0.5973  1.7000       C  
ATOM   4253  O   TYR   301      78.288   1.315  -8.768 -0.5679  1.5000       O  
ATOM   4254  N   GLY   302      78.190  -0.911  -8.499 -0.4157  1.5500       N  
ATOM   4255  H   GLY   302      78.686  -1.792  -8.496  0.2719  1.3000       H  
ATOM   4256  CA  GLY   302      76.780  -0.917  -8.144 -0.0252  1.7000       C  
ATOM   4257  HA2 GLY   302      76.512  -1.952  -7.928  0.0698  1.2000       H  
ATOM   4258  HA3 GLY   302      76.677  -0.381  -7.214  0.0698  1.2000       H  
ATOM   4259  C   GLY   302      75.795  -0.417  -9.181  0.5973  1.7000       C  
ATOM   4260  O   GLY   302      74.887   0.351  -8.840 -0.5679  1.5000       O  
ATOM   4261  N   MET   303      75.945  -0.826 -10.436 -0.4157  1.5500       N  
ATOM   4262  H   MET   303      76.716  -1.439 -10.666  0.2719  1.3000       H  
ATOM   4263  CA  MET   303      74.898  -0.652 -11.436 -0.0237  1.7000       C  
ATOM   4264  HA  MET   303      74.047  -0.179 -10.991  0.0880  1.2000       H  
ATOM   4265  CB  MET   303      75.357   0.245 -12.591  0.0342  1.7000       C  
ATOM   4266  HB2 MET   303      74.704   0.194 -13.462  0.0241  1.2000       H  
ATOM   4267  HB3 MET   303      75.280   1.259 -12.203  0.0241  1.2000       H  
ATOM   4268  CG  MET   303      76.798   0.081 -13.006  0.0018  1.7000       C  
ATOM   4269  HG2 MET   303      77.406  -0.104 -12.130  0.0440  1.2000       H  
ATOM   4270  HG3 MET   303      76.902  -0.735 -13.721  0.0440  1.2000       H  
ATOM   4271  SD  MET   303      77.504   1.603 -13.660 -0.2737  1.8000       S  
ATOM   4272  CE  MET   303      79.252   1.239 -13.545 -0.0536  1.7000       C  
ATOM   4273  HE1 MET   303      79.831   2.162 -13.565  0.0684  1.2000       H  
ATOM   4274  HE2 MET   303      79.431   0.713 -12.621  0.0684  1.2000       H  
ATOM   4275  HE3 MET   303      79.546   0.594 -14.361  0.0684  1.2000       H  
ATOM   4276  C   MET   303      74.458  -2.026 -11.933  0.5973  1.7000       C  
ATOM   4277  O   MET   303      74.856  -3.061 -11.394 -0.5679  1.5000       O  
ATOM   4278  N   ARG   304      73.618  -2.027 -12.967 -0.3479  1.5500       N  
ATOM   4279  H   ARG   304      73.370  -1.159 -13.420  0.2747  1.3000       H  
ATOM   4280  CA  ARG   304      73.007  -3.267 -13.429 -0.2637  1.7000       C  
ATOM   4281  HA  ARG   304      72.455  -3.704 -12.596  0.1560  1.2000       H  
ATOM   4282  CB  ARG   304      72.025  -2.981 -14.564 -0.0007  1.7000       C  
ATOM   4283  HB2 ARG   304      72.595  -2.621 -15.421  0.0327  1.2000       H  
ATOM   4284  HB3 ARG   304      71.568  -3.926 -14.862  0.0327  1.2000       H  
ATOM   4285  CG  ARG   304      70.967  -1.948 -14.222  0.0390  1.7000       C  
ATOM   4286  HG2 ARG   304      71.104  -1.533 -13.223  0.0285  1.2000       H  
ATOM   4287  HG3 ARG   304      71.041  -1.129 -14.936  0.0285  1.2000       H  
ATOM   4288  CD  ARG   304      69.574  -2.545 -14.306  0.0486  1.7000       C  
ATOM   4289  HD2 ARG   304      69.542  -3.287 -15.105  0.0687  1.2000       H  
ATOM   4290  HD3 ARG   304      69.339  -3.036 -13.360  0.0687  1.2000       H  
ATOM   4291  NE  ARG   304      68.564  -1.543 -14.622 -0.5295  1.5500       N  
ATOM   4292  HE  ARG   304      68.887  -0.643 -14.946  0.3456  1.3000       H  
ATOM   4293  CZ  ARG   304      67.258  -1.749 -14.534  0.8076  1.7000       C  
ATOM   4294  NH1 ARG   304      66.765  -2.912 -14.140 -0.8627  1.5500       N  
ATOM   4295 HH11 ARG   304      65.767  -3.019 -14.014  0.4478  1.3000       H  
ATOM   4296 HH12 ARG   304      67.386  -3.674 -13.922  0.4478  1.3000       H  
ATOM   4297  NH2 ARG   304      66.424  -0.762 -14.848 -0.8627  1.5500       N  
ATOM   4298 HH21 ARG   304      66.761   0.112 -15.229  0.4478  1.3000       H  
ATOM   4299 HH22 ARG   304      65.427  -0.884 -14.745  0.4478  1.3000       H  
ATOM   4300  C   ARG   304      74.064  -4.262 -13.890  0.7341  1.7000       C  
ATOM   4301  O   ARG   304      75.040  -3.901 -14.552 -0.5894  1.5000       O  
ATOM   4302  N   ASN   305      73.860  -5.530 -13.528 -0.4157  1.5500       N  
ATOM   4303  H   ASN   305      73.061  -5.766 -12.962  0.2719  1.3000       H  
ATOM   4304  CA  ASN   305      74.776  -6.602 -13.897  0.0143  1.7000       C  
ATOM   4305  HA  ASN   305      75.788  -6.204 -13.796  0.1048  1.2000       H  
ATOM   4306  CB  ASN   305      74.607  -7.786 -12.942 -0.2041  1.7000       C  
ATOM   4307  HB2 ASN   305      74.259  -7.417 -11.976  0.0797  1.2000       H  
ATOM   4308  HB3 ASN   305      73.858  -8.482 -13.322  0.0797  1.2000       H  
ATOM   4309  CG  ASN   305      75.908  -8.520 -12.690  0.7130  1.7000       C  
ATOM   4310  OD1 ASN   305      76.914  -8.269 -13.352 -0.5931  1.5000       O  
ATOM   4311  ND2 ASN   305      75.895  -9.436 -11.729 -0.9191  1.5500       N  
ATOM   4312 HD21 ASN   305      76.751  -9.928 -11.521  0.4196  1.3000       H  
ATOM   4313 HD22 ASN   305      75.059  -9.607 -11.195  0.4196  1.3000       H  
ATOM   4314  C   ASN   305      74.592  -7.080 -15.331  0.5973  1.7000       C  
ATOM   4315  O   ASN   305      75.444  -7.824 -15.829 -0.5679  1.5000       O  
ATOM   4316  N   ASN   306      73.512  -6.682 -16.003 -0.4157  1.5500       N  
ATOM   4317  H   ASN   306      72.852  -6.056 -15.568  0.2719  1.3000       H  
ATOM   4318  CA  ASN   306      73.281  -7.090 -17.379  0.0143  1.7000       C  
ATOM   4319  HA  ASN   306      73.880  -7.968 -17.613  0.1048  1.2000       H  
ATOM   4320  CB  ASN   306      71.824  -7.501 -17.585 -0.2041  1.7000       C  
ATOM   4321  HB2 ASN   306      71.586  -8.326 -16.913  0.0797  1.2000       H  
ATOM   4322  HB3 ASN   306      71.174  -6.661 -17.331  0.0797  1.2000       H  
ATOM   4323  CG  ASN   306      71.542  -7.949 -19.006  0.7130  1.7000       C  
ATOM   4324  OD1 ASN   306      72.403  -8.522 -19.673 -0.5931  1.5000       O  
ATOM   4325  ND2 ASN   306      70.328  -7.691 -19.477 -0.9191  1.5500       N  
ATOM   4326 HD21 ASN   306      69.609  -7.383 -18.842  0.4196  1.3000       H  
ATOM   4327 HD22 ASN   306      70.114  -7.924 -20.436  0.4196  1.3000       H  
ATOM   4328  C   ASN   306      73.644  -5.942 -18.305  0.5973  1.7000       C  
ATOM   4329  O   ASN   306      72.929  -4.930 -18.328 -0.5679  1.5000       O  
ATOM   4330  N   PRO   307      74.735  -6.039 -19.068 -0.2548  1.5500       N  
ATOM   4331  CD  PRO   307      75.747  -7.106 -19.066  0.0192  1.7000       C  
ATOM   4332  HD2 PRO   307      75.459  -7.888 -19.769  0.0391  1.2000       H  
ATOM   4333  HD3 PRO   307      75.937  -7.520 -18.084  0.0391  1.2000       H  
ATOM   4334  CG  PRO   307      76.966  -6.395 -19.549  0.0189  1.7000       C  
ATOM   4335  HG2 PRO   307      77.633  -7.102 -20.036  0.0213  1.2000       H  
ATOM   4336  HG3 PRO   307      77.465  -5.909 -18.708  0.0213  1.2000       H  
ATOM   4337  CB  PRO   307      76.473  -5.354 -20.511 -0.0070  1.7000       C  
ATOM   4338  HB2 PRO   307      76.374  -5.815 -21.495  0.0253  1.2000       H  
ATOM   4339  HB3 PRO   307      77.162  -4.516 -20.582  0.0253  1.2000       H  
ATOM   4340  CA  PRO   307      75.087  -4.946 -19.987 -0.0266  1.7000       C  
ATOM   4341  HA  PRO   307      75.165  -4.028 -19.410  0.0641  1.2000       H  
ATOM   4342  C   PRO   307      74.103  -4.762 -21.129  0.5896  1.7000       C  
ATOM   4343  O   PRO   307      73.985  -3.644 -21.645 -0.5748  1.5000       O  
ATOM   4344  N   ASN   308      73.392  -5.811 -21.534 -0.4157  1.5500       N  
ATOM   4345  H   ASN   308      73.516  -6.698 -21.067  0.2719  1.3000       H  
ATOM   4346  CA  ASN   308      72.524  -5.776 -22.709  0.0143  1.7000       C  
ATOM   4347  HA  ASN   308      72.723  -4.877 -23.293  0.1048  1.2000       H  
ATOM   4348  CB  ASN   308      72.792  -6.990 -23.593 -0.2041  1.7000       C  
ATOM   4349  HB2 ASN   308      72.872  -7.885 -22.973  0.0797  1.2000       H  
ATOM   4350  HB3 ASN   308      71.984  -7.151 -24.305  0.0797  1.2000       H  
ATOM   4351  CG  ASN   308      74.029  -6.822 -24.449  0.7130  1.7000       C  
ATOM   4352  OD1 ASN   308      74.344  -5.718 -24.894 -0.5931  1.5000       O  
ATOM   4353  ND2 ASN   308      74.741  -7.917 -24.681 -0.9191  1.5500       N  
ATOM   4354 HD21 ASN   308      74.644  -8.706 -24.058  0.4196  1.3000       H  
ATOM   4355 HD22 ASN   308      75.516  -7.885 -25.326  0.4196  1.3000       H  
ATOM   4356  C   ASN   308      71.049  -5.700 -22.336  0.5973  1.7000       C  
ATOM   4357  O   ASN   308      70.206  -6.327 -22.982 -0.5679  1.5000       O  
ATOM   4358  N   HIS   309      70.718  -4.947 -21.293 -0.4157  1.5500       N  
ATOM   4359  H   HIS   309      71.431  -4.451 -20.777  0.2719  1.3000       H  
ATOM   4360  CA  HIS   309      69.325  -4.792 -20.902 -0.0581  1.7000       C  
ATOM   4361  HA  HIS   309      68.935  -5.785 -20.698  0.1360  1.2000       H  
ATOM   4362  CB  HIS   309      69.227  -3.968 -19.616 -0.0074  1.7000       C  
ATOM   4363  HB2 HIS   309      70.010  -4.293 -18.929  0.0367  1.2000       H  
ATOM   4364  HB3 HIS   309      69.399  -2.916 -19.843  0.0367  1.2000       H  
ATOM   4365  CG  HIS   309      67.918  -4.102 -18.902  0.1868  1.7000       C  
ATOM   4366  ND1 HIS   309      66.803  -3.369 -19.247 -0.5432  1.5500       N  
ATOM   4367  CE1 HIS   309      65.802  -3.692 -18.448  0.1635  1.7000       C  
ATOM   4368  HE1 HIS   309      64.809  -3.266 -18.473  0.1435  1.2000       H  
ATOM   4369  NE2 HIS   309      66.227  -4.608 -17.596 -0.2795  1.5500       N  
ATOM   4370  HE2 HIS   309      65.666  -5.033 -16.871  0.3339  1.3000       H  
ATOM   4371  CD2 HIS   309      67.548  -4.882 -17.858 -0.2207  1.7000       C  
ATOM   4372  HD2 HIS   309      68.176  -5.585 -17.331  0.1862  1.2000       H  
ATOM   4373  C   HIS   309      68.546  -4.117 -22.029  0.5973  1.7000       C  
ATOM   4374  O   HIS   309      69.082  -3.233 -22.709 -0.5679  1.5000       O  
ATOM   4375  N   PRO   310      67.294  -4.517 -22.267 -0.2548  1.5500       N  
ATOM   4376  CD  PRO   310      66.586  -5.649 -21.647  0.0192  1.7000       C  
ATOM   4377  HD2 PRO   310      66.154  -5.361 -20.692  0.0391  1.2000       H  
ATOM   4378  HD3 PRO   310      67.222  -6.527 -21.540  0.0391  1.2000       H  
ATOM   4379  CG  PRO   310      65.488  -5.945 -22.626  0.0189  1.7000       C  
ATOM   4380  HG2 PRO   310      64.605  -6.342 -22.124  0.0213  1.2000       H  
ATOM   4381  HG3 PRO   310      65.853  -6.666 -23.360  0.0213  1.2000       H  
ATOM   4382  CB  PRO   310      65.192  -4.660 -23.316 -0.0070  1.7000       C  
ATOM   4383  HB2 PRO   310      64.497  -4.083 -22.704  0.0253  1.2000       H  
ATOM   4384  HB3 PRO   310      64.768  -4.824 -24.307  0.0253  1.2000       H  
ATOM   4385  CA  PRO   310      66.545  -3.942 -23.397 -0.0266  1.7000       C  
ATOM   4386  HA  PRO   310      67.045  -4.214 -24.328  0.0641  1.2000       H  
ATOM   4387  C   PRO   310      66.382  -2.434 -23.325  0.5896  1.7000       C  
ATOM   4388  O   PRO   310      66.242  -1.788 -24.371 -0.5748  1.5000       O  
ATOM   4389  N   LYS   311      66.392  -1.849 -22.128 -0.3479  1.5500       N  
ATOM   4390  H   LYS   311      66.493  -2.407 -21.291  0.2747  1.3000       H  
ATOM   4391  CA  LYS   311      66.273  -0.403 -22.000 -0.2400  1.7000       C  
ATOM   4392  HA  LYS   311      65.706  -0.001 -22.840  0.1426  1.2000       H  
ATOM   4393  CB  LYS   311      65.521  -0.046 -20.715 -0.0094  1.7000       C  
ATOM   4394  HB2 LYS   311      65.804  -0.720 -19.904  0.0362  1.2000       H  
ATOM   4395  HB3 LYS   311      65.799   0.958 -20.394  0.0362  1.2000       H  
ATOM   4396  CG  LYS   311      64.007  -0.010 -20.875  0.0187  1.7000       C  
ATOM   4397  HG2 LYS   311      63.542   0.557 -20.080  0.0103  1.2000       H  
ATOM   4398  HG3 LYS   311      63.803   0.512 -21.809  0.0103  1.2000       H  
ATOM   4399  CD  LYS   311      63.409  -1.408 -20.869 -0.0479  1.7000       C  
ATOM   4400  HD2 LYS   311      63.849  -1.999 -21.669  0.0621  1.2000       H  
ATOM   4401  HD3 LYS   311      63.608  -1.894 -19.915  0.0621  1.2000       H  
ATOM   4402  CE  LYS   311      61.909  -1.364 -21.109 -0.0143  1.7000       C  
ATOM   4403  HE2 LYS   311      61.560  -2.366 -21.365  0.1135  1.2000       H  
ATOM   4404  HE3 LYS   311      61.413  -1.047 -20.190  0.1135  1.2000       H  
ATOM   4405  NZ  LYS   311      61.554  -0.412 -22.195 -0.3854  1.5500       N  
ATOM   4406  HZ1 LYS   311      61.755   0.532 -21.892  0.3400  1.3000       H  
ATOM   4407  HZ2 LYS   311      62.092  -0.619 -23.024  0.3400  1.3000       H  
ATOM   4408  HZ3 LYS   311      60.567  -0.486 -22.402  0.3400  1.3000       H  
ATOM   4409  C   LYS   311      67.618   0.307 -22.020  0.7341  1.7000       C  
ATOM   4410  O   LYS   311      67.654   1.533 -21.864 -0.5894  1.5000       O  
ATOM   4411  N   PHE   312      68.716  -0.423 -22.204 -0.4157  1.5500       N  
ATOM   4412  H   PHE   312      68.645  -1.418 -22.356  0.2719  1.3000       H  
ATOM   4413  CA  PHE   312      70.030   0.200 -22.282 -0.0024  1.7000       C  
ATOM   4414  HA  PHE   312      70.026   1.101 -21.695  0.0978  1.2000       H  
ATOM   4415  CB  PHE   312      71.116  -0.797 -21.882 -0.0343  1.7000       C  
ATOM   4416  HB2 PHE   312      70.891  -1.803 -22.215  0.0295  1.2000       H  
ATOM   4417  HB3 PHE   312      72.037  -0.509 -22.391  0.0295  1.2000       H  
ATOM   4418  CG  PHE   312      71.444  -0.780 -20.417  0.0118  1.7000       C  
ATOM   4419  CD1 PHE   312      71.203   0.347 -19.653 -0.1256  1.7000       C  
ATOM   4420  HD1 PHE   312      70.772   1.236 -20.022  0.1330  1.2000       H  
ATOM   4421  CE1 PHE   312      71.503   0.367 -18.306 -0.1704  1.7000       C  
ATOM   4422  HE1 PHE   312      71.336   1.264 -17.727  0.1430  1.2000       H  
ATOM   4423  CZ  PHE   312      72.051  -0.748 -17.708 -0.1072  1.7000       C  
ATOM   4424  HZ  PHE   312      72.346  -0.709 -16.672  0.1297  1.2000       H  
ATOM   4425  CE2 PHE   312      72.297  -1.878 -18.458 -0.1704  1.7000       C  
ATOM   4426  HE2 PHE   312      72.788  -2.699 -17.980  0.1430  1.2000       H  
ATOM   4427  CD2 PHE   312      71.996  -1.891 -19.806 -0.1256  1.7000       C  
ATOM   4428  HD2 PHE   312      72.172  -2.783 -20.375  0.1330  1.2000       H  
ATOM   4429  C   PHE   312      70.285   0.716 -23.693  0.5973  1.7000       C  
ATOM   4430  O   PHE   312      70.114  -0.014 -24.674 -0.5679  1.5000       O  
ATOM   4431  N   LYS   313      70.701   1.976 -23.792 -0.3479  1.5500       N  
ATOM   4432  H   LYS   313      70.843   2.531 -22.958  0.2747  1.3000       H  
ATOM   4433  CA  LYS   313      70.984   2.572 -25.086 -0.2400  1.7000       C  
ATOM   4434  HA  LYS   313      70.128   2.383 -25.736  0.1426  1.2000       H  
ATOM   4435  CB  LYS   313      71.179   4.081 -24.950 -0.0094  1.7000       C  
ATOM   4436  HB2 LYS   313      70.642   4.406 -24.063  0.0362  1.2000       H  
ATOM   4437  HB3 LYS   313      72.240   4.304 -24.815  0.0362  1.2000       H  
ATOM   4438  CG  LYS   313      70.592   4.887 -26.097  0.0187  1.7000       C  
ATOM   4439  HG2 LYS   313      70.802   4.395 -27.046  0.0103  1.2000       H  
ATOM   4440  HG3 LYS   313      69.509   4.945 -25.979  0.0103  1.2000       H  
ATOM   4441  CD  LYS   313      71.184   6.286 -26.156 -0.0479  1.7000       C  
ATOM   4442  HD2 LYS   313      72.243   6.203 -26.406  0.0621  1.2000       H  
ATOM   4443  HD3 LYS   313      70.695   6.865 -26.941  0.0621  1.2000       H  
ATOM   4444  CE  LYS   313      71.066   7.000 -24.822 -0.0143  1.7000       C  
ATOM   4445  HE2 LYS   313      71.373   6.342 -24.009  0.1135  1.2000       H  
ATOM   4446  HE3 LYS   313      71.747   7.853 -24.834  0.1135  1.2000       H  
ATOM   4447  NZ  LYS   313      69.686   7.505 -24.590 -0.3854  1.5500       N  
ATOM   4448  HZ1 LYS   313      69.680   8.025 -23.723  0.3400  1.3000       H  
ATOM   4449  HZ2 LYS   313      69.406   8.099 -25.357  0.3400  1.3000       H  
ATOM   4450  HZ3 LYS   313      69.056   6.719 -24.514  0.3400  1.3000       H  
ATOM   4451  C   LYS   313      72.223   1.928 -25.709  0.7341  1.7000       C  
ATOM   4452  O   LYS   313      72.913   1.110 -25.095 -0.5894  1.5000       O  
ATOM   4453  N   GLU   314      72.494   2.306 -26.960 -0.5163  1.5500       N  
ATOM   4454  H   GLU   314      71.919   2.990 -27.428  0.2936  1.3000       H  
ATOM   4455  CA  GLU   314      73.644   1.753 -27.669  0.0397  1.7000       C  
ATOM   4456  HA  GLU   314      73.579   0.665 -27.668  0.1105  1.2000       H  
ATOM   4457  CB  GLU   314      73.633   2.220 -29.125  0.0560  1.7000       C  
ATOM   4458  HB2 GLU   314      72.844   1.677 -29.647 -0.0173  1.2000       H  
ATOM   4459  HB3 GLU   314      73.376   3.279 -29.151 -0.0173  1.2000       H  
ATOM   4460  CG  GLU   314      74.948   2.010 -29.860  0.0136  1.7000       C  
ATOM   4461  HG2 GLU   314      75.604   1.302 -29.355 -0.0425  1.2000       H  
ATOM   4462  HG3 GLU   314      74.711   1.551 -30.821 -0.0425  1.2000       H  
ATOM   4463  CD  GLU   314      75.662   3.312 -30.167  0.8054  1.7000       C  
ATOM   4464  OE1 GLU   314      75.028   4.215 -30.753 -0.8188  1.5000       O  
ATOM   4465  OE2 GLU   314      76.856   3.434 -29.822 -0.8188  1.5000       O  
ATOM   4466  C   GLU   314      74.953   2.141 -26.993  0.5366  1.7000       C  
ATOM   4467  O   GLU   314      75.868   1.317 -26.876 -0.5819  1.5000       O  
ATOM   4468  N   SER   315      75.060   3.389 -26.535 -0.4157  1.5500       N  
ATOM   4469  H   SER   315      74.302   4.044 -26.656  0.2719  1.3000       H  
ATOM   4470  CA  SER   315      76.318   3.890 -25.997 -0.0249  1.7000       C  
ATOM   4471  HA  SER   315      77.147   3.440 -26.546  0.0843  1.2000       H  
ATOM   4472  CB  SER   315      76.407   5.401 -26.213  0.2117  1.7000       C  
ATOM   4473  HB2 SER   315      77.249   5.817 -25.659  0.0352  1.2000       H  
ATOM   4474  HB3 SER   315      76.563   5.591 -27.275  0.0352  1.2000       H  
ATOM   4475  OG  SER   315      75.206   6.039 -25.820 -0.6546  1.5000       O  
ATOM   4476  HG  SER   315      75.165   6.046 -24.854  0.4275  1.2000       H  
ATOM   4477  C   SER   315      76.516   3.571 -24.521  0.5973  1.7000       C  
ATOM   4478  O   SER   315      77.617   3.784 -24.003 -0.5679  1.5000       O  
ATOM   4479  N   GLU   316      75.493   3.064 -23.835 -0.5163  1.5500       N  
ATOM   4480  H   GLU   316      74.617   2.880 -24.302  0.2936  1.3000       H  
ATOM   4481  CA  GLU   316      75.593   2.779 -22.408  0.0397  1.7000       C  
ATOM   4482  HA  GLU   316      76.188   3.557 -21.927  0.1105  1.2000       H  
ATOM   4483  CB  GLU   316      74.203   2.791 -21.767  0.0560  1.7000       C  
ATOM   4484  HB2 GLU   316      73.531   2.200 -22.392 -0.0173  1.2000       H  
ATOM   4485  HB3 GLU   316      74.224   2.327 -20.782 -0.0173  1.2000       H  
ATOM   4486  CG  GLU   316      73.607   4.172 -21.576  0.0136  1.7000       C  
ATOM   4487  HG2 GLU   316      74.112   4.614 -20.735 -0.0425  1.2000       H  
ATOM   4488  HG3 GLU   316      73.794   4.697 -22.495 -0.0425  1.2000       H  
ATOM   4489  CD  GLU   316      72.100   4.136 -21.393  0.8054  1.7000       C  
ATOM   4490  OE1 GLU   316      71.603   3.188 -20.751 -0.8188  1.5000       O  
ATOM   4491  OE2 GLU   316      71.414   5.059 -21.881 -0.8188  1.5000       O  
ATOM   4492  C   GLU   316      76.269   1.450 -22.101  0.5366  1.7000       C  
ATOM   4493  O   GLU   316      76.248   1.022 -20.942 -0.5819  1.5000       O  
ATOM   4494  N   LYS   317      76.857   0.786 -23.096 -0.3479  1.5500       N  
ATOM   4495  H   LYS   317      76.856   1.167 -24.032  0.2747  1.3000       H  
ATOM   4496  CA  LYS   317      77.415  -0.545 -22.872 -0.2400  1.7000       C  
ATOM   4497  HA  LYS   317      76.735  -1.103 -22.238  0.1426  1.2000       H  
ATOM   4498  CB  LYS   317      77.634  -1.246 -24.211 -0.0094  1.7000       C  
ATOM   4499  HB2 LYS   317      78.309  -0.645 -24.824  0.0362  1.2000       H  
ATOM   4500  HB3 LYS   317      78.120  -2.205 -24.023  0.0362  1.2000       H  
ATOM   4501  CG  LYS   317      76.362  -1.502 -25.000  0.0187  1.7000       C  
ATOM   4502  HG2 LYS   317      75.939  -0.526 -25.220  0.0103  1.2000       H  
ATOM   4503  HG3 LYS   317      76.599  -2.004 -25.939  0.0103  1.2000       H  
ATOM   4504  CD  LYS   317      75.376  -2.329 -24.200 -0.0479  1.7000       C  
ATOM   4505  HD2 LYS   317      75.439  -3.354 -24.564  0.0621  1.2000       H  
ATOM   4506  HD3 LYS   317      75.579  -2.375 -23.139  0.0621  1.2000       H  
ATOM   4507  CE  LYS   317      73.956  -1.833 -24.398 -0.0143  1.7000       C  
ATOM   4508  HE2 LYS   317      73.245  -2.579 -24.039  0.1135  1.2000       H  
ATOM   4509  HE3 LYS   317      73.837  -0.927 -23.802  0.1135  1.2000       H  
ATOM   4510  NZ  LYS   317      73.682  -1.493 -25.821 -0.3854  1.5500       N  
ATOM   4511  HZ1 LYS   317      74.554  -1.420 -26.327  0.3400  1.3000       H  
ATOM   4512  HZ2 LYS   317      73.103  -2.209 -26.236  0.3400  1.3000       H  
ATOM   4513  HZ3 LYS   317      73.202  -0.605 -25.862  0.3400  1.3000       H  
ATOM   4514  C   LYS   317      78.721  -0.484 -22.087  0.7341  1.7000       C  
ATOM   4515  O   LYS   317      78.997  -1.363 -21.259 -0.5894  1.5000       O  
ATOM   4516  N   ASP   318      79.539   0.539 -22.337 -0.5163  1.5500       N  
ATOM   4517  H   ASP   318      79.262   1.270 -22.977  0.2936  1.3000       H  
ATOM   4518  CA  ASP   318      80.909   0.538 -21.832  0.0381  1.7000       C  
ATOM   4519  HA  ASP   318      81.382  -0.404 -22.116  0.0880  1.2000       H  
ATOM   4520  CB  ASP   318      81.705   1.670 -22.480 -0.0303  1.7000       C  
ATOM   4521  HB2 ASP   318      82.682   1.747 -22.000 -0.0122  1.2000       H  
ATOM   4522  HB3 ASP   318      81.862   1.428 -23.532 -0.0122  1.2000       H  
ATOM   4523  CG  ASP   318      80.996   3.001 -22.401  0.7994  1.7000       C  
ATOM   4524  OD1 ASP   318      79.844   3.034 -21.921 -0.8014  1.5000       O  
ATOM   4525  OD2 ASP   318      81.590   4.010 -22.826 -0.8014  1.5000       O  
ATOM   4526  C   ASP   318      80.956   0.640 -20.310  0.5366  1.7000       C  
ATOM   4527  O   ASP   318      81.712  -0.085 -19.659 -0.5819  1.5000       O  
ATOM   4528  N   THR   319      80.154   1.529 -19.718 -0.4157  1.5500       N  
ATOM   4529  H   THR   319      79.559   2.134 -20.269  0.2719  1.3000       H  
ATOM   4530  CA  THR   319      80.210   1.705 -18.266 -0.0389  1.7000       C  
ATOM   4531  HA  THR   319      81.257   1.791 -17.972  0.1007  1.2000       H  
ATOM   4532  CB  THR   319      79.500   2.995 -17.863  0.3654  1.7000       C  
ATOM   4533  HB  THR   319      78.421   2.833 -17.840  0.0043  1.2000       H  
ATOM   4534  CG2 THR   319      79.969   3.444 -16.493 -0.2438  1.7000       C  
ATOM   4535 HG21 THR   319      79.422   4.337 -16.212  0.0642  1.2000       H  
ATOM   4536 HG22 THR   319      79.759   2.670 -15.762  0.0642  1.2000       H  
ATOM   4537 HG23 THR   319      81.039   3.655 -16.505  0.0642  1.2000       H  
ATOM   4538  OG1 THR   319      79.783   4.020 -18.823 -0.6761  1.5000       O  
ATOM   4539  HG1 THR   319      79.784   4.870 -18.357  0.4102  1.2000       H  
ATOM   4540  C   THR   319      79.603   0.517 -17.530  0.5973  1.7000       C  
ATOM   4541  O   THR   319      80.155   0.047 -16.524 -0.5679  1.5000       O  
ATOM   4542  N   VAL   320      78.457   0.027 -18.002 -0.4157  1.5500       N  
ATOM   4543  H   VAL   320      78.052   0.394 -18.852  0.2719  1.3000       H  
ATOM   4544  CA  VAL   320      77.841  -1.127 -17.361 -0.0875  1.7000       C  
ATOM   4545  HA  VAL   320      77.758  -0.924 -16.292  0.0969  1.2000       H  
ATOM   4546  CB  VAL   320      76.418  -1.341 -17.905  0.2985  1.7000       C  
ATOM   4547  HB  VAL   320      75.941  -2.147 -17.345 -0.0297  1.2000       H  
ATOM   4548  CG1 VAL   320      75.596  -0.075 -17.722 -0.3192  1.7000       C  
ATOM   4549 HG11 VAL   320      74.591  -0.240 -18.097  0.0791  1.2000       H  
ATOM   4550 HG12 VAL   320      75.544   0.180 -16.663  0.0791  1.2000       H  
ATOM   4551 HG13 VAL   320      76.020   0.765 -18.271  0.0791  1.2000       H  
ATOM   4552  CG2 VAL   320      76.462  -1.729 -19.365 -0.3192  1.7000       C  
ATOM   4553 HG21 VAL   320      75.451  -1.804 -19.765  0.0791  1.2000       H  
ATOM   4554 HG22 VAL   320      77.005  -0.984 -19.923  0.0791  1.2000       H  
ATOM   4555 HG23 VAL   320      76.963  -2.684 -19.479  0.0791  1.2000       H  
ATOM   4556  C   VAL   320      78.715  -2.363 -17.530  0.5973  1.7000       C  
ATOM   4557  O   VAL   320      78.650  -3.293 -16.717 -0.5679  1.5000       O  
ATOM   4558  N   GLU   321      79.545  -2.402 -18.577 -0.5163  1.5500       N  
ATOM   4559  H   GLU   321      79.544  -1.663 -19.266  0.2936  1.3000       H  
ATOM   4560  CA  GLU   321      80.534  -3.470 -18.687  0.0397  1.7000       C  
ATOM   4561  HA  GLU   321      80.043  -4.408 -18.427  0.1105  1.2000       H  
ATOM   4562  CB  GLU   321      81.031  -3.581 -20.128  0.0560  1.7000       C  
ATOM   4563  HB2 GLU   321      80.164  -3.490 -20.780 -0.0173  1.2000       H  
ATOM   4564  HB3 GLU   321      81.724  -2.773 -20.366 -0.0173  1.2000       H  
ATOM   4565  CG  GLU   321      81.652  -4.928 -20.487  0.0136  1.7000       C  
ATOM   4566  HG2 GLU   321      81.637  -5.056 -21.571 -0.0425  1.2000       H  
ATOM   4567  HG3 GLU   321      82.697  -4.918 -20.171 -0.0425  1.2000       H  
ATOM   4568  CD  GLU   321      80.963  -6.105 -19.817  0.8054  1.7000       C  
ATOM   4569  OE1 GLU   321      81.356  -6.475 -18.688 -0.8188  1.5000       O  
ATOM   4570  OE2 GLU   321      80.028  -6.667 -20.424 -0.8188  1.5000       O  
ATOM   4571  C   GLU   321      81.698  -3.240 -17.732  0.5366  1.7000       C  
ATOM   4572  O   GLU   321      82.222  -4.190 -17.138 -0.5819  1.5000       O  
ATOM   4573  N   LYS   322      82.119  -1.981 -17.574 -0.3479  1.5500       N  
ATOM   4574  H   LYS   322      81.675  -1.240 -18.098  0.2747  1.3000       H  
ATOM   4575  CA  LYS   322      83.169  -1.631 -16.624 -0.2400  1.7000       C  
ATOM   4576  HA  LYS   322      84.054  -2.155 -16.946  0.1426  1.2000       H  
ATOM   4577  CB  LYS   322      83.455  -0.129 -16.683 -0.0094  1.7000       C  
ATOM   4578  HB2 LYS   322      83.042   0.255 -17.612  0.0362  1.2000       H  
ATOM   4579  HB3 LYS   322      82.947   0.392 -15.870  0.0362  1.2000       H  
ATOM   4580  CG  LYS   322      84.929   0.233 -16.678  0.0187  1.7000       C  
ATOM   4581  HG2 LYS   322      85.325   0.111 -15.669  0.0103  1.2000       H  
ATOM   4582  HG3 LYS   322      85.464  -0.454 -17.336  0.0103  1.2000       H  
ATOM   4583  CD  LYS   322      85.142   1.661 -17.147 -0.0479  1.7000       C  
ATOM   4584  HD2 LYS   322      84.204   2.153 -17.412  0.0621  1.2000       H  
ATOM   4585  HD3 LYS   322      85.590   2.210 -16.319  0.0621  1.2000       H  
ATOM   4586  CE  LYS   322      86.094   1.721 -18.328 -0.0143  1.7000       C  
ATOM   4587  HE2 LYS   322      86.929   1.039 -18.160  0.1135  1.2000       H  
ATOM   4588  HE3 LYS   322      85.552   1.397 -19.219  0.1135  1.2000       H  
ATOM   4589  NZ  LYS   322      86.624   3.098 -18.540 -0.3854  1.5500       N  
ATOM   4590  HZ1 LYS   322      86.657   3.300 -19.530  0.3400  1.3000       H  
ATOM   4591  HZ2 LYS   322      86.010   3.761 -18.087  0.3400  1.3000       H  
ATOM   4592  HZ3 LYS   322      87.551   3.173 -18.146  0.3400  1.3000       H  
ATOM   4593  C   LYS   322      82.801  -2.020 -15.204  0.7341  1.7000       C  
ATOM   4594  O   LYS   322      83.693  -2.289 -14.391 -0.5894  1.5000       O  
ATOM   4595  N   GLU   323      81.506  -2.031 -14.888 -0.5163  1.5500       N  
ATOM   4596  H   GLU   323      80.808  -1.823 -15.589  0.2936  1.3000       H  
ATOM   4597  CA  GLU   323      81.069  -2.506 -13.578  0.0397  1.7000       C  
ATOM   4598  HA  GLU   323      81.493  -1.840 -12.828  0.1105  1.2000       H  
ATOM   4599  CB  GLU   323      79.545  -2.441 -13.477  0.0560  1.7000       C  
ATOM   4600  HB2 GLU   323      79.217  -1.541 -13.994 -0.0173  1.2000       H  
ATOM   4601  HB3 GLU   323      79.090  -3.275 -14.011 -0.0173  1.2000       H  
ATOM   4602  CG  GLU   323      79.001  -2.347 -12.057  0.0136  1.7000       C  
ATOM   4603  HG2 GLU   323      79.583  -1.645 -11.462 -0.0425  1.2000       H  
ATOM   4604  HG3 GLU   323      77.976  -2.012 -12.118 -0.0425  1.2000       H  
ATOM   4605  CD  GLU   323      78.887  -3.688 -11.361  0.8054  1.7000       C  
ATOM   4606  OE1 GLU   323      79.107  -4.728 -12.013 -0.8188  1.5000       O  
ATOM   4607  OE2 GLU   323      78.562  -3.702 -10.155 -0.8188  1.5000       O  
ATOM   4608  C   GLU   323      81.567  -3.922 -13.305  0.5366  1.7000       C  
ATOM   4609  O   GLU   323      81.879  -4.266 -12.160 -0.5819  1.5000       O  
ATOM   4610  N   ASN   324      81.650  -4.756 -14.341 -0.4157  1.5500       N  
ATOM   4611  H   ASN   324      81.379  -4.454 -15.266  0.2719  1.3000       H  
ATOM   4612  CA  ASN   324      82.078  -6.138 -14.149  0.0143  1.7000       C  
ATOM   4613  HA  ASN   324      81.691  -6.507 -13.197  0.1048  1.2000       H  
ATOM   4614  CB  ASN   324      81.505  -7.023 -15.257 -0.2041  1.7000       C  
ATOM   4615  HB2 ASN   324      81.771  -6.613 -16.227  0.0797  1.2000       H  
ATOM   4616  HB3 ASN   324      81.945  -8.018 -15.180  0.0797  1.2000       H  
ATOM   4617  CG  ASN   324      80.001  -7.169 -15.164  0.7130  1.7000       C  
ATOM   4618  OD1 ASN   324      79.377  -6.687 -14.219 -0.5931  1.5000       O  
ATOM   4619  ND2 ASN   324      79.408  -7.838 -16.147 -0.9191  1.5500       N  
ATOM   4620 HD21 ASN   324      78.402  -7.919 -16.141  0.4196  1.3000       H  
ATOM   4621 HD22 ASN   324      79.959  -8.195 -16.913  0.4196  1.3000       H  
ATOM   4622  C   ASN   324      83.598  -6.255 -14.104  0.5973  1.7000       C  
ATOM   4623  O   ASN   324      84.158  -6.776 -13.134 -0.5679  1.5000       O  
ATOM   4624  N   VAL   325      84.281  -5.785 -15.145 -0.4157  1.5500       N  
ATOM   4625  H   VAL   325      83.777  -5.348 -15.906  0.2719  1.3000       H  
ATOM   4626  CA  VAL   325      85.734  -5.818 -15.215 -0.0875  1.7000       C  
ATOM   4627  HA  VAL   325      86.151  -6.037 -14.232  0.0969  1.2000       H  
ATOM   4628  CB  VAL   325      86.244  -6.880 -16.213  0.2985  1.7000       C  
ATOM   4629  HB  VAL   325      87.269  -6.638 -16.499 -0.0297  1.2000       H  
ATOM   4630  CG1 VAL   325      86.259  -8.253 -15.565 -0.3192  1.7000       C  
ATOM   4631 HG11 VAL   325      86.547  -9.006 -16.299  0.0791  1.2000       H  
ATOM   4632 HG12 VAL   325      86.992  -8.259 -14.763  0.0791  1.2000       H  
ATOM   4633 HG13 VAL   325      85.276  -8.502 -15.165  0.0791  1.2000       H  
ATOM   4634  CG2 VAL   325      85.383  -6.883 -17.465 -0.3192  1.7000       C  
ATOM   4635 HG21 VAL   325      85.838  -7.533 -18.212  0.0791  1.2000       H  
ATOM   4636 HG22 VAL   325      84.382  -7.264 -17.255  0.0791  1.2000       H  
ATOM   4637 HG23 VAL   325      85.307  -5.878 -17.881  0.0791  1.2000       H  
ATOM   4638  C   VAL   325      86.229  -4.436 -15.609  0.5973  1.7000       C  
ATOM   4639  O   VAL   325      85.533  -3.683 -16.295 -0.5679  1.5000       O  
ATOM   4640  N   ILE   326      87.445  -4.106 -15.184 -0.4157  1.5500       N  
ATOM   4641  H   ILE   326      87.977  -4.750 -14.613  0.2719  1.3000       H  
ATOM   4642  CA  ILE   326      87.988  -2.774 -15.424 -0.0597  1.7000       C  
ATOM   4643  HA  ILE   326      87.538  -2.356 -16.325  0.0869  1.2000       H  
ATOM   4644  CB  ILE   326      87.665  -1.830 -14.245  0.1303  1.7000       C  
ATOM   4645  HB  ILE   326      86.579  -1.746 -14.182  0.0187  1.2000       H  
ATOM   4646  CG2 ILE   326      88.171  -2.411 -12.935 -0.3204  1.7000       C  
ATOM   4647 HG21 ILE   326      87.899  -1.758 -12.107  0.0882  1.2000       H  
ATOM   4648 HG22 ILE   326      87.708  -3.375 -12.732  0.0882  1.2000       H  
ATOM   4649 HG23 ILE   326      89.255  -2.513 -12.943  0.0882  1.2000       H  
ATOM   4650  CG1 ILE   326      88.246  -0.437 -14.481 -0.0430  1.7000       C  
ATOM   4651 HG12 ILE   326      89.335  -0.463 -14.456  0.0236  1.2000       H  
ATOM   4652 HG13 ILE   326      87.932  -0.104 -15.472  0.0236  1.2000       H  
ATOM   4653  CD1 ILE   326      87.775   0.578 -13.479 -0.0660  1.7000       C  
ATOM   4654 HD11 ILE   326      87.643   1.536 -13.973  0.0186  1.2000       H  
ATOM   4655 HD12 ILE   326      86.799   0.287 -13.092  0.0186  1.2000       H  
ATOM   4656 HD13 ILE   326      88.490   0.664 -12.660  0.0186  1.2000       H  
ATOM   4657  C   ILE   326      89.487  -2.891 -15.668  0.5973  1.7000       C  
ATOM   4658  O   ILE   326      90.172  -3.705 -15.043 -0.5679  1.5000       O  
ATOM   4659  N   THR   327      89.994  -2.078 -16.590 -0.4157  1.5500       N  
ATOM   4660  H   THR   327      89.398  -1.407 -17.050  0.2719  1.3000       H  
ATOM   4661  CA  THR   327      91.419  -2.060 -16.885 -0.0389  1.7000       C  
ATOM   4662  HA  THR   327      91.817  -3.076 -16.826  0.1007  1.2000       H  
ATOM   4663  CB  THR   327      91.662  -1.541 -18.303  0.3654  1.7000       C  
ATOM   4664  HB  THR   327      90.965  -0.732 -18.523  0.0043  1.2000       H  
ATOM   4665  CG2 THR   327      93.081  -1.008 -18.451 -0.2438  1.7000       C  
ATOM   4666 HG21 THR   327      93.282  -0.817 -19.506  0.0642  1.2000       H  
ATOM   4667 HG22 THR   327      93.206  -0.063 -17.922  0.0642  1.2000       H  
ATOM   4668 HG23 THR   327      93.805  -1.740 -18.090  0.0642  1.2000       H  
ATOM   4669  OG1 THR   327      91.462  -2.603 -19.242 -0.6761  1.5000       O  
ATOM   4670  HG1 THR   327      90.601  -2.983 -19.069  0.4102  1.2000       H  
ATOM   4671  C   THR   327      92.157  -1.195 -15.870  0.5973  1.7000       C  
ATOM   4672  O   THR   327      91.769  -0.054 -15.605 -0.5679  1.5000       O  
ATOM   4673  N   LEU   328      93.225  -1.748 -15.301 -0.4157  1.5500       N  
ATOM   4674  H   LEU   328      93.493  -2.692 -15.544  0.2719  1.3000       H  
ATOM   4675  CA  LEU   328      94.007  -1.067 -14.279 -0.0518  1.7000       C  
ATOM   4676  HA  LEU   328      93.404  -0.279 -13.834  0.0922  1.2000       H  
ATOM   4677  CB  LEU   328      94.459  -2.045 -13.193 -0.1102  1.7000       C  
ATOM   4678  HB2 LEU   328      94.839  -2.952 -13.667  0.0457  1.2000       H  
ATOM   4679  HB3 LEU   328      95.306  -1.587 -12.677  0.0457  1.2000       H  
ATOM   4680  CG  LEU   328      93.446  -2.429 -12.116  0.3531  1.7000       C  
ATOM   4681  HG  LEU   328      92.636  -2.966 -12.607 -0.0361  1.2000       H  
ATOM   4682  CD1 LEU   328      94.091  -3.344 -11.086 -0.4121  1.7000       C  
ATOM   4683 HD11 LEU   328      93.366  -3.618 -10.318  0.1000  1.2000       H  
ATOM   4684 HD12 LEU   328      94.453  -4.251 -11.571  0.1000  1.2000       H  
ATOM   4685 HD13 LEU   328      94.928  -2.831 -10.613  0.1000  1.2000       H  
ATOM   4686  CD2 LEU   328      92.856  -1.198 -11.453 -0.4121  1.7000       C  
ATOM   4687 HD21 LEU   328      92.966  -1.255 -10.368  0.1000  1.2000       H  
ATOM   4688 HD22 LEU   328      93.341  -0.282 -11.777  0.1000  1.2000       H  
ATOM   4689 HD23 LEU   328      91.790  -1.138 -11.680  0.1000  1.2000       H  
ATOM   4690  C   LEU   328      95.226  -0.403 -14.904  0.5973  1.7000       C  
ATOM   4691  O   LEU   328      95.967  -1.031 -15.667 -0.5679  1.5000       O  
ATOM   4692  N   ASP   329      95.431   0.865 -14.577 -0.5163  1.5500       N  
ATOM   4693  H   ASP   329      94.794   1.326 -13.941  0.2936  1.3000       H  
ATOM   4694  CA  ASP   329      96.603   1.612 -15.006  0.0381  1.7000       C  
ATOM   4695  HA  ASP   329      97.005   1.173 -15.919  0.0880  1.2000       H  
ATOM   4696  CB  ASP   329      96.234   3.063 -15.320 -0.0303  1.7000       C  
ATOM   4697  HB2 ASP   329      97.108   3.593 -15.702 -0.0122  1.2000       H  
ATOM   4698  HB3 ASP   329      95.481   3.068 -16.110 -0.0122  1.2000       H  
ATOM   4699  CG  ASP   329      95.673   3.795 -14.120  0.7994  1.7000       C  
ATOM   4700  OD1 ASP   329      94.754   3.257 -13.470 -0.8014  1.5000       O  
ATOM   4701  OD2 ASP   329      96.150   4.912 -13.830 -0.8014  1.5000       O  
ATOM   4702  C   ASP   329      97.679   1.525 -13.929  0.5366  1.7000       C  
ATOM   4703  O   ASP   329      97.517   0.848 -12.910 -0.5819  1.5000       O  
ATOM   4704  N   ASP   330      98.795   2.216 -14.167 -0.5163  1.5500       N  
ATOM   4705  H   ASP   330      98.870   2.811 -14.979  0.2936  1.3000       H  
ATOM   4706  CA  ASP   330      99.932   2.130 -13.253  0.0381  1.7000       C  
ATOM   4707  HA  ASP   330     100.194   1.081 -13.133  0.0880  1.2000       H  
ATOM   4708  CB  ASP   330     101.142   2.852 -13.855 -0.0303  1.7000       C  
ATOM   4709  HB2 ASP   330     102.023   2.587 -13.269 -0.0122  1.2000       H  
ATOM   4710  HB3 ASP   330     101.301   2.505 -14.877 -0.0122  1.2000       H  
ATOM   4711  CG  ASP   330     100.995   4.365 -13.853  0.7994  1.7000       C  
ATOM   4712  OD1 ASP   330      99.852   4.861 -13.770 -0.8014  1.5000       O  
ATOM   4713  OD2 ASP   330     102.029   5.061 -13.936 -0.8014  1.5000       O  
ATOM   4714  C   ASP   330      99.587   2.678 -11.871  0.5366  1.7000       C  
ATOM   4715  O   ASP   330      99.966   2.093 -10.849 -0.5819  1.5000       O  
ATOM   4716  N   GLU   331      98.867   3.802 -11.821 -0.5163  1.5500       N  
ATOM   4717  H   GLU   331      98.556   4.253 -12.670  0.2936  1.3000       H  
ATOM   4718  CA  GLU   331      98.545   4.421 -10.538  0.0397  1.7000       C  
ATOM   4719  HA  GLU   331      99.473   4.616 -10.000  0.1105  1.2000       H  
ATOM   4720  CB  GLU   331      97.834   5.756 -10.765  0.0560  1.7000       C  
ATOM   4721  HB2 GLU   331      96.970   5.542 -11.393 -0.0173  1.2000       H  
ATOM   4722  HB3 GLU   331      97.447   6.121  -9.817 -0.0173  1.2000       H  
ATOM   4723  CG  GLU   331      98.688   6.809 -11.455  0.0136  1.7000       C  
ATOM   4724  HG2 GLU   331      99.316   7.342 -10.748 -0.0425  1.2000       H  
ATOM   4725  HG3 GLU   331      99.409   6.348 -12.104 -0.0425  1.2000       H  
ATOM   4726  CD  GLU   331      97.870   7.780 -12.283  0.8054  1.7000       C  
ATOM   4727  OE1 GLU   331      96.649   7.887 -12.048 -0.8188  1.5000       O  
ATOM   4728  OE2 GLU   331      98.450   8.446 -13.165 -0.8188  1.5000       O  
ATOM   4729  C   GLU   331      97.691   3.495  -9.683  0.5366  1.7000       C  
ATOM   4730  O   GLU   331      98.003   3.241  -8.513 -0.5819  1.5000       O  
ATOM   4731  N   GLU   332      96.609   2.968 -10.259 -0.5163  1.5500       N  
ATOM   4732  H   GLU   332      96.385   3.187 -11.220  0.2936  1.3000       H  
ATOM   4733  CA  GLU   332      95.765   2.027  -9.538  0.0397  1.7000       C  
ATOM   4734  HA  GLU   332      95.508   2.450  -8.569  0.1105  1.2000       H  
ATOM   4735  CB  GLU   332      94.463   1.806 -10.305  0.0560  1.7000       C  
ATOM   4736  HB2 GLU   332      94.670   1.574 -11.350 -0.0173  1.2000       H  
ATOM   4737  HB3 GLU   332      93.970   0.944  -9.858 -0.0173  1.2000       H  
ATOM   4738  CG  GLU   332      93.485   2.963 -10.210  0.0136  1.7000       C  
ATOM   4739  HG2 GLU   332      93.613   3.460  -9.246 -0.0425  1.2000       H  
ATOM   4740  HG3 GLU   332      93.718   3.689 -10.987 -0.0425  1.2000       H  
ATOM   4741  CD  GLU   332      92.041   2.516 -10.304  0.8054  1.7000       C  
ATOM   4742  OE1 GLU   332      91.540   1.903  -9.339 -0.8188  1.5000       O  
ATOM   4743  OE2 GLU   332      91.406   2.780 -11.345 -0.8188  1.5000       O  
ATOM   4744  C   GLU   332      96.463   0.698  -9.299  0.5366  1.7000       C  
ATOM   4745  O   GLU   332      96.083  -0.028  -8.375 -0.5819  1.5000       O  
ATOM   4746  N   ALA   333      97.467   0.359 -10.110 -0.4157  1.5500       N  
ATOM   4747  H   ALA   333      97.733   0.962 -10.877  0.2719  1.3000       H  
ATOM   4748  CA  ALA   333      98.218  -0.871  -9.882  0.0337  1.7000       C  
ATOM   4749  HA  ALA   333      97.502  -1.674  -9.732  0.0823  1.2000       H  
ATOM   4750  CB  ALA   333      99.070  -1.203 -11.106 -0.1825  1.7000       C  
ATOM   4751  HB1 ALA   333      99.652  -2.096 -10.892  0.0603  1.2000       H  
ATOM   4752  HB2 ALA   333      98.419  -1.396 -11.958  0.0603  1.2000       H  
ATOM   4753  HB3 ALA   333      99.752  -0.389 -11.339  0.0603  1.2000       H  
ATOM   4754  C   ALA   333      99.090  -0.759  -8.640  0.5973  1.7000       C  
ATOM   4755  O   ALA   333      99.136  -1.679  -7.816 -0.5679  1.5000       O  
ATOM   4756  N   THR   334      99.798   0.363  -8.490 -0.4157  1.5500       N  
ATOM   4757  H   THR   334      99.761   1.098  -9.184  0.2719  1.3000       H  
ATOM   4758  CA  THR   334     100.601   0.557  -7.287 -0.0389  1.7000       C  
ATOM   4759  HA  THR   334     101.167  -0.355  -7.097  0.1007  1.2000       H  
ATOM   4760  CB  THR   334     101.611   1.684  -7.493  0.3654  1.7000       C  
ATOM   4761  HB  THR   334     102.334   1.658  -6.677  0.0043  1.2000       H  
ATOM   4762  CG2 THR   334     102.337   1.520  -8.819 -0.2438  1.7000       C  
ATOM   4763 HG21 THR   334     102.192   0.535  -9.262  0.0642  1.2000       H  
ATOM   4764 HG22 THR   334     102.042   2.296  -9.524  0.0642  1.2000       H  
ATOM   4765 HG23 THR   334     103.406   1.635  -8.637  0.0642  1.2000       H  
ATOM   4766  OG1 THR   334     100.934   2.943  -7.469 -0.6761  1.5000       O  
ATOM   4767  HG1 THR   334     100.543   3.061  -6.600  0.4102  1.2000       H  
ATOM   4768  C   THR   334      99.730   0.841  -6.071  0.5973  1.7000       C  
ATOM   4769  O   THR   334     100.121   0.515  -4.944 -0.5679  1.5000       O  
ATOM   4770  N   SER   335      98.558   1.450  -6.270 -0.4157  1.5500       N  
ATOM   4771  H   SER   335      98.266   1.702  -7.205  0.2719  1.3000       H  
ATOM   4772  CA  SER   335      97.619   1.616  -5.166 -0.0249  1.7000       C  
ATOM   4773  HA  SER   335      98.120   2.136  -4.348  0.0843  1.2000       H  
ATOM   4774  CB  SER   335      96.430   2.464  -5.607  0.2117  1.7000       C  
ATOM   4775  HB2 SER   335      96.588   3.470  -5.303  0.0352  1.2000       H  
ATOM   4776  HB3 SER   335      96.287   2.392  -6.681  0.0352  1.2000       H  
ATOM   4777  OG  SER   335      95.246   2.052  -4.948 -0.6546  1.5000       O  
ATOM   4778  HG  SER   335      94.485   2.229  -5.513  0.4275  1.2000       H  
ATOM   4779  C   SER   335      97.134   0.269  -4.648  0.5973  1.7000       C  
ATOM   4780  O   SER   335      97.054   0.054  -3.434 -0.5679  1.5000       O  
ATOM   4781  N   LEU   336      96.805  -0.648  -5.556 -0.4157  1.5500       N  
ATOM   4782  H   LEU   336      96.872  -0.416  -6.538  0.2719  1.3000       H  
ATOM   4783  CA  LEU   336      96.348  -1.988  -5.210 -0.0518  1.7000       C  
ATOM   4784  HA  LEU   336      95.948  -1.995  -4.196  0.0922  1.2000       H  
ATOM   4785  CB  LEU   336      95.224  -2.419  -6.152 -0.1102  1.7000       C  
ATOM   4786  HB2 LEU   336      95.476  -2.153  -7.177  0.0457  1.2000       H  
ATOM   4787  HB3 LEU   336      95.168  -3.504  -6.150  0.0457  1.2000       H  
ATOM   4788  CG  LEU   336      93.795  -1.975  -5.829  0.3531  1.7000       C  
ATOM   4789  HG  LEU   336      93.654  -2.020  -4.748 -0.0361  1.2000       H  
ATOM   4790  CD1 LEU   336      93.558  -0.557  -6.301 -0.4121  1.7000       C  
ATOM   4791 HD11 LEU   336      92.552  -0.244  -6.022  0.1000  1.2000       H  
ATOM   4792 HD12 LEU   336      94.274   0.094  -5.834  0.1000  1.2000       H  
ATOM   4793 HD13 LEU   336      93.659  -0.492  -7.385  0.1000  1.2000       H  
ATOM   4794  CD2 LEU   336      92.788  -2.911  -6.470 -0.4121  1.7000       C  
ATOM   4795 HD21 LEU   336      91.791  -2.701  -6.082  0.1000  1.2000       H  
ATOM   4796 HD22 LEU   336      92.783  -2.763  -7.551  0.1000  1.2000       H  
ATOM   4797 HD23 LEU   336      93.025  -3.951  -6.285  0.1000  1.2000       H  
ATOM   4798  C   LEU   336      97.485  -3.002  -5.246  0.5973  1.7000       C  
ATOM   4799  O   LEU   336      97.253  -4.185  -5.514 -0.5679  1.5000       O  
ATOM   4800  N   SER   337      98.714  -2.553  -4.977 -0.4157  1.5500       N  
ATOM   4801  H   SER   337      98.855  -1.578  -4.753  0.2719  1.3000       H  
ATOM   4802  CA  SER   337      99.886  -3.399  -5.185 -0.0249  1.7000       C  
ATOM   4803  HA  SER   337      99.881  -3.731  -6.224  0.0843  1.2000       H  
ATOM   4804  CB  SER   337     101.162  -2.591  -4.952  0.2117  1.7000       C  
ATOM   4805  HB2 SER   337     101.906  -2.912  -5.682  0.0352  1.2000       H  
ATOM   4806  HB3 SER   337     100.998  -1.539  -5.100  0.0352  1.2000       H  
ATOM   4807  OG  SER   337     101.693  -2.842  -3.663 -0.6546  1.5000       O  
ATOM   4808  HG  SER   337     102.086  -3.719  -3.666  0.4275  1.2000       H  
ATOM   4809  C   SER   337      99.864  -4.626  -4.286  0.5973  1.7000       C  
ATOM   4810  O   SER   337     100.339  -5.698  -4.679 -0.5679  1.5000       O  
ATOM   4811  N   TYR   338      99.325  -4.493  -3.072 -0.4157  1.5500       N  
ATOM   4812  H   TYR   338      98.969  -3.600  -2.766  0.2719  1.3000       H  
ATOM   4813  CA  TYR   338      99.316  -5.621  -2.146 -0.0014  1.7000       C  
ATOM   4814  HA  TYR   338     100.337  -5.994  -2.048  0.0876  1.2000       H  
ATOM   4815  CB  TYR   338      98.847  -5.175  -0.761 -0.0152  1.7000       C  
ATOM   4816  HB2 TYR   338      98.930  -6.019  -0.074  0.0295  1.2000       H  
ATOM   4817  HB3 TYR   338      99.526  -4.402  -0.397  0.0295  1.2000       H  
ATOM   4818  CG  TYR   338      97.436  -4.635  -0.717 -0.0011  1.7000       C  
ATOM   4819  CD1 TYR   338      97.152  -3.333  -1.107 -0.1906  1.7000       C  
ATOM   4820  HD1 TYR   338      97.947  -2.681  -1.440  0.1699  1.2000       H  
ATOM   4821  CE1 TYR   338      95.862  -2.845  -1.065 -0.2341  1.7000       C  
ATOM   4822  HE1 TYR   338      95.668  -1.830  -1.375  0.1656  1.2000       H  
ATOM   4823  CZ  TYR   338      94.841  -3.663  -0.631  0.3226  1.7000       C  
ATOM   4824  OH  TYR   338      93.553  -3.196  -0.582 -0.5579  1.5000       O  
ATOM   4825  HH  TYR   338      92.947  -3.847  -0.219  0.3992  1.2000       H  
ATOM   4826  CE2 TYR   338      95.100  -4.955  -0.242 -0.2341  1.7000       C  
ATOM   4827  HE2 TYR   338      94.297  -5.596   0.095  0.1656  1.2000       H  
ATOM   4828  CD2 TYR   338      96.388  -5.433  -0.287 -0.1906  1.7000       C  
ATOM   4829  HD2 TYR   338      96.584  -6.451   0.015  0.1699  1.2000       H  
ATOM   4830  C   TYR   338      98.444  -6.766  -2.642  0.5973  1.7000       C  
ATOM   4831  O   TYR   338      98.569  -7.887  -2.138 -0.5679  1.5000       O  
ATOM   4832  N   LEU   339      97.568  -6.514  -3.614 -0.4157  1.5500       N  
ATOM   4833  H   LEU   339      97.482  -5.580  -3.989  0.2719  1.3000       H  
ATOM   4834  CA  LEU   339      96.752  -7.565  -4.209 -0.0518  1.7000       C  
ATOM   4835  HA  LEU   339      96.506  -8.310  -3.452  0.0922  1.2000       H  
ATOM   4836  CB  LEU   339      95.435  -6.981  -4.722 -0.1102  1.7000       C  
ATOM   4837  HB2 LEU   339      95.666  -6.081  -5.287  0.0457  1.2000       H  
ATOM   4838  HB3 LEU   339      94.989  -7.661  -5.448  0.0457  1.2000       H  
ATOM   4839  CG  LEU   339      94.374  -6.668  -3.666  0.3531  1.7000       C  
ATOM   4840  HG  LEU   339      94.861  -6.573  -2.695 -0.0361  1.2000       H  
ATOM   4841  CD1 LEU   339      93.691  -5.349  -3.969 -0.4121  1.7000       C  
ATOM   4842 HD11 LEU   339      93.040  -5.079  -3.138  0.1000  1.2000       H  
ATOM   4843 HD12 LEU   339      94.430  -4.559  -4.101  0.1000  1.2000       H  
ATOM   4844 HD13 LEU   339      93.085  -5.471  -4.863  0.1000  1.2000       H  
ATOM   4845  CD2 LEU   339      93.354  -7.792  -3.590 -0.4121  1.7000       C  
ATOM   4846 HD21 LEU   339      92.636  -7.583  -2.796  0.1000  1.2000       H  
ATOM   4847 HD22 LEU   339      92.820  -7.888  -4.537  0.1000  1.2000       H  
ATOM   4848 HD23 LEU   339      93.860  -8.732  -3.368  0.1000  1.2000       H  
ATOM   4849  C   LEU   339      97.465  -8.293  -5.337  0.5973  1.7000       C  
ATOM   4850  O   LEU   339      96.867  -9.189  -5.944 -0.5679  1.5000       O  
ATOM   4851  N   GLY   340      98.713  -7.944  -5.628 -0.4157  1.5500       N  
ATOM   4852  H   GLY   340      99.164  -7.207  -5.106  0.2719  1.3000       H  
ATOM   4853  CA  GLY   340      99.442  -8.571  -6.715 -0.0252  1.7000       C  
ATOM   4854  HA2 GLY   340     100.483  -8.255  -6.658  0.0698  1.2000       H  
ATOM   4855  HA3 GLY   340      99.413  -9.653  -6.584  0.0698  1.2000       H  
ATOM   4856  C   GLY   340      98.924  -8.232  -8.095  0.5973  1.7000       C  
ATOM   4857  O   GLY   340      98.851  -9.115  -8.959 -0.5679  1.5000       O  
ATOM   4858  N   VAL   341      98.563  -6.974  -8.325 -0.4157  1.5500       N  
ATOM   4859  H   VAL   341      98.649  -6.288  -7.589  0.2719  1.3000       H  
ATOM   4860  CA  VAL   341      98.105  -6.521  -9.629 -0.0875  1.7000       C  
ATOM   4861  HA  VAL   341      97.921  -7.379 -10.277  0.0969  1.2000       H  
ATOM   4862  CB  VAL   341      96.780  -5.739  -9.538  0.2985  1.7000       C  
ATOM   4863  HB  VAL   341      96.352  -5.661 -10.538 -0.0297  1.2000       H  
ATOM   4864  CG1 VAL   341      95.790  -6.476  -8.653 -0.3192  1.7000       C  
ATOM   4865 HG11 VAL   341      94.814  -5.994  -8.719  0.0791  1.2000       H  
ATOM   4866 HG12 VAL   341      95.690  -7.510  -8.987  0.0791  1.2000       H  
ATOM   4867 HG13 VAL   341      96.109  -6.460  -7.612  0.0791  1.2000       H  
ATOM   4868  CG2 VAL   341      97.028  -4.334  -9.016 -0.3192  1.7000       C  
ATOM   4869 HG21 VAL   341      96.078  -3.843  -8.810  0.0791  1.2000       H  
ATOM   4870 HG22 VAL   341      97.617  -4.361  -8.100  0.0791  1.2000       H  
ATOM   4871 HG23 VAL   341      97.553  -3.755  -9.771  0.0791  1.2000       H  
ATOM   4872  C   VAL   341      99.202  -5.676 -10.270  0.5973  1.7000       C  
ATOM   4873  O   VAL   341     100.166  -5.269  -9.622 -0.5679  1.5000       O  
ATOM   4874  N   LYS   342      99.044  -5.416 -11.565 -0.3479  1.5500       N  
ATOM   4875  H   LYS   342      98.213  -5.737 -12.044  0.2747  1.3000       H  
ATOM   4876  CA  LYS   342     100.002  -4.612 -12.308 -0.2400  1.7000       C  
ATOM   4877  HA  LYS   342     100.520  -3.935 -11.630  0.1426  1.2000       H  
ATOM   4878  CB  LYS   342     101.056  -5.485 -12.994 -0.0094  1.7000       C  
ATOM   4879  HB2 LYS   342     101.751  -4.838 -13.530  0.0362  1.2000       H  
ATOM   4880  HB3 LYS   342     101.623  -5.999 -12.216  0.0362  1.2000       H  
ATOM   4881  CG  LYS   342     100.480  -6.523 -13.937  0.0187  1.7000       C  
ATOM   4882  HG2 LYS   342      99.806  -7.169 -13.373  0.0103  1.2000       H  
ATOM   4883  HG3 LYS   342      99.882  -6.057 -14.720  0.0103  1.2000       H  
ATOM   4884  CD  LYS   342     101.570  -7.416 -14.500 -0.0479  1.7000       C  
ATOM   4885  HD2 LYS   342     102.146  -7.871 -13.692  0.0621  1.2000       H  
ATOM   4886  HD3 LYS   342     101.097  -8.213 -15.076  0.0621  1.2000       H  
ATOM   4887  CE  LYS   342     102.495  -6.635 -15.418 -0.0143  1.7000       C  
ATOM   4888  HE2 LYS   342     103.159  -6.022 -14.807  0.1135  1.2000       H  
ATOM   4889  HE3 LYS   342     103.101  -7.337 -15.993  0.1135  1.2000       H  
ATOM   4890  NZ  LYS   342     101.739  -5.746 -16.341 -0.3854  1.5500       N  
ATOM   4891  HZ1 LYS   342     101.168  -5.096 -15.816  0.3400  1.3000       H  
ATOM   4892  HZ2 LYS   342     102.376  -5.229 -16.929  0.3400  1.3000       H  
ATOM   4893  HZ3 LYS   342     101.125  -6.301 -16.922  0.3400  1.3000       H  
ATOM   4894  C   LYS   342      99.252  -3.768 -13.328  0.7341  1.7000       C  
ATOM   4895  O   LYS   342      98.046  -3.931 -13.535 -0.5894  1.5000       O  
ATOM   4896  N   ALA   343      99.982  -2.852 -13.958 -0.4157  1.5500       N  
ATOM   4897  H   ALA   343     100.950  -2.715 -13.711  0.2719  1.3000       H  
ATOM   4898  CA  ALA   343      99.383  -1.977 -14.956  0.0337  1.7000       C  
ATOM   4899  HA  ALA   343      98.527  -1.473 -14.503  0.0823  1.2000       H  
ATOM   4900  CB  ALA   343     100.385  -0.910 -15.395 -0.1825  1.7000       C  
ATOM   4901  HB1 ALA   343      99.882  -0.164 -16.012  0.0603  1.2000       H  
ATOM   4902  HB2 ALA   343     100.815  -0.423 -14.522  0.0603  1.2000       H  
ATOM   4903  HB3 ALA   343     101.189  -1.369 -15.972  0.0603  1.2000       H  
ATOM   4904  C   ALA   343      98.911  -2.781 -16.161  0.5973  1.7000       C  
ATOM   4905  O   ALA   343      99.532  -3.774 -16.548 -0.5679  1.5000       O  
ATOM   4906  N   GLY   344      97.805  -2.343 -16.753 -0.4157  1.5500       N  
ATOM   4907  H   GLY   344      97.409  -1.462 -16.478  0.2719  1.3000       H  
ATOM   4908  CA  GLY   344      97.246  -3.044 -17.898 -0.0252  1.7000       C  
ATOM   4909  HA2 GLY   344      96.410  -2.462 -18.287  0.0698  1.2000       H  
ATOM   4910  HA3 GLY   344      98.003  -3.112 -18.681  0.0698  1.2000       H  
ATOM   4911  C   GLY   344      96.745  -4.435 -17.577  0.5973  1.7000       C  
ATOM   4912  O   GLY   344      96.982  -5.373 -18.348 -0.5679  1.5000       O  
ATOM   4913  N   ASP   345      96.058  -4.592 -16.449 -0.5163  1.5500       N  
ATOM   4914  H   ASP   345      95.920  -3.802 -15.834  0.2936  1.3000       H  
ATOM   4915  CA  ASP   345      95.521  -5.877 -16.033  0.0381  1.7000       C  
ATOM   4916  HA  ASP   345      95.687  -6.616 -16.817  0.0880  1.2000       H  
ATOM   4917  CB  ASP   345      96.209  -6.387 -14.762 -0.0303  1.7000       C  
ATOM   4918  HB2 ASP   345      97.242  -6.037 -14.769 -0.0122  1.2000       H  
ATOM   4919  HB3 ASP   345      95.720  -5.988 -13.872 -0.0122  1.2000       H  
ATOM   4920  CG  ASP   345      96.262  -7.898 -14.695  0.7994  1.7000       C  
ATOM   4921  OD1 ASP   345      95.369  -8.552 -15.274 -0.8014  1.5000       O  
ATOM   4922  OD2 ASP   345      97.199  -8.434 -14.066 -0.8014  1.5000       O  
ATOM   4923  C   ASP   345      94.023  -5.748 -15.799  0.5366  1.7000       C  
ATOM   4924  O   ASP   345      93.549  -4.760 -15.231 -0.5819  1.5000       O  
ATOM   4925  N   LYS   346      93.281  -6.760 -16.242 -0.3479  1.5500       N  
ATOM   4926  H   LYS   346      93.737  -7.571 -16.639  0.2747  1.3000       H  
ATOM   4927  CA  LYS   346      91.824  -6.759 -16.144 -0.2400  1.7000       C  
ATOM   4928  HA  LYS   346      91.449  -5.752 -16.309  0.1426  1.2000       H  
ATOM   4929  CB  LYS   346      91.215  -7.706 -17.169 -0.0094  1.7000       C  
ATOM   4930  HB2 LYS   346      91.575  -8.717 -16.972  0.0362  1.2000       H  
ATOM   4931  HB3 LYS   346      90.131  -7.716 -17.044  0.0362  1.2000       H  
ATOM   4932  CG  LYS   346      91.561  -7.371 -18.610  0.0187  1.7000       C  
ATOM   4933  HG2 LYS   346      92.646  -7.381 -18.724  0.0103  1.2000       H  
ATOM   4934  HG3 LYS   346      91.185  -8.148 -19.275  0.0103  1.2000       H  
ATOM   4935  CD  LYS   346      91.067  -5.985 -18.986 -0.0479  1.7000       C  
ATOM   4936  HD2 LYS   346      91.420  -5.217 -18.302  0.0621  1.2000       H  
ATOM   4937  HD3 LYS   346      91.476  -5.747 -19.969  0.0621  1.2000       H
[truncated: 754,753 more chars]
