# Supplementary material for: Structure and substrate promiscuity of Campylobacter jejuni periplasmic nitrate reductase (Nap) and phylogenetic analysis of Nap homologs
Source: J Biol Chem. 2025 Nov 15;301(12):110928. doi: 10.1016/j.jbc.2025.110928 (PMC12769810; doi:10.1016/j.jbc.2025.110928)
Supplement: S0_V1_JBC_110928.zip [file mmc2.zip › S0_V1 _JBC_110928/NapA_wt_6_MGD.mol2]

@<TRIPOS>MOLECULE
MGD
   69    74     1     0     0
SMALL
Ladunki z RESPu i zrownowazone


@<TRIPOS>ATOM
      1 PA          64.7570    15.2220    -3.1700 P        811 MGD       0.951242
      2 PB          63.0440    17.5720    -2.9940 P        811 MGD       0.960984
      3 C5'         60.6000    17.4650    -1.9510 c3       811 MGD       0.038360
      4 O5'         61.5486    16.8679    -2.9347 OS       811 MGD      -0.346729
      5 C4'         59.2600    17.4330    -2.6100 c3       811 MGD       0.078893
      6 O4'         58.3510    17.1100    -1.7420 os       811 MGD      -0.402202
      7 C3'         58.9130    18.9530    -3.2070 c3       811 MGD       0.520002
      8 O3'         58.3730    18.8450    -4.5770 oh       811 MGD      -0.680574
      9 C2'         58.0770    19.4740    -2.4570 c3       811 MGD       0.026100
     10 O2'         57.0410    20.2000    -3.2790 oh       811 MGD      -0.646588
     11 C1'         57.3800    18.2640    -1.6720 c3       811 MGD       0.342314
     12 N1          54.8052    17.1167     2.7975 n        811 MGD      -0.665894
     13 O1A         64.1460    15.1680    -4.5490 O2       811 MGD      -0.731387
     14 O1B         63.3709    17.8052    -4.4654 O2       811 MGD      -0.724967
     15 C2          54.7885    16.3027     1.5231 ca       811 MGD       0.873845
     16 N2          53.8275    15.2156     1.4452 nh       811 MGD      -0.901325
     17 O2A         64.4080    13.9610    -2.4140 O2       811 MGD      -0.772514
     18 O2B         63.0680    18.8840    -2.2610 O2       811 MGD      -0.772974
     19 N3          55.5367    16.8396     0.3750 nb       811 MGD      -0.727031
     20 O3A         66.4120    15.3530    -3.2980 OS       811 MGD      -0.475742
     21 O3B         64.1730    16.5400    -2.3540 OS       811 MGD      -0.395060
     22 C4          56.4414    17.9752     0.4323 ca       811 MGD       0.340025
     23 C5          56.5234    18.7188     1.5691 ca       811 MGD       0.059654
     24 C6          55.5667    18.2117     2.7496 ca       811 MGD       0.578284
     25 O6          55.7806    18.9288     4.0663 o        811 MGD      -0.576687
     26 N7          57.3327    19.7748     1.4295 nc       811 MGD      -0.576142
     27 C8          57.8296    19.6229     0.1684 cd       811 MGD       0.211263
     28 N9          57.2833    18.5399    -0.3502 na       811 MGD      -0.128680
     29 C10         67.1940    14.9430    -2.1930 c3       811 MGD      -0.301372
     30 C11         68.4400    14.1830    -2.7380 c3       811 MGD       0.283695
     31 O11         68.6720    14.6360    -4.2530 os       811 MGD      -0.371791
     32 C12         69.5040    14.4560    -2.0250 c        811 MGD      -0.062654
     33 S12         69.3660    14.5120    -0.2160 S11      811 MGD      -0.303045
     34 C13         70.8690    14.1410    -2.6840 c        811 MGD      -0.044933
     35 S13         72.3910    14.5650    -1.7890 S12      811 MGD      -0.424653
     36 C14         70.9390    13.9860    -4.1080 c3       811 MGD       0.186040
     37 N15         71.7850    15.2400    -4.6420 nh       811 MGD      -0.488288
     38 C16         71.8111    15.3145    -6.1729 cc       811 MGD      -0.209957
     39 C17         72.9188    16.0073    -6.8246 c        811 MGD       0.614265
     40 O17         73.7930    16.5620    -6.1540 o        811 MGD      -0.591705
     41 N18         72.9410    16.0770    -8.2620 n        811 MGD      -0.667383
     42 C19         71.8125    15.3304    -9.1900 cc       811 MGD       0.796054
     43 N19         71.8290    15.4300   -10.5580 nh       811 MGD      -0.890461
     44 N20         70.7330    14.6191    -8.4770 nd       811 MGD      -0.726971
     45 C21         70.7015    14.7178    -6.9788 cd       811 MGD       0.586258
     46 N22         69.5686    13.8926    -6.3294 nh       811 MGD      -0.652853
     47 C23         69.6010    13.8320    -4.7560 c3       811 MGD       0.264426
     48 H1          60.8663    18.5562    -1.7393 h1       811 MGD       0.061903
     49 H2          60.6519    16.8747    -1.2028 h1       811 MGD       0.061903
     50 H3          59.2524    16.6606    -3.4554 h1       811 MGD       0.100910
     51 H4          59.7784    19.6231    -3.2498 h1       811 MGD      -0.066567
     52 H5          57.5362    18.2744    -4.6039 ho       811 MGD       0.413274
     53 H6          58.5894    20.1669    -1.6134 h1       811 MGD       0.020764
     54 H7          56.6133    19.5473    -3.9717 ho       811 MGD       0.448149
     55 H8          56.4738    18.0000    -2.1488 h2       811 MGD       0.102336
     56 H9          54.1248    16.9797     3.1763 hn       811 MGD       0.407842
     57 H10         53.5485    14.8070     1.8953 hn       811 MGD       0.422954
     58 H11         53.9163    14.8409     0.8479 hn       811 MGD       0.440798
     59 H12         58.1929    20.1700    -0.1574 h5       811 MGD       0.135172
     60 H13         67.5543    15.7852    -1.6142 h1       811 MGD       0.090907
     61 H14         66.6092    14.2674    -1.5872 h1       811 MGD       0.090907
     62 H15         68.2734    13.0633    -2.6643 h1       811 MGD       0.040441
     63 H16         71.4819    13.0798    -4.3977 h1       811 MGD       0.070314
     64 H17         71.9194    16.1048    -4.1553 hn       811 MGD       0.350707
     65 H18         73.9789    16.1718    -8.5462 hn       811 MGD       0.402837
     66 H19         72.3695    15.5922   -10.8578 hn       811 MGD       0.388348
     67 H20         71.6860    14.8104   -10.9261 hn       811 MGD       0.388348
     68 H21         68.7919    13.5125    -7.0094 hn       811 MGD       0.389532
     69 H22         69.3574    12.7640    -4.6052 h2       811 MGD       0.060838
@<TRIPOS>BOND
     1     1    13 1   
     2     1    17 1   
     3     1    20 1   
     4     1    21 1   
     5     2     4 1   
     6     2    14 1  
     7     2    18 1   
     8     2    21 1   
     9     3     4 1   
    10     3     5 1   
    11     3    48 1   
    12     3    49 1   
    13     5     6 1   
    14     5     7 1   
    15     5    50 1   
    16     6    11 1   
    17     7     8 1   
    18     7     9 1   
    19     7    51 1   
    20     8    52 1   
    21     9    10 1   
    22     9    11 1   
    23     9    53 1   
    24    10    54 1   
    25    11    28 1   
    26    11    55 1   
    27    12    15 1   
    28    12    24 1   
    29    12    56 1   
    30    15    16 1   
    31    15    19 2   
    32    16    57 1   
    33    16    58 1   
    34    19    22 1   
    35    20    29 1   
    36    22    23 2   
    37    22    28 1   
    38    23    24 1   
    39    23    26 1   
    40    24    25 2   
    41    26    27 2   
    42    27    28 1   
    43    27    59 1   
    44    29    30 1   
    45    29    60 1   
    46    29    61 1   
    47    30    31 1   
    48    30    32 1   
    49    30    62 1   
    50    31    47 1   
    51    32    33 2   
    52    32    34 1   
    53    34    35 2   
    54    34    36 1   
    55    36    37 1   
    56    36    47 1   
    57    36    63 1   
    58    37    38 1   
    59    37    64 1   
    60    38    39 1   
    61    38    45 2   
    62    39    40 2   
    63    39    41 1   
    64    41    42 1   
    65    41    65 1   
    66    42    43 1   
    67    42    44 2   
    68    43    66 1   
    69    43    67 1   
    70    44    45 1   
    71    45    46 1   
    72    46    47 1   
    73    46    68 1   
    74    47    69 1   
@<TRIPOS>SUBSTRUCTURE
     1 MGD         1 TEMP              0 ****  ****    0 ROOT
