# Supplementary material for: Structure and substrate promiscuity of Campylobacter jejuni periplasmic nitrate reductase (Nap) and phylogenetic analysis of Nap homologs
Source: J Biol Chem. 2025 Nov 15;301(12):110928. doi: 10.1016/j.jbc.2025.110928 (PMC12769810; doi:10.1016/j.jbc.2025.110928)
Supplement: S0_V1_JBC_110928.zip [file mmc2.zip › S0_V1 _JBC_110928/NapA_wt_6_MGD_Mo_red_Cys.frcmod]

FF for Mo(IV) site in NAP active site

MASS
HV   1.008
Mo  96.00
S11  32.00
S12  32.00
S13  32.00
S14  32.00
OV   16.00
OM   16.00
SX   32.00
SY   32.00
SV   32.00
SZ   32.00
SR   32.00
FX   55.84
FY   55.84
FV   55.84
FZ   55.84
SN   32.00
SO   32.00
NP   14.00
SM   32.00

BOND
OV-Mo    86.8    2.50    !poprawione z 36.8 na 86.8 i dlugosc 2.5
SM-CT    133.6    1.857
SM-Mo    73.9    2.702  ! wydłużam o 0.2 długosc i podnoszę stała o do 74
S12-Mo    76.5    2.370 ! wyrownuje wszystkie siły i uniformuzje dlugosci 
S11-Mo    76.5    2.390
S13-Mo    76.5    2.370
S14-Mo    76.5    2.390
c-S11    170.8    1.757
c-S12    173.4    1.750
c-S13    180.5    1.751
c-S14    171.8    1.755
OV-HV    513.8    0.98

ANGLE
S13-Mo-OV    99.021    131.331
S14-Mo-OV    69.396    81.373
S11-Mo-OV    89.303    79.086
S12-Mo-OV    71.572    135.033
SM-Mo-OV    62.432    71.760
Mo-OV-HV    21.996    97.666
S14-Mo-S13    75.130    82.038
S11-Mo-S14    104.333    86.788
S12-Mo-S11    83.874    81.631
S13-Mo-S12    116.576    84.359
S11-Mo-S13    117.210    144.746
S12-Mo-S14    101.788    137.508
S13-Mo-SM    103.715    83.806
S14-Mo-SM    145.828    128.235
S12-Mo-SM    108.742    89.676
S11-Mo-SM    129.696    128.087
Mo-S13-c    113.388    109.002
Mo-S12-c    100.662    109.054
Mo-S14-c     98.055    108.260
Mo-S11-c    89.794    108.866
Mo-SM-CT    83.124    108.421
CT-CT-SM    92.753    115.942
SM-CT-H1    47.037    108.505
S13-c-c     99.410    119.596
S14-c-c     93.682    120.954
S11-c-c     95.482    119.347
S12-c-c     96.252    120.894
S14-c-c3    91.719    117.620
S13-c-c3    110.700    118.127
S11-c-c3    108.654    118.317
S12-c-c3    93.046    117.523
HV-OV-HV    30.975    107.443
c-cc-nc    64.3    130.8 gaff
nh-cc-c    121.275    108.28
OS-c3-c    68    109.82 gaff
OS-c3-nh    71.3    109 taki    jak os-c3-na u michala w FAD
h2-c3-OS    50.8    108.58 gaff
c3-OS-c3    62.1    113.41 gaff
n-ca-nb    71.2    123.3  fbased on gaff nb-ca-nb angle corrected
n-ca-o    74.2    123.05  (takie jak n-c-o w FAD)

DIHE
S11-c-c-S12    4   26.600       180.000           2.000 
S13-c-c-S14    4   26.600       180.000           2.000
c3-c-c-c3    4   26.600       180.000           2.000
c3-c3-OS-c3     1  0  180  2
c3-OS-c3-c3     1  0  180  2
c3-OS-c3-h1     1  0  180  2
c3-OS-c3-h2     1  0  180  2
c3-OS-c3-nh     1  0  180  2
c-c3-OS-c3      1  0  180  2
c-S11-Mo-OV    1  0  180  2
c-S11-Mo-S12   1  0  180  2
c-S11-Mo-S13   1  0  180  2
c-S11-Mo-S14   1  0  180  2
c-S11-Mo-SM    1  0  180  2
c-S12-Mo-OV    1  0  180  2
c-S12-Mo-S11   1  0  180  2
c-S12-Mo-S13   1  0  180  2
c-S12-Mo-S14   1  0  180  2
c-S12-Mo-SM    1  0  180  2
c-S13-Mo-OV    1  0  180  2
c-S13-Mo-S11   1  0  180  2
c-S13-Mo-S12   1  0  180  2
c-S13-Mo-S14   1  0  180  2
c-S13-Mo-SM    1  0  180  2
c-S14-Mo-OV    1  0  180  2
c-S14-Mo-S11   1  0  180  2
c-S14-Mo-S12   1  0  180  2
c-S14-Mo-S13   1  0  180  2
c-S14-Mo-SM    1  0  180  2
CT-CT-SM-Mo    1  0  180  2
CT-SM-Mo-OV    1    0.000       180.000           2.000
CT-SM-Mo-S11   1  0  180  2
CT-SM-Mo-S12   1  0  180  2
CT-SM-Mo-S13   1  0  180  2
CT-SM-Mo-S14   1  0  180  2
H1-CT-SM-Mo    1  0  180  2
HV-OV-Mo-S11   1  0  180  2
HV-OV-Mo-S12   1  0  180  2
HV-OV-Mo-S13   1  0  180  2
HV-OV-Mo-S14   1  0  180  2
Mo-S11-c-c     1  0  180  2
Mo-S11-c-c3    1  0  180  2
Mo-S12-c-c     1  0  180  2
Mo-S12-c-c3    1  0  180  2
Mo-S13-c-c     1  0  180  2
Mo-S13-c-c     1  0  180  2
Mo-S13-c-c3    1  0  180  2
Mo-S14-c-c     1  0  180  2
Mo-S14-c-c     1  0  180  2
Mo-S14-c-c3    1  0  180  2
OV-Mo-S11-c    1  0  180  2
OV-Mo-S12-c    1  0  180  2
OV-Mo-S13-c    1  0  180  2
OV-Mo-S14-c    1  0  180  2
P-OS-c3-c3      1  0  180  2
P-OS-c3-h1      1  0  180  2
S11-Mo-S12-c   1  0  180  2
S11-Mo-S13-c   1  0  180  2
S11-Mo-S14-c   1  0  180  2
S13-Mo-S11-c   1  0  180  2
S13-Mo-S12-c   1  0  180  2
S13-Mo-S12-c   1  0  180  2
S13-Mo-S14-c   1  0  180  2
S14-Mo-S11-c   1  0  180  2
S14-Mo-S12-c   1  0  180  2
SM-Mo-OV-HV    1  0  180  2
SM-Mo-S11-c    1  0  180  2
SM-Mo-S12-c    1  0  180  2
SM-Mo-S13-c    1  0  180  2
SM-Mo-S14-c    1  0  180  2
 
IMPROPER
c-c3-S11-c          1.1          180.0         2.0 
c-c3-S12-c          1.1          180.0         2.0
c-c3-S13-c          1.1          180.0         2.0
c-c3-S14-c          1.1          180.0         2.0


NONBON
Mo  1.526   0.0560
S11  2.000   0.2500         
S12  2.000   0.2500        
S13  2.000   0.2500        
S14  2.000   0.2500        
OV   1.7835723    0.155866 /TIP3P-FB (Wang, Martinez, Pande, J. Phys. Chem. Lett., 2014.)  
SM   2.000   0.2500
HV  0.3019  0.0047  /gaff2 ho
