# Supplementary material for: Structure and substrate promiscuity of Campylobacter jejuni periplasmic nitrate reductase (Nap) and phylogenetic analysis of Nap homologs
Source: J Biol Chem. 2025 Nov 15;301(12):110928. doi: 10.1016/j.jbc.2025.110928 (PMC12769810; doi:10.1016/j.jbc.2025.110928)
Supplement: S0_V1_JBC_110928.zip [file mmc2.zip › S0_V1 _JBC_110928/NapA_wt_6_NAP_red_cryo_improper.pdb]

CRYST1  105.120   95.439   95.850  90.00  90.00  90.00               1
ATOM      1  N   GLN     1      40.819  79.482  65.793  1.00  0.00           N  
ATOM      2  H1  GLN     1      41.124  80.243  65.203  1.00  0.00           H  
ATOM      3  H2  GLN     1      40.251  79.855  66.542  1.00  0.00           H  
ATOM      4  H3  GLN     1      41.622  79.007  66.179  1.00  0.00           H  
ATOM      5  CA  GLN     1      39.997  78.520  64.985  1.00  0.00           C  
ATOM      6  HA  GLN     1      40.590  78.152  64.147  1.00  0.00           H  
ATOM      7  CB  GLN     1      39.507  77.314  65.823  1.00  0.00           C  
ATOM      8  HB2 GLN     1      38.965  77.702  66.686  1.00  0.00           H  
ATOM      9  HB3 GLN     1      38.806  76.735  65.220  1.00  0.00           H  
ATOM     10  CG  GLN     1      40.622  76.364  66.300  1.00  0.00           C  
ATOM     11  HG2 GLN     1      41.108  75.917  65.431  1.00  0.00           H  
ATOM     12  HG3 GLN     1      41.363  76.934  66.861  1.00  0.00           H  
ATOM     13  CD  GLN     1      40.072  75.260  67.206  1.00  0.00           C  
ATOM     14  OE1 GLN     1      40.226  74.077  66.911  1.00  0.00           O  
ATOM     15  NE2 GLN     1      39.446  75.636  68.323  1.00  0.00           N  
ATOM     16 HE21 GLN     1      39.304  74.920  69.033  1.00  0.00           H  
ATOM     17 HE22 GLN     1      38.822  76.455  68.252  1.00  0.00           H  
ATOM     18  C   GLN     1      38.805  79.330  64.436  1.00  0.00           C  
ATOM     19  O   GLN     1      38.296  80.233  65.106  1.00  0.00           O  
ATOM     20  N   GLU     2      38.326  78.920  63.247  1.00  0.00           N  
ATOM     21  H   GLU     2      38.821  78.201  62.741  1.00  0.00           H  
ATOM     22  CA  GLU     2      36.956  79.183  62.804  1.00  0.00           C  
ATOM     23  HA  GLU     2      36.709  80.229  62.993  1.00  0.00           H  
ATOM     24  CB  GLU     2      36.808  78.912  61.292  1.00  0.00           C  
ATOM     25  HB2 GLU     2      37.149  77.900  61.069  1.00  0.00           H  
ATOM     26  HB3 GLU     2      35.750  78.986  61.038  1.00  0.00           H  
ATOM     27  CG  GLU     2      37.597  79.905  60.416  1.00  0.00           C  
ATOM     28  HG2 GLU     2      37.279  80.920  60.661  1.00  0.00           H  
ATOM     29  HG3 GLU     2      38.659  79.817  60.653  1.00  0.00           H  
ATOM     30  CD  GLU     2      37.397  79.681  58.914  1.00  0.00           C  
ATOM     31  OE1 GLU     2      38.408  79.793  58.186  1.00  0.00           O  
ATOM     32  OE2 GLU     2      36.241  79.418  58.511  1.00  0.00           O  
ATOM     33  C   GLU     2      36.023  78.285  63.633  1.00  0.00           C  
ATOM     34  O   GLU     2      36.190  77.065  63.607  1.00  0.00           O  
ATOM     35  N   GLU     3      35.127  78.918  64.406  1.00  0.00           N  
ATOM     36  H   GLU     3      35.082  79.926  64.350  1.00  0.00           H  
ATOM     37  CA  GLU     3      34.343  78.307  65.488  1.00  0.00           C  
ATOM     38  HA  GLU     3      35.053  77.896  66.206  1.00  0.00           H  
ATOM     39  CB  GLU     3      33.551  79.413  66.217  1.00  0.00           C  
ATOM     40  HB2 GLU     3      32.869  79.884  65.508  1.00  0.00           H  
ATOM     41  HB3 GLU     3      32.959  78.958  67.012  1.00  0.00           H  
ATOM     42  CG  GLU     3      34.458  80.493  66.852  1.00  0.00           C  
ATOM     43  HG2 GLU     3      35.161  80.000  67.527  1.00  0.00           H  
ATOM     44  HG3 GLU     3      35.035  80.988  66.069  1.00  0.00           H  
ATOM     45  CD  GLU     3      33.690  81.569  67.627  1.00  0.00           C  
ATOM     46  OE1 GLU     3      34.267  82.063  68.620  1.00  0.00           O  
ATOM     47  OE2 GLU     3      32.555  81.892  67.214  1.00  0.00           O  
ATOM     48  C   GLU     3      33.420  77.141  65.076  1.00  0.00           C  
ATOM     49  O   GLU     3      33.085  76.319  65.928  1.00  0.00           O  
ATOM     50  N   ASP     4      33.056  77.077  63.786  1.00  0.00           N  
ATOM     51  H   ASP     4      33.348  77.828  63.178  1.00  0.00           H  
ATOM     52  CA  ASP     4      32.207  76.041  63.187  1.00  0.00           C  
ATOM     53  HA  ASP     4      31.433  75.789  63.914  1.00  0.00           H  
ATOM     54  CB  ASP     4      31.486  76.550  61.914  1.00  0.00           C  
ATOM     55  HB2 ASP     4      32.220  76.749  61.140  1.00  0.00           H  
ATOM     56  HB3 ASP     4      30.779  75.798  61.560  1.00  0.00           H  
ATOM     57  CG  ASP     4      30.773  77.902  62.047  1.00  0.00           C  
ATOM     58  OD1 ASP     4      30.344  78.240  63.171  1.00  0.00           O  
ATOM     59  OD2 ASP     4      30.613  78.546  60.986  1.00  0.00           O  
ATOM     60  C   ASP     4      32.967  74.742  62.844  1.00  0.00           C  
ATOM     61  O   ASP     4      32.316  73.707  62.694  1.00  0.00           O  
ATOM     62  N   TRP     5      34.301  74.811  62.684  1.00  0.00           N  
ATOM     63  H   TRP     5      34.769  75.681  62.905  1.00  0.00           H  
ATOM     64  CA  TRP     5      35.130  73.705  62.196  1.00  0.00           C  
ATOM     65  HA  TRP     5      34.809  72.890  61.540  1.00  0.00           H  
ATOM     66  CB  TRP     5      36.453  74.225  61.593  1.00  0.00           C  
ATOM     67  HB2 TRP     5      36.950  74.851  62.335  1.00  0.00           H  
ATOM     68  HB3 TRP     5      37.107  73.365  61.430  1.00  0.00           H  
ATOM     69  CG  TRP     5      36.395  74.998  60.302  1.00  0.00           C  
ATOM     70  CD1 TRP     5      35.341  75.699  59.816  1.00  0.00           C  
ATOM     71  HD1 TRP     5      34.907  76.601  60.447  1.00  0.00           H  
ATOM     72  NE1 TRP     5      35.688  76.294  58.622  1.00  0.00           N  
ATOM     73  HE1 TRP     5      35.141  77.037  58.204  1.00  0.00           H  
ATOM     74  CE2 TRP     5      36.992  76.021  58.275  1.00  0.00           C  
ATOM     75  CZ2 TRP     5      37.797  76.388  57.183  1.00  0.00           C  
ATOM     76  HZ2 TRP     5      37.401  77.023  56.403  1.00  0.00           H  
ATOM     77  CH2 TRP     5      39.130  75.944  57.131  1.00  0.00           C  
ATOM     78  HH2 TRP     5      39.757  76.209  56.292  1.00  0.00           H  
ATOM     79  CZ3 TRP     5      39.643  75.149  58.175  1.00  0.00           C  
ATOM     80  HZ3 TRP     5      40.674  74.829  58.146  1.00  0.00           H  
ATOM     81  CE3 TRP     5      38.824  74.788  59.263  1.00  0.00           C  
ATOM     82  HE3 TRP     5      39.225  74.161  60.039  1.00  0.00           H  
ATOM     83  CD2 TRP     5      37.477  75.206  59.343  1.00  0.00           C  
ATOM     84  C   TRP     5      35.403  72.663  63.291  1.00  0.00           C  
ATOM     85  O   TRP     5      36.012  72.991  64.309  1.00  0.00           O  
ATOM     86  N   LYS     6      34.793  71.472  63.189  1.00  0.00           N  
ATOM     87  H   LYS     6      34.250  71.229  62.373  1.00  0.00           H  
ATOM     88  CA  LYS     6      34.932  70.539  64.227  1.00  0.00           C  
ATOM     89  HA  LYS     6      34.996  71.057  65.186  1.00  0.00           H  
ATOM     90  CB  LYS     6      33.765  69.558  64.341  1.00  0.00           C  
ATOM     91  HB2 LYS     6      33.687  68.972  63.423  1.00  0.00           H  
ATOM     92  HB3 LYS     6      33.926  68.885  65.185  1.00  0.00           H  
ATOM     93  CG  LYS     6      32.469  70.337  64.571  1.00  0.00           C  
ATOM     94  HG2 LYS     6      32.554  70.934  65.481  1.00  0.00           H  
ATOM     95  HG3 LYS     6      32.266  70.994  63.724  1.00  0.00           H  
ATOM     96  CD  LYS     6      31.308  69.345  64.713  1.00  0.00           C  
ATOM     97  HD2 LYS     6      31.218  68.753  63.801  1.00  0.00           H  
ATOM     98  HD3 LYS     6      31.491  68.683  65.561  1.00  0.00           H  
ATOM     99  CE  LYS     6      30.011  70.131  64.946  1.00  0.00           C  
ATOM    100  HE2 LYS     6      30.102  70.753  65.838  1.00  0.00           H  
ATOM    101  HE3 LYS     6      29.836  70.775  64.082  1.00  0.00           H  
ATOM    102  NZ  LYS     6      28.886  69.195  65.096  1.00  0.00           N  
ATOM    103  HZ1 LYS     6      28.662  69.085  66.075  1.00  0.00           H  
ATOM    104  HZ2 LYS     6      28.077  69.557  64.609  1.00  0.00           H  
ATOM    105  HZ3 LYS     6      29.130  68.296  64.704  1.00  0.00           H  
ATOM    106  C   LYS     6      36.179  69.800  64.050  1.00  0.00           C  
ATOM    107  O   LYS     6      36.947  70.055  63.115  1.00  0.00           O  
ATOM    108  N   TRP     7      36.576  68.817  64.887  1.00  0.00           N  
ATOM    109  H   TRP     7      36.033  68.555  65.696  1.00  0.00           H  
ATOM    110  CA  TRP     7      37.912  68.187  64.656  1.00  0.00           C  
ATOM    111  HA  TRP     7      38.249  68.308  63.628  1.00  0.00           H  
ATOM    112  CB  TRP     7      39.013  68.785  65.575  1.00  0.00           C  
ATOM    113  HB2 TRP     7      38.625  68.589  66.576  1.00  0.00           H  
ATOM    114  HB3 TRP     7      39.951  68.289  65.694  1.00  0.00           H  
ATOM    115  CG  TRP     7      39.004  70.258  65.469  1.00  0.00           C  
ATOM    116  CD1 TRP     7      38.481  71.055  66.407  1.00  0.00           C  
ATOM    117  HD1 TRP     7      38.059  70.739  67.350  1.00  0.00           H  
ATOM    118  NE1 TRP     7      38.552  72.400  65.934  1.00  0.00           N  
ATOM    119  HE1 TRP     7      38.262  73.215  66.455  1.00  0.00           H  
ATOM    120  CE2 TRP     7      39.132  72.367  64.664  1.00  0.00           C  
ATOM    121  CZ2 TRP     7      39.382  73.377  63.845  1.00  0.00           C  
ATOM    122  HZ2 TRP     7      39.140  74.394  64.114  1.00  0.00           H  
ATOM    123  CH2 TRP     7      40.015  73.048  62.550  1.00  0.00           C  
ATOM    124  HH2 TRP     7      40.268  73.839  61.863  1.00  0.00           H  
ATOM    125  CZ3 TRP     7      40.309  71.773  62.250  1.00  0.00           C  
ATOM    126  HZ3 TRP     7      40.767  71.531  61.302  1.00  0.00           H  
ATOM    127  CE3 TRP     7      39.999  70.693  63.212  1.00  0.00           C  
ATOM    128  HE3 TRP     7      40.153  69.663  62.949  1.00  0.00           H  
ATOM    129  CD2 TRP     7      39.431  71.059  64.359  1.00  0.00           C  
ATOM    130  C   TRP     7      37.901  66.688  64.862  1.00  0.00           C  
ATOM    131  O   TRP     7      36.771  66.170  64.901  1.00  0.00           O  
ATOM    132  N   ASP     8      39.116  66.063  65.009  1.00  0.00           N  
ATOM    133  H   ASP     8      39.919  66.666  64.903  1.00  0.00           H  
ATOM    134  CA  ASP     8      39.519  64.575  65.292  1.00  0.00           C  
ATOM    135  HA  ASP     8      39.631  64.569  66.376  1.00  0.00           H  
ATOM    136  CB  ASP     8      38.500  63.290  65.029  1.00  0.00           C  
ATOM    137  HB2 ASP     8      37.527  63.517  65.465  1.00  0.00           H  
ATOM    138  HB3 ASP     8      38.376  63.148  63.955  1.00  0.00           H  
ATOM    139  CG  ASP     8      39.050  61.906  65.692  1.00  0.00           C  
ATOM    140  OD1 ASP     8      40.112  61.976  66.551  1.00  0.00           O  
ATOM    141  OD2 ASP     8      38.521  60.566  65.429  1.00  0.00           O  
ATOM    142  C   ASP     8      40.995  64.297  64.770  1.00  0.00           C  
ATOM    143  O   ASP     8      41.718  65.244  64.365  1.00  0.00           O  
ATOM    144  N   LYS     9      41.433  63.025  64.716  1.00  0.00           N  
ATOM    145  H   LYS     9      40.787  62.306  64.994  1.00  0.00           H  
ATOM    146  CA  LYS     9      42.680  62.512  64.165  1.00  0.00           C  
ATOM    147  HA  LYS     9      43.194  63.315  63.634  1.00  0.00           H  
ATOM    148  CB  LYS     9      43.594  62.008  65.278  1.00  0.00           C  
ATOM    149  HB2 LYS     9      44.536  61.695  64.822  1.00  0.00           H  
ATOM    150  HB3 LYS     9      43.820  62.830  65.959  1.00  0.00           H  
ATOM    151  CG  LYS     9      42.989  60.862  66.067  1.00  0.00           C  
ATOM    152  HG2 LYS     9      42.516  61.264  66.963  1.00  0.00           H  
ATOM    153  HG3 LYS     9      42.230  60.331  65.498  1.00  0.00           H  
ATOM    154  CD  LYS     9      44.033  59.848  66.496  1.00  0.00           C  
ATOM    155  HD2 LYS     9      44.598  59.537  65.615  1.00  0.00           H  
ATOM    156  HD3 LYS     9      44.714  60.293  67.223  1.00  0.00           H  
ATOM    157  CE  LYS     9      43.370  58.613  67.092  1.00  0.00           C  
ATOM    158  HE2 LYS     9      42.974  58.858  68.079  1.00  0.00           H  
ATOM    159  HE3 LYS     9      42.534  58.327  66.450  1.00  0.00           H  
ATOM    160  NZ  LYS     9      44.296  57.454  67.193  1.00  0.00           N  
ATOM    161  HZ1 LYS     9      43.802  56.654  67.567  1.00  0.00           H  
ATOM    162  HZ2 LYS     9      44.652  57.222  66.277  1.00  0.00           H  
ATOM    163  HZ3 LYS     9      45.055  57.672  67.821  1.00  0.00           H  
ATOM    164  C   LYS     9      42.414  61.375  63.184  1.00  0.00           C  
ATOM    165  O   LYS     9      41.363  60.728  63.209  1.00  0.00           O  
ATOM    166  N   ALA    10      43.398  61.121  62.322  1.00  0.00           N  
ATOM    167  H   ALA    10      44.231  61.695  62.328  1.00  0.00           H  
ATOM    168  CA  ALA    10      43.333  60.028  61.362  1.00  0.00           C  
ATOM    169  HA  ALA    10      42.979  59.137  61.876  1.00  0.00           H  
ATOM    170  CB  ALA    10      42.393  60.351  60.195  1.00  0.00           C  
ATOM    171  HB1 ALA    10      41.383  60.508  60.569  1.00  0.00           H  
ATOM    172  HB2 ALA    10      42.735  61.249  59.679  1.00  0.00           H  
ATOM    173  HB3 ALA    10      42.373  59.517  59.493  1.00  0.00           H  
ATOM    174  C   ALA    10      44.740  59.757  60.855  1.00  0.00           C  
ATOM    175  O   ALA    10      45.669  60.525  61.114  1.00  0.00           O  
ATOM    176  N   VAL    11      44.888  58.649  60.131  1.00  0.00           N  
ATOM    177  H   VAL    11      44.087  58.067  59.934  1.00  0.00           H  
ATOM    178  CA  VAL    11      46.164  58.297  59.518  1.00  0.00           C  
ATOM    179  HA  VAL    11      46.969  58.690  60.141  1.00  0.00           H  
ATOM    180  CB  VAL    11      46.327  56.771  59.423  1.00  0.00           C  
ATOM    181  HB  VAL    11      45.841  56.425  58.513  1.00  0.00           H  
ATOM    182  CG1 VAL    11      47.797  56.390  59.399  1.00  0.00           C  
ATOM    183 HG11 VAL    11      47.943  55.328  59.561  1.00  0.00           H  
ATOM    184 HG12 VAL    11      48.244  56.653  58.441  1.00  0.00           H  
ATOM    185 HG13 VAL    11      48.318  56.923  60.192  1.00  0.00           H  
ATOM    186  CG2 VAL    11      45.617  56.098  60.579  1.00  0.00           C  
ATOM    187 HG21 VAL    11      45.749  55.024  60.511  1.00  0.00           H  
ATOM    188 HG22 VAL    11      46.027  56.453  61.525  1.00  0.00           H  
ATOM    189 HG23 VAL    11      44.553  56.295  60.563  1.00  0.00           H  
ATOM    190  C   VAL    11      46.250  58.949  58.144  1.00  0.00           C  
ATOM    191  O   VAL    11      45.239  59.407  57.600  1.00  0.00           O  
ATOM    192  N   CYA    12      47.451  59.009  57.577  1.00  0.00           N  
ATOM    193  HN  CYA    12      48.252  58.638  58.066  1.00  0.00           H  
ATOM    194  CA  CYA    12      47.653  59.501  56.220  1.00  0.00           C  
ATOM    195  HA  CYA    12      46.899  60.254  56.000  1.00  0.00           H  
ATOM    196  CB  CYA    12      49.030  60.142  56.043  1.00  0.00           C  
ATOM    197  HB3 CYA    12      49.770  59.512  56.538  1.00  0.00           H  
ATOM    198  HB2 CYA    12      49.037  61.122  56.521  1.00  0.00           H  
ATOM    199  SG  CYA    12      49.527  60.308  54.311  1.00  0.00           S  
ATOM    200  C   CYA    12      47.483  58.339  55.255  1.00  0.00           C  
ATOM    201  O   CYA    12      47.800  57.194  55.592  1.00  0.00           O  
ATOM    202  N   ARG    13      46.990  58.639  54.053  1.00  0.00           N  
ATOM    203  H   ARG    13      46.795  59.601  53.815  1.00  0.00           H  
ATOM    204  CA  ARG    13      46.516  57.583  53.166  1.00  0.00           C  
ATOM    205  HA  ARG    13      46.223  56.741  53.767  1.00  0.00           H  
ATOM    206  CB  ARG    13      45.300  58.071  52.382  1.00  0.00           C  
ATOM    207  HB2 ARG    13      44.806  58.844  52.974  1.00  0.00           H  
ATOM    208  HB3 ARG    13      45.597  58.535  51.439  1.00  0.00           H  
ATOM    209  CG  ARG    13      44.258  57.001  52.147  1.00  0.00           C  
ATOM    210  HG2 ARG    13      44.220  56.308  52.985  1.00  0.00           H  
ATOM    211  HG3 ARG    13      43.302  57.490  52.033  1.00  0.00           H  
ATOM    212  CD  ARG    13      44.509  56.268  50.849  1.00  0.00           C  
ATOM    213  HD2 ARG    13      44.199  56.904  50.018  1.00  0.00           H  
ATOM    214  HD3 ARG    13      45.569  56.054  50.741  1.00  0.00           H  
ATOM    215  NE  ARG    13      43.790  55.003  50.802  1.00  0.00           N  
ATOM    216  HE  ARG    13      43.268  54.741  51.626  1.00  0.00           H  
ATOM    217  CZ  ARG    13      43.765  54.198  49.750  1.00  0.00           C  
ATOM    218  NH1 ARG    13      44.402  54.501  48.632  1.00  0.00           N  
ATOM    219 HH11 ARG    13      44.967  55.334  48.594  1.00  0.00           H  
ATOM    220 HH12 ARG    13      44.342  53.887  47.835  1.00  0.00           H  
ATOM    221  NH2 ARG    13      43.085  53.058  49.823  1.00  0.00           N  
ATOM    222 HH21 ARG    13      43.056  52.444  49.024  1.00  0.00           H  
ATOM    223 HH22 ARG    13      42.627  52.794  50.682  1.00  0.00           H  
ATOM    224  C   ARG    13      47.589  57.093  52.202  1.00  0.00           C  
ATOM    225  O   ARG    13      47.672  55.893  51.929  1.00  0.00           O  
ATOM    226  N   PHE    14      48.395  57.994  51.645  1.00  0.00           N  
ATOM    227  H   PHE    14      48.306  58.972  51.885  1.00  0.00           H  
ATOM    228  CA  PHE    14      49.231  57.605  50.510  1.00  0.00           C  
ATOM    229  HA  PHE    14      48.741  56.826  49.937  1.00  0.00           H  
ATOM    230  CB  PHE    14      49.491  58.828  49.628  1.00  0.00           C  
ATOM    231  HB2 PHE    14      49.880  59.647  50.237  1.00  0.00           H  
ATOM    232  HB3 PHE    14      50.251  58.533  48.913  1.00  0.00           H  
ATOM    233  CG  PHE    14      48.287  59.283  48.863  1.00  0.00           C  
ATOM    234  CD1 PHE    14      47.305  58.382  48.500  1.00  0.00           C  
ATOM    235  HD1 PHE    14      47.367  57.330  48.708  1.00  0.00           H  
ATOM    236  CE1 PHE    14      46.192  58.794  47.794  1.00  0.00           C  
ATOM    237  HE1 PHE    14      45.440  58.075  47.511  1.00  0.00           H  
ATOM    238  CZ  PHE    14      46.054  60.118  47.440  1.00  0.00           C  
ATOM    239  HZ  PHE    14      45.210  60.423  46.863  1.00  0.00           H  
ATOM    240  CE2 PHE    14      47.027  61.026  47.793  1.00  0.00           C  
ATOM    241  HE2 PHE    14      46.913  62.069  47.536  1.00  0.00           H  
ATOM    242  CD2 PHE    14      48.136  60.607  48.501  1.00  0.00           C  
ATOM    243  HD2 PHE    14      48.756  61.357  48.854  1.00  0.00           H  
ATOM    244  C   PHE    14      50.538  56.944  50.940  1.00  0.00           C  
ATOM    245  O   PHE    14      50.756  55.757  50.688  1.00  0.00           O  
ATOM    246  N   CYB    15      51.513  57.443  51.444  1.00  0.00           N  
ATOM    247  HN  CYB    15      51.741  58.476  51.200  1.00  0.00           H  
ATOM    248  CA  CYB    15      52.591  56.430  51.617  1.00  0.00           C  
ATOM    249  HA  CYB    15      52.586  55.564  50.952  1.00  0.00           H  
ATOM    250  CB  CYB    15      53.924  57.219  51.288  1.00  0.00           C  
ATOM    251  HB3 CYB    15      53.817  57.486  50.153  1.00  0.00           H  
ATOM    252  HB2 CYB    15      54.702  56.364  51.193  1.00  0.00           H  
ATOM    253  SG  CYB    15      54.740  58.300  52.300  1.00  0.00           S  
ATOM    254  C   CYB    15      52.772  55.929  53.049  1.00  0.00           C  
ATOM    255  O   CYB    15      52.196  56.460  54.001  1.00  0.00           O  
ATOM    256  N   GLY    16      53.595  54.892  53.189  1.00  0.00           N  
ATOM    257  H   GLY    16      54.037  54.495  52.372  1.00  0.00           H  
ATOM    258  CA  GLY    16      53.705  54.167  54.439  1.00  0.00           C  
ATOM    259  HA2 GLY    16      52.750  54.203  54.963  1.00  0.00           H  
ATOM    260  HA3 GLY    16      53.901  53.124  54.209  1.00  0.00           H  
ATOM    261  C   GLY    16      54.789  54.595  55.412  1.00  0.00           C  
ATOM    262  O   GLY    16      55.021  53.910  56.413  1.00  0.00           O  
ATOM    263  N   THR    17      55.169  55.623  55.394  1.00  0.00           N  
ATOM    264  H   THR    17      54.942  56.406  54.799  1.00  0.00           H  
ATOM    265  CA  THR    17      55.749  55.875  56.705  1.00  0.00           C  
ATOM    266  HA  THR    17      56.363  55.024  57.000  1.00  0.00           H  
ATOM    267  CB  THR    17      56.674  57.094  56.668  1.00  0.00           C  
ATOM    268  HB  THR    17      57.551  56.855  56.064  1.00  0.00           H  
ATOM    269  CG2 THR    17      55.967  58.281  56.066  1.00  0.00           C  
ATOM    270 HG21 THR    17      56.708  58.963  55.648  1.00  0.00           H  
ATOM    271 HG22 THR    17      55.237  58.040  55.307  1.00  0.00           H  
ATOM    272 HG23 THR    17      55.431  58.802  56.856  1.00  0.00           H  
ATOM    273  OG1 THR    17      57.072  57.429  58.003  1.00  0.00           O  
ATOM    274  HG1 THR    17      56.284  57.441  58.559  1.00  0.00           H  
ATOM    275  C   THR    17      54.688  56.073  57.778  1.00  0.00           C  
ATOM    276  O   THR    17      55.034  56.219  58.955  1.00  0.00           O  
ATOM    277  N   GLY    18      53.410  56.079  57.400  1.00  0.00           N  
ATOM    278  H   GLY    18      53.178  55.969  56.423  1.00  0.00           H  
ATOM    279  CA  GLY    18      52.315  56.157  58.347  1.00  0.00           C  
ATOM    280  HA2 GLY    18      51.375  56.067  57.800  1.00  0.00           H  
ATOM    281  HA3 GLY    18      52.361  55.355  59.052  1.00  0.00           H  
ATOM    282  C   GLY    18      52.281  57.434  59.155  1.00  0.00           C  
ATOM    283  O   GLY    18      52.426  57.402  60.379  1.00  0.00           O  
ATOM    284  N   CYD    19      52.068  58.566  58.489  1.00  0.00           N  
ATOM    285  HN  CYD    19      51.928  58.550  57.489  1.00  0.00           H  
ATOM    286  CA  CYD    19      52.034  59.848  59.179  1.00  0.00           C  
ATOM    287  HA  CYD    19      52.822  59.851  59.930  1.00  0.00           H  
ATOM    288  CB  CYD    19      52.296  60.996  58.200  1.00  0.00           C  
ATOM    289  HB3 CYD    19      52.168  61.951  58.707  1.00  0.00           H  
ATOM    290  HB2 CYD    19      51.565  60.948  57.392  1.00  0.00           H  
ATOM    291  SG  CYD    19      53.956  61.030  57.482  1.00  0.00           S  
ATOM    292  C   CYD    19      50.700  60.052  59.886  1.00  0.00           C  
ATOM    293  O   CYD    19      49.904  59.117  60.009  1.00  0.00           O  
ATOM    294  N   GLY    20      50.457  61.268  60.368  1.00  0.00           N  
ATOM    295  H   GLY    20      51.158  61.990  60.289  1.00  0.00           H  
ATOM    296  CA  GLY    20      49.210  61.585  61.033  1.00  0.00           C  
ATOM    297  HA2 GLY    20      48.508  60.752  60.980  1.00  0.00           H  
ATOM    298  HA3 GLY    20      49.419  61.770  62.086  1.00  0.00           H  
ATOM    299  C   GLY    20      48.544  62.818  60.459  1.00  0.00           C  
ATOM    300  O   GLY    20      49.175  63.871  60.328  1.00  0.00           O  
ATOM    301  N   ILE    21      47.267  62.695  60.104  1.00  0.00           N  
ATOM    302  H   ILE    21      46.791  61.818  60.260  1.00  0.00           H  
ATOM    303  CA  ILE    21      46.500  63.781  59.513  1.00  0.00           C  
ATOM    304  HA  ILE    21      47.115  64.676  59.417  1.00  0.00           H  
ATOM    305  CB  ILE    21      46.000  63.376  58.108  1.00  0.00           C  
ATOM    306  HB  ILE    21      45.780  62.306  58.117  1.00  0.00           H  
ATOM    307  CG2 ILE    21      44.724  64.095  57.686  1.00  0.00           C  
ATOM    308 HG21 ILE    21      44.489  63.857  56.648  1.00  0.00           H  
ATOM    309 HG22 ILE    21      43.912  63.702  58.293  1.00  0.00           H  
ATOM    310 HG23 ILE    21      44.798  65.176  57.794  1.00  0.00           H  
ATOM    311  CG1 ILE    21      47.098  63.627  57.069  1.00  0.00           C  
ATOM    312 HG12 ILE    21      48.070  63.374  57.493  1.00  0.00           H  
ATOM    313 HG13 ILE    21      46.929  62.961  56.232  1.00  0.00           H  
ATOM    314  CD1 ILE    21      47.138  65.046  56.545  1.00  0.00           C  
ATOM    315 HD11 ILE    21      48.052  65.179  55.966  1.00  0.00           H  
ATOM    316 HD12 ILE    21      46.291  65.248  55.889  1.00  0.00           H  
ATOM    317 HD13 ILE    21      47.148  65.758  57.368  1.00  0.00           H  
ATOM    318  C   ILE    21      45.376  64.127  60.487  1.00  0.00           C  
ATOM    319  O   ILE    21      45.022  63.320  61.355  1.00  0.00           O  
ATOM    320  N   MET    22      44.822  65.328  60.365  1.00  0.00           N  
ATOM    321  H   MET    22      45.145  65.946  59.634  1.00  0.00           H  
ATOM    322  CA  MET    22      43.919  65.894  61.356  1.00  0.00           C  
ATOM    323  HA  MET    22      43.479  65.110  61.974  1.00  0.00           H  
ATOM    324  CB  MET    22      44.712  66.848  62.259  1.00  0.00           C  
ATOM    325  HB2 MET    22      45.493  66.250  62.718  1.00  0.00           H  
ATOM    326  HB3 MET    22      45.205  67.598  61.643  1.00  0.00           H  
ATOM    327  CG  MET    22      44.006  67.592  63.374  1.00  0.00           C  
ATOM    328  HG2 MET    22      43.551  66.851  64.027  1.00  0.00           H  
ATOM    329  HG3 MET    22      44.758  68.121  63.960  1.00  0.00           H  
ATOM    330  SD  MET    22      42.753  68.786  62.898  1.00  0.00           S  
ATOM    331  CE  MET    22      41.968  68.990  64.480  1.00  0.00           C  
ATOM    332  HE1 MET    22      41.775  70.034  64.709  1.00  0.00           H  
ATOM    333  HE2 MET    22      41.112  68.371  64.292  1.00  0.00           H  
ATOM    334  HE3 MET    22      42.578  68.556  65.272  1.00  0.00           H  
ATOM    335  C   MET    22      42.817  66.598  60.585  1.00  0.00           C  
ATOM    336  O   MET    22      43.093  67.559  59.857  1.00  0.00           O  
ATOM    337  N   ILE    23      41.580  66.110  60.715  1.00  0.00           N  
ATOM    338  H   ILE    23      41.407  65.358  61.367  1.00  0.00           H  
ATOM    339  CA  ILE    23      40.504  66.492  59.810  1.00  0.00           C  
ATOM    340  HA  ILE    23      40.815  67.346  59.213  1.00  0.00           H  
ATOM    341  CB  ILE    23      40.140  65.341  58.847  1.00  0.00           C  
ATOM    342  HB  ILE    23      39.227  65.606  58.311  1.00  0.00           H  
ATOM    343  CG2 ILE    23      41.226  65.148  57.808  1.00  0.00           C  
ATOM    344 HG21 ILE    23      40.900  64.505  56.990  1.00  0.00           H  
ATOM    345 HG22 ILE    23      41.432  66.121  57.397  1.00  0.00           H  
ATOM    346 HG23 ILE    23      42.123  64.772  58.282  1.00  0.00           H  
ATOM    347  CG1 ILE    23      39.888  64.052  59.628  1.00  0.00           C  
ATOM    348 HG12 ILE    23      40.597  63.923  60.444  1.00  0.00           H  
ATOM    349 HG13 ILE    23      38.891  64.085  60.066  1.00  0.00           H  
ATOM    350  CD1 ILE    23      40.028  62.807  58.790  1.00  0.00           C  
ATOM    351 HD11 ILE    23      40.006  61.952  59.443  1.00  0.00           H  
ATOM    352 HD12 ILE    23      39.231  62.748  58.049  1.00  0.00           H  
ATOM    353 HD13 ILE    23      41.001  62.728  58.311  1.00  0.00           H  
ATOM    354  C   ILE    23      39.275  66.932  60.591  1.00  0.00           C  
ATOM    355  O   ILE    23      39.020  66.478  61.711  1.00  0.00           O  
ATOM    356  N   ALA    24      38.494  67.809  59.963  1.00  0.00           N  
ATOM    357  H   ALA    24      38.751  68.129  59.041  1.00  0.00           H  
ATOM    358  CA  ALA    24      37.283  68.354  60.552  1.00  0.00           C  
ATOM    359  HA  ALA    24      36.912  67.670  61.317  1.00  0.00           H  
ATOM    360  CB  ALA    24      37.536  69.712  61.217  1.00  0.00           C  
ATOM    361  HB1 ALA    24      36.755  70.480  61.047  1.00  0.00           H  
ATOM    362  HB2 ALA    24      38.515  69.765  61.666  1.00  0.00           H  
ATOM    363  HB3 ALA    24      38.007  70.198  60.371  1.00  0.00           H  
ATOM    364  C   ALA    24      36.219  68.488  59.473  1.00  0.00           C  
ATOM    365  O   ALA    24      36.505  68.855  58.327  1.00  0.00           O  
ATOM    366  N   ARG    25      34.979  68.209  59.868  1.00  0.00           N  
ATOM    367  H   ARG    25      34.815  67.972  60.835  1.00  0.00           H  
ATOM    368  CA  ARG    25      33.839  68.209  58.969  1.00  0.00           C  
ATOM    369  HA  ARG    25      34.148  68.534  57.982  1.00  0.00           H  
ATOM    370  CB  ARG    25      33.265  66.796  58.771  1.00  0.00           C  
ATOM    371  HB2 ARG    25      32.545  66.824  57.957  1.00  0.00           H  
ATOM    372  HB3 ARG    25      34.062  66.116  58.468  1.00  0.00           H  
ATOM    373  CG  ARG    25      32.523  66.222  59.977  1.00  0.00           C  
ATOM    374  HG2 ARG    25      31.755  66.895  60.354  1.00  0.00           H  
ATOM    375  HG3 ARG    25      32.004  65.333  59.612  1.00  0.00           H  
ATOM    376  CD  ARG    25      33.458  65.792  61.095  1.00  0.00           C  
ATOM    377  HD2 ARG    25      34.443  65.572  60.681  1.00  0.00           H  
ATOM    378  HD3 ARG    25      33.553  66.616  61.803  1.00  0.00           H  
ATOM    379  NE  ARG    25      32.983  64.581  61.753  1.00  0.00           N  
ATOM    380  HE  ARG    25      32.428  63.940  61.201  1.00  0.00           H  
ATOM    381  CZ  ARG    25      33.207  64.278  63.023  1.00  0.00           C  
ATOM    382  NH1 ARG    25      33.918  65.070  63.808  1.00  0.00           N  
ATOM    383 HH11 ARG    25      34.384  65.874  63.416  1.00  0.00           H  
ATOM    384 HH12 ARG    25      34.109  64.796  64.761  1.00  0.00           H  
ATOM    385  NH2 ARG    25      32.706  63.151  63.519  1.00  0.00           N  
ATOM    386 HH21 ARG    25      33.022  62.287  63.073  1.00  0.00           H  
ATOM    387 HH22 ARG    25      32.485  63.122  64.509  1.00  0.00           H  
ATOM    388  C   ARG    25      32.753  69.124  59.512  1.00  0.00           C  
ATOM    389  O   ARG    25      32.619  69.307  60.725  1.00  0.00           O  
ATOM    390  N   LYS    26      31.980  69.704  58.599  1.00  0.00           N  
ATOM    391  H   LYS    26      32.137  69.519  57.617  1.00  0.00           H  
ATOM    392  CA  LYS    26      30.850  70.548  58.957  1.00  0.00           C  
ATOM    393  HA  LYS    26      30.568  70.377  59.997  1.00  0.00           H  
ATOM    394  CB  LYS    26      31.184  72.035  58.794  1.00  0.00           C  
ATOM    395  HB2 LYS    26      31.635  72.177  57.812  1.00  0.00           H  
ATOM    396  HB3 LYS    26      30.259  72.615  58.820  1.00  0.00           H  
ATOM    397  CG  LYS    26      32.111  72.577  59.872  1.00  0.00           C  
ATOM    398  HG2 LYS    26      31.498  72.692  60.759  1.00  0.00           H  
ATOM    399  HG3 LYS    26      32.908  71.862  60.072  1.00  0.00           H  
ATOM    400  CD  LYS    26      32.745  73.895  59.461  1.00  0.00           C  
ATOM    401  HD2 LYS    26      33.253  73.819  58.504  1.00  0.00           H  
ATOM    402  HD3 LYS    26      31.941  74.619  59.319  1.00  0.00           H  
ATOM    403  CE  LYS    26      33.651  74.434  60.558  1.00  0.00           C  
ATOM    404  HE2 LYS    26      33.217  75.378  60.821  1.00  0.00           H  
ATOM    405  HE3 LYS    26      33.432  73.570  61.124  1.00  0.00           H  
ATOM    406  NZ  LYS    26      35.048  74.624  60.082  1.00  0.00           N  
ATOM    407  HZ1 LYS    26      34.593  74.433  59.182  1.00  0.00           H  
ATOM    408  HZ2 LYS    26      34.835  74.921  61.102  1.00  0.00           H  
ATOM    409  HZ3 LYS    26      35.407  73.660  60.103  1.00  0.00           H  
ATOM    410  C   LYS    26      29.657  70.173  58.092  1.00  0.00           C  
ATOM    411  O   LYS    26      29.791  70.016  56.876  1.00  0.00           O  
ATOM    412  N   ASP    27      28.495  70.034  58.732  1.00  0.00           N  
ATOM    413  H   ASP    27      28.445  70.226  59.721  1.00  0.00           H  
ATOM    414  CA  ASP    27      27.263  69.615  58.060  1.00  0.00           C  
ATOM    415  HA  ASP    27      26.493  69.497  58.823  1.00  0.00           H  
ATOM    416  CB  ASP    27      26.780  70.683  57.076  1.00  0.00           C  
ATOM    417  HB2 ASP    27      27.444  70.733  56.212  1.00  0.00           H  
ATOM    418  HB3 ASP    27      25.790  70.402  56.712  1.00  0.00           H  
ATOM    419  CG  ASP    27      26.680  72.056  57.709  1.00  0.00           C  
ATOM    420  OD1 ASP    27      25.798  72.252  58.572  1.00  0.00           O  
ATOM    421  OD2 ASP    27      27.483  72.940  57.343  1.00  0.00           O  
ATOM    422  C   ASP    27      27.446  68.270  57.363  1.00  0.00           C  
ATOM    423  O   ASP    27      26.913  68.027  56.277  1.00  0.00           O  
ATOM    424  N   GLY    28      28.216  67.385  57.992  1.00  0.00           N  
ATOM    425  H   GLY    28      28.647  67.629  58.870  1.00  0.00           H  
ATOM    426  CA  GLY    28      28.439  66.058  57.458  1.00  0.00           C  
ATOM    427  HA2 GLY    28      28.875  65.442  58.244  1.00  0.00           H  
ATOM    428  HA3 GLY    28      27.477  65.617  57.193  1.00  0.00           H  
ATOM    429  C   GLY    28      29.347  65.990  56.254  1.00  0.00           C  
ATOM    430  O   GLY    28      29.420  64.935  55.615  1.00  0.00           O  
ATOM    431  N   LYS    29      30.037  67.077  55.916  1.00  0.00           N  
ATOM    432  H   LYS    29      29.910  67.928  56.447  1.00  0.00           H  
ATOM    433  CA  LYS    29      30.927  67.129  54.767  1.00  0.00           C  
ATOM    434  HA  LYS    29      31.010  66.143  54.313  1.00  0.00           H  
ATOM    435  CB  LYS    29      30.408  68.108  53.706  1.00  0.00           C  
ATOM    436  HB2 LYS    29      30.547  69.126  54.075  1.00  0.00           H  
ATOM    437  HB3 LYS    29      31.010  68.006  52.802  1.00  0.00           H  
ATOM    438  CG  LYS    29      28.932  67.947  53.367  1.00  0.00           C  
ATOM    439  HG2 LYS    29      28.331  68.146  54.248  1.00  0.00           H  
ATOM    440  HG3 LYS    29      28.655  68.685  52.613  1.00  0.00           H  
ATOM    441  CD  LYS    29      28.625  66.552  52.842  1.00  0.00           C  
ATOM    442  HD2 LYS    29      29.045  65.776  53.462  1.00  0.00           H  
ATOM    443  HD3 LYS    29      27.542  66.419  52.833  1.00  0.00           H  
ATOM    444  CE  LYS    29      29.144  66.366  51.425  1.00  0.00           C  
ATOM    445  HE2 LYS    29      28.622  67.057  50.761  1.00  0.00           H  
ATOM    446  HE3 LYS    29      30.209  66.602  51.406  1.00  0.00           H  
ATOM    447  NZ  LYS    29      28.958  64.970  50.946  1.00  0.00           N  
ATOM    448  HZ1 LYS    29      27.973  64.745  50.950  1.00  0.00           H  
ATOM    449  HZ2 LYS    29      29.323  64.875  50.009  1.00  0.00           H  
ATOM    450  HZ3 LYS    29      29.442  64.332  51.564  1.00  0.00           H  
ATOM    451  C   LYS    29      32.319  67.550  55.218  1.00  0.00           C  
ATOM    452  O   LYS    29      32.460  68.429  56.074  1.00  0.00           O  
ATOM    453  N   ILE    30      33.343  66.919  54.637  1.00  0.00           N  
ATOM    454  H   ILE    30      33.176  66.200  53.949  1.00  0.00           H  
ATOM    455  CA  ILE    30      34.721  67.270  54.966  1.00  0.00           C  
ATOM    456  HA  ILE    30      34.847  67.200  56.047  1.00  0.00           H  
ATOM    457  CB  ILE    30      35.697  66.305  54.279  1.00  0.00           C  
ATOM    458  HB  ILE    30      35.381  66.145  53.248  1.00  0.00           H  
ATOM    459  CG2 ILE    30      37.097  66.895  54.244  1.00  0.00           C  
ATOM    460 HG21 ILE    30      37.824  66.116  54.048  1.00  0.00           H  
ATOM    461 HG22 ILE    30      37.171  67.629  53.440  1.00  0.00           H  
ATOM    462 HG23 ILE    30      37.362  67.382  55.183  1.00  0.00           H  
ATOM    463  CG1 ILE    30      35.716  64.952  54.991  1.00  0.00           C  
ATOM    464 HG12 ILE    30      34.718  64.545  55.024  1.00  0.00           H  
ATOM    465 HG13 ILE    30      36.307  64.261  54.388  1.00  0.00           H  
ATOM    466  CD1 ILE    30      36.318  64.997  56.371  1.00  0.00           C  
ATOM    467 HD11 ILE    30      37.169  64.316  56.422  1.00  0.00           H  
ATOM    468 HD12 ILE    30      36.643  65.989  56.676  1.00  0.00           H  
ATOM    469 HD13 ILE    30      35.572  64.663  57.091  1.00  0.00           H  
ATOM    470  C   ILE    30      34.987  68.709  54.551  1.00  0.00           C  
ATOM    471  O   ILE    30      34.711  69.105  53.411  1.00  0.00           O  
ATOM    472  N   VAL    31      35.525  69.506  55.477  1.00  0.00           N  
ATOM    473  H   VAL    31      35.731  69.137  56.394  1.00  0.00           H  
ATOM    474  CA  VAL    31      35.839  70.903  55.216  1.00  0.00           C  
ATOM    475  HA  VAL    31      35.651  71.133  54.167  1.00  0.00           H  
ATOM    476  CB  VAL    31      34.955  71.854  56.055  1.00  0.00           C  
ATOM    477  HB  VAL    31      35.427  72.838  56.077  1.00  0.00           H  
ATOM    478  CG1 VAL    31      33.588  72.017  55.407  1.00  0.00           C  
ATOM    479 HG11 VAL    31      33.027  71.083  55.462  1.00  0.00           H  
ATOM    480 HG12 VAL    31      33.031  72.802  55.921  1.00  0.00           H  
ATOM    481 HG13 VAL    31      33.706  72.305  54.361  1.00  0.00           H  
ATOM    482  CG2 VAL    31      34.815  71.354  57.479  1.00  0.00           C  
ATOM    483 HG21 VAL    31      34.276  72.080  58.065  1.00  0.00           H  
ATOM    484 HG22 VAL    31      34.245  70.443  57.485  1.00  0.00           H  
ATOM    485 HG23 VAL    31      35.785  71.227  57.951  1.00  0.00           H  
ATOM    486  C   VAL    31      37.314  71.210  55.439  1.00  0.00           C  
ATOM    487  O   VAL    31      37.937  71.891  54.616  1.00  0.00           O  
ATOM    488  N   ALA    32      37.899  70.730  56.537  1.00  0.00           N  
ATOM    489  H   ALA    32      37.373  70.157  57.180  1.00  0.00           H  
ATOM    490  CA  ALA    32      39.262  71.094  56.899  1.00  0.00           C  
ATOM    491  HA  ALA    32      39.702  71.722  56.124  1.00  0.00           H  
ATOM    492  CB  ALA    32      39.287  71.904  58.200  1.00  0.00           C  
ATOM    493  HB1 ALA    32      40.215  72.470  58.254  1.00  0.00           H  
ATOM    494  HB2 ALA    32      38.421  72.561  58.209  1.00  0.00           H  
ATOM    495  HB3 ALA    32      39.247  71.241  59.057  1.00  0.00           H  
ATOM    496  C   ALA    32      40.128  69.852  57.049  1.00  0.00           C  
ATOM    497  O   ALA    32      39.670  68.820  57.544  1.00  0.00           O  
ATOM    498  N   THR    33      41.386  69.965  56.627  1.00  0.00           N  
ATOM    499  H   THR    33      41.711  70.843  56.246  1.00  0.00           H  
ATOM    500  CA  THR    33      42.365  68.903  56.811  1.00  0.00           C  
ATOM    501  HA  THR    33      42.158  68.400  57.753  1.00  0.00           H  
ATOM    502  CB  THR    33      42.297  67.864  55.682  1.00  0.00           C  
ATOM    503  HB  THR    33      41.300  67.423  55.662  1.00  0.00           H  
ATOM    504  CG2 THR    33      42.553  68.510  54.325  1.00  0.00           C  
ATOM    505 HG21 THR    33      42.392  67.764  53.547  1.00  0.00           H  
ATOM    506 HG22 THR    33      41.867  69.337  54.146  1.00  0.00           H  
ATOM    507 HG23 THR    33      43.581  68.862  54.245  1.00  0.00           H  
ATOM    508  OG1 THR    33      43.266  66.835  55.916  1.00  0.00           O  
ATOM    509  HG1 THR    33      43.014  66.356  56.712  1.00  0.00           H  
ATOM    510  C   THR    33      43.754  69.523  56.885  1.00  0.00           C  
ATOM    511  O   THR    33      44.049  70.501  56.190  1.00  0.00           O  
ATOM    512  N   LYS    34      44.599  68.957  57.744  1.00  0.00           N  
ATOM    513  H   LYS    34      44.304  68.178  58.318  1.00  0.00           H  
ATOM    514  CA  LYS    34      45.957  69.469  57.896  1.00  0.00           C  
ATOM    515  HA  LYS    34      46.363  69.592  56.894  1.00  0.00           H  
ATOM    516  CB  LYS    34      45.974  70.806  58.651  1.00  0.00           C  
ATOM    517  HB2 LYS    34      45.276  71.498  58.180  1.00  0.00           H  
ATOM    518  HB3 LYS    34      45.626  70.643  59.673  1.00  0.00           H  
ATOM    519  CG  LYS    34      47.329  71.496  58.705  1.00  0.00           C  
ATOM    520  HG2 LYS    34      47.182  72.500  59.106  1.00  0.00           H  
ATOM    521  HG3 LYS    34      48.001  70.965  59.378  1.00  0.00           H  
ATOM    522  CD  LYS    34      47.951  71.594  57.321  1.00  0.00           C  
ATOM    523  HD2 LYS    34      48.258  70.622  56.941  1.00  0.00           H  
ATOM    524  HD3 LYS    34      47.203  72.000  56.637  1.00  0.00           H  
ATOM    525  CE  LYS    34      49.135  72.546  57.314  1.00  0.00           C  
ATOM    526  HE2 LYS    34      48.980  73.284  56.524  1.00  0.00           H  
ATOM    527  HE3 LYS    34      49.190  73.071  58.269  1.00  0.00           H  
ATOM    528  NZ  LYS    34      50.415  71.829  57.055  1.00  0.00           N  
ATOM    529  HZ1 LYS    34      50.358  71.332  56.176  1.00  0.00           H  
ATOM    530  HZ2 LYS    34      51.174  72.495  57.009  1.00  0.00           H  
ATOM    531  HZ3 LYS    34      50.595  71.173  57.802  1.00  0.00           H  
ATOM    532  C   LYS    34      46.786  68.425  58.634  1.00  0.00           C  
ATOM    533  O   LYS    34      46.246  67.585  59.356  1.00  0.00           O  
ATOM    534  N   GLY    35      48.102  68.488  58.448  1.00  0.00           N  
ATOM    535  H   GLY    35      48.494  69.182  57.834  1.00  0.00           H  
ATOM    536  CA  GLY    35      49.001  67.607  59.169  1.00  0.00           C  
ATOM    537  HA2 GLY    35      48.804  66.575  58.874  1.00  0.00           H  
ATOM    538  HA3 GLY    35      50.028  67.850  58.899  1.00  0.00           H  
ATOM    539  C   GLY    35      48.850  67.742  60.670  1.00  0.00           C  
ATOM    540  O   GLY    35      48.641  68.847  61.179  1.00  0.00           O  
ATOM    541  N   ASP    36      48.946  66.624  61.395  1.00  0.00           N  
ATOM    542  H   ASP    36      49.141  65.736  60.953  1.00  0.00           H  
ATOM    543  CA  ASP    36      48.682  66.649  62.829  1.00  0.00           C  
ATOM    544  HA  ASP    36      47.946  67.429  62.992  1.00  0.00           H  
ATOM    545  CB  ASP    36      48.067  65.328  63.284  1.00  0.00           C  
ATOM    546  HB2 ASP    36      47.522  64.887  62.449  1.00  0.00           H  
ATOM    547  HB3 ASP    36      48.833  64.612  63.583  1.00  0.00           H  
ATOM    548  CG  ASP    36      47.066  65.506  64.411  1.00  0.00           C  
ATOM    549  OD1 ASP    36      46.793  66.664  64.791  1.00  0.00           O  
ATOM    550  OD2 ASP    36      46.544  64.488  64.911  1.00  0.00           O  
ATOM    551  C   ASP    36      49.966  66.911  63.596  1.00  0.00           C  
ATOM    552  O   ASP    36      50.887  66.083  63.549  1.00  0.00           O  
ATOM    553  N   PRO    37      50.062  68.037  64.309  1.00  0.00           N  
ATOM    554  CD  PRO    37      49.089  69.136  64.404  1.00  0.00           C  
ATOM    555  HD2 PRO    37      48.392  68.938  65.220  1.00  0.00           H  
ATOM    556  HD3 PRO    37      48.549  69.332  63.484  1.00  0.00           H  
ATOM    557  CG  PRO    37      49.952  70.309  64.737  1.00  0.00           C  
ATOM    558  HG2 PRO    37      49.390  71.080  65.265  1.00  0.00           H  
ATOM    559  HG3 PRO    37      50.371  70.719  63.816  1.00  0.00           H  
ATOM    560  CB  PRO    37      51.060  69.754  65.581  1.00  0.00           C  
ATOM    561  HB2 PRO    37      50.720  69.698  66.617  1.00  0.00           H  
ATOM    562  HB3 PRO    37      51.958  70.369  65.515  1.00  0.00           H  
ATOM    563  CA  PRO    37      51.308  68.342  65.030  1.00  0.00           C  
ATOM    564  HA  PRO    37      52.135  68.372  64.318  1.00  0.00           H  
ATOM    565  C   PRO    37      51.624  67.359  66.143  1.00  0.00           C  
ATOM    566  O   PRO    37      52.775  67.306  66.595  1.00  0.00           O  
ATOM    567  N   ALA    38      50.645  66.588  66.606  1.00  0.00           N  
ATOM    568  H   ALA    38      49.717  66.670  66.216  1.00  0.00           H  
ATOM    569  CA  ALA    38      50.857  65.635  67.685  1.00  0.00           C  
ATOM    570  HA  ALA    38      51.663  65.990  68.328  1.00  0.00           H  
ATOM    571  CB  ALA    38      49.600  65.539  68.555  1.00  0.00           C  
ATOM    572  HB1 ALA    38      49.753  64.840  69.377  1.00  0.00           H  
ATOM    573  HB2 ALA    38      49.374  66.520  68.973  1.00  0.00           H  
ATOM    574  HB3 ALA    38      48.758  65.218  67.945  1.00  0.00           H  
ATOM    575  C   ALA    38      51.246  64.249  67.189  1.00  0.00           C  
ATOM    576  O   ALA    38      51.336  63.321  68.001  1.00  0.00           O  
ATOM    577  N   ALA    39      51.476  64.087  65.894  1.00  0.00           N  
ATOM    578  H   ALA    39      51.401  64.873  65.263  1.00  0.00           H  
ATOM    579  CA  ALA    39      51.769  62.771  65.337  1.00  0.00           C  
ATOM    580  HA  ALA    39      50.981  62.092  65.632  1.00  0.00           H  
ATOM    581  CB  ALA    39      51.744  62.830  63.815  1.00  0.00           C  
ATOM    582  HB1 ALA    39      52.518  63.509  63.458  1.00  0.00           H  
ATOM    583  HB2 ALA    39      51.914  61.832  63.411  1.00  0.00           H  
ATOM    584  HB3 ALA    39      50.772  63.186  63.475  1.00  0.00           H  
ATOM    585  C   ALA    39      53.122  62.274  65.827  1.00  0.00           C  
ATOM    586  O   ALA    39      54.136  62.953  65.618  1.00  0.00           O  
ATOM    587  N   PRO    40      53.194  61.104  66.464  1.00  0.00           N  
ATOM    588  CD  PRO    40      52.056  60.251  66.844  1.00  0.00           C  
ATOM    589  HD2 PRO    40      51.453  59.967  65.980  1.00  0.00           H  
ATOM    590  HD3 PRO    40      51.449  60.751  67.599  1.00  0.00           H  
ATOM    591  CG  PRO    40      52.718  59.044  67.436  1.00  0.00           C  
ATOM    592  HG2 PRO    40      52.898  58.310  66.649  1.00  0.00           H  
ATOM    593  HG3 PRO    40      52.110  58.600  68.224  1.00  0.00           H  
ATOM    594  CB  PRO    40      54.018  59.511  67.976  1.00  0.00           C  
ATOM    595  HB2 PRO    40      54.754  58.750  68.141  1.00  0.00           H  
ATOM    596  HB3 PRO    40      53.826  59.985  68.940  1.00  0.00           H  
ATOM    597  CA  PRO    40      54.467  60.608  66.999  1.00  0.00           C  
ATOM    598  HA  PRO    40      54.969  61.396  67.558  1.00  0.00           H  
ATOM    599  C   PRO    40      55.418  60.034  65.960  1.00  0.00           C  
ATOM    600  O   PRO    40      56.457  59.488  66.342  1.00  0.00           O  
ATOM    601  N   VAL    41      55.107  60.133  64.669  1.00  0.00           N  
ATOM    602  H   VAL    41      54.251  60.592  64.392  1.00  0.00           H  
ATOM    603  CA  VAL    41      55.967  59.585  63.627  1.00  0.00           C  
ATOM    604  HA  VAL    41      56.790  59.013  64.058  1.00  0.00           H  
ATOM    605  CB  VAL    41      55.181  58.637  62.700  1.00  0.00           C  
ATOM    606  HB  VAL    41      54.176  59.037  62.547  1.00  0.00           H  
ATOM    607  CG1 VAL    41      55.848  58.534  61.340  1.00  0.00           C  
ATOM    608 HG11 VAL    41      55.520  57.624  60.855  1.00  0.00           H  
ATOM    609 HG12 VAL    41      55.529  59.371  60.717  1.00  0.00           H  
ATOM    610 HG13 VAL    41      56.924  58.556  61.394  1.00  0.00           H  
ATOM    611  CG2 VAL    41      55.051  57.263  63.333  1.00  0.00           C  
ATOM    612 HG21 VAL    41      54.369  56.654  62.742  1.00  0.00           H  
ATOM    613 HG22 VAL    41      56.026  56.776  63.389  1.00  0.00           H  
ATOM    614 HG23 VAL    41      54.639  57.364  64.336  1.00  0.00           H  
ATOM    615  C   VAL    41      56.596  60.728  62.844  1.00  0.00           C  
ATOM    616  O   VAL    41      57.778  60.676  62.485  1.00  0.00           O  
ATOM    617  N   ASN    42      55.821  61.784  62.601  1.00  0.00           N  
ATOM    618  H   ASN    42      54.856  61.773  62.895  1.00  0.00           H  
ATOM    619  CA  ASN    42      56.267  62.873  61.744  1.00  0.00           C  
ATOM    620  HA  ASN    42      57.268  62.676  61.358  1.00  0.00           H  
ATOM    621  CB  ASN    42      55.340  63.001  60.531  1.00  0.00           C  
ATOM    622  HB2 ASN    42      55.534  63.909  59.970  1.00  0.00           H  
ATOM    623  HB3 ASN    42      55.568  62.163  59.885  1.00  0.00           H  
ATOM    624  CG  ASN    42      53.887  62.801  60.892  1.00  0.00           C  
ATOM    625  OD1 ASN    42      53.480  61.711  61.289  1.00  0.00           O  
ATOM    626  ND2 ASN    42      53.093  63.853  60.751  1.00  0.00           N  
ATOM    627 HD21 ASN    42      52.111  63.768  60.967  1.00  0.00           H  
ATOM    628 HD22 ASN    42      53.455  64.713  60.375  1.00  0.00           H  
ATOM    629  C   ASN    42      56.338  64.216  62.453  1.00  0.00           C  
ATOM    630  O   ASN    42      57.000  65.129  61.946  1.00  0.00           O  
ATOM    631  N   ARG    43      55.669  64.362  63.599  1.00  0.00           N  
ATOM    632  H   ARG    43      55.158  63.579  63.981  1.00  0.00           H  
ATOM    633  CA  ARG    43      55.629  65.628  64.339  1.00  0.00           C  
ATOM    634  HA  ARG    43      54.938  65.517  65.174  1.00  0.00           H  
ATOM    635  CB  ARG    43      57.010  66.010  64.879  1.00  0.00           C  
ATOM    636  HB2 ARG    43      57.806  65.605  64.255  1.00  0.00           H  
ATOM    637  HB3 ARG    43      57.171  67.085  64.858  1.00  0.00           H  
ATOM    638  CG  ARG    43      57.270  65.634  66.329  1.00  0.00           C  
ATOM    639  HG2 ARG    43      57.738  66.477  66.840  1.00  0.00           H  
ATOM    640  HG3 ARG    43      56.326  65.422  66.834  1.00  0.00           H  
ATOM    641  CD  ARG    43      58.196  64.434  66.455  1.00  0.00           C  
ATOM    642  HD2 ARG    43      57.855  63.666  65.761  1.00  0.00           H  
ATOM    643  HD3 ARG    43      59.201  64.733  66.152  1.00  0.00           H  
ATOM    644  NE  ARG    43      58.246  63.933  67.823  1.00  0.00           N  
ATOM    645  HE  ARG    43      58.568  64.572  68.534  1.00  0.00           H  
ATOM    646  CZ  ARG    43      57.911  62.702  68.185  1.00  0.00           C  
ATOM    647  NH1 ARG    43      57.517  61.804  67.299  1.00  0.00           N  
ATOM    648 HH11 ARG    43      57.330  60.850  67.572  1.00  0.00           H  
ATOM    649 HH12 ARG    43      57.516  62.049  66.321  1.00  0.00           H  
ATOM    650  NH2 ARG    43      57.980  62.363  69.470  1.00  0.00           N  
ATOM    651 HH21 ARG    43      57.738  61.427  69.759  1.00  0.00           H  
ATOM    652 HH22 ARG    43      58.317  63.029  70.148  1.00  0.00           H  
ATOM    653  C   ARG    43      55.068  66.760  63.482  1.00  0.00           C  
ATOM    654  O   ARG    43      55.429  67.926  63.654  1.00  0.00           O  
ATOM    655  N   GLY    44      54.181  66.428  62.555  1.00  0.00           N  
ATOM    656  H   GLY    44      53.901  65.463  62.459  1.00  0.00           H  
ATOM    657  CA  GLY    44      53.619  67.393  61.636  1.00  0.00           C  
ATOM    658  HA2 GLY    44      52.532  67.319  61.684  1.00  0.00           H  
ATOM    659  HA3 GLY    44      53.895  68.412  61.910  1.00  0.00           H  
ATOM    660  C   GLY    44      54.049  67.127  60.206  1.00  0.00           C  
ATOM    661  O   GLY    44      54.467  66.029  59.844  1.00  0.00           O  
ATOM    662  N   LEU    45      53.902  68.172  59.384  1.00  0.00           N  
ATOM    663  H   LEU    45      53.553  69.036  59.771  1.00  0.00           H  
ATOM    664  CA  LEU    45      54.276  68.181  57.971  1.00  0.00           C  
ATOM    665  HA  LEU    45      54.206  69.209  57.617  1.00  0.00           H  
ATOM    666  CB  LEU    45      55.710  67.676  57.755  1.00  0.00           C  
ATOM    667  HB2 LEU    45      55.829  66.630  58.024  1.00  0.00           H  
ATOM    668  HB3 LEU    45      55.851  67.685  56.673  1.00  0.00           H  
ATOM    669  CG  LEU    45      56.881  68.496  58.308  1.00  0.00           C  
ATOM    670  HG  LEU    45      57.745  68.292  57.674  1.00  0.00           H  
ATOM    671  CD1 LEU    45      56.589  69.988  58.234  1.00  0.00           C  
ATOM    672 HD11 LEU    45      57.491  70.540  58.502  1.00  0.00           H  
ATOM    673 HD12 LEU    45      56.307  70.265  57.218  1.00  0.00           H  
ATOM    674 HD13 LEU    45      55.799  70.265  58.932  1.00  0.00           H  
ATOM    675  CD2 LEU    45      57.254  68.076  59.725  1.00  0.00           C  
ATOM    676 HD21 LEU    45      58.180  68.572  60.018  1.00  0.00           H  
ATOM    677 HD22 LEU    45      56.476  68.355  60.433  1.00  0.00           H  
ATOM    678 HD23 LEU    45      57.415  66.998  59.767  1.00  0.00           H  
ATOM    679  C   LEU    45      53.292  67.360  57.147  1.00  0.00           C  
ATOM    680  O   LEU    45      52.811  66.316  57.598  1.00  0.00           O  
ATOM    681  N   ASN    46      52.985  67.823  55.934  1.00  0.00           N  
ATOM    682  H   ASN    46      53.395  68.684  55.601  1.00  0.00           H  
ATOM    683  CA  ASN    46      52.065  67.116  55.058  1.00  0.00           C  
ATOM    684  HA  ASN    46      51.888  66.111  55.443  1.00  0.00           H  
ATOM    685  CB  ASN    46      50.701  67.828  55.020  1.00  0.00           C  
ATOM    686  HB2 ASN    46      49.977  67.198  54.503  1.00  0.00           H  
ATOM    687  HB3 ASN    46      50.339  67.963  56.040  1.00  0.00           H  
ATOM    688  CG  ASN    46      50.756  69.181  54.328  1.00  0.00           C  
ATOM    689  OD1 ASN    46      51.827  69.682  53.984  1.00  0.00           O  
ATOM    690  ND2 ASN    46      49.590  69.784  54.132  1.00  0.00           N  
ATOM    691 HD21 ASN    46      49.559  70.642  53.599  1.00  0.00           H  
ATOM    692 HD22 ASN    46      48.734  69.310  54.381  1.00  0.00           H  
ATOM    693  C   ASN    46      52.570  66.930  53.635  1.00  0.00           C  
ATOM    694  O   ASN    46      51.795  66.463  52.792  1.00  0.00           O  
ATOM    695  N   CYC    47      53.829  67.270  53.343  1.00  0.00           N  
ATOM    696  HN  CYC    47      54.419  67.621  54.083  1.00  0.00           H  
ATOM    697  CA  CYC    47      54.443  67.105  52.025  1.00  0.00           C  
ATOM    698  HA  CYC    47      55.296  67.782  51.976  1.00  0.00           H  
ATOM    699  CB  CYC    47      54.964  65.668  51.862  1.00  0.00           C  
ATOM    700  HB3 CYC    47      55.496  65.386  52.761  1.00  0.00           H  
ATOM    701  HB2 CYC    47      55.701  65.680  51.058  1.00  0.00           H  
ATOM    702  SG  CYC    47      53.756  64.376  51.446  1.00  0.00           S  
ATOM    703  C   CYC    47      53.491  67.483  50.894  1.00  0.00           C  
ATOM    704  O   CYC    47      52.790  68.496  50.983  1.00  0.00           O  
ATOM    705  N   ILE    48      53.456  66.685  49.829  1.00  0.00           N  
ATOM    706  H   ILE    48      54.075  65.891  49.771  1.00  0.00           H  
ATOM    707  CA  ILE    48      52.567  66.948  48.711  1.00  0.00           C  
ATOM    708  HA  ILE    48      52.076  67.899  48.886  1.00  0.00           H  
ATOM    709  CB  ILE    48      53.358  67.045  47.390  1.00  0.00           C  
ATOM    710  HB  ILE    48      54.258  67.636  47.571  1.00  0.00           H  
ATOM    711  CG2 ILE    48      53.782  65.666  46.910  1.00  0.00           C  
ATOM    712 HG21 ILE    48      54.527  65.794  46.127  1.00  0.00           H  
ATOM    713 HG22 ILE    48      54.223  65.088  47.721  1.00  0.00           H  
ATOM    714 HG23 ILE    48      52.933  65.144  46.470  1.00  0.00           H  
ATOM    715  CG1 ILE    48      52.532  67.760  46.317  1.00  0.00           C  
ATOM    716 HG12 ILE    48      53.157  67.855  45.427  1.00  0.00           H  
ATOM    717 HG13 ILE    48      51.661  67.172  46.032  1.00  0.00           H  
ATOM    718  CD1 ILE    48      52.090  69.148  46.710  1.00  0.00           C  
ATOM    719 HD11 ILE    48      51.758  69.678  45.817  1.00  0.00           H  
ATOM    720 HD12 ILE    48      51.250  69.109  47.404  1.00  0.00           H  
ATOM    721 HD13 ILE    48      52.919  69.698  47.157  1.00  0.00           H  
ATOM    722  C   ILE    48      51.451  65.914  48.598  1.00  0.00           C  
ATOM    723  O   ILE    48      50.418  66.202  47.981  1.00  0.00           O  
ATOM    724  N   LYS    49      51.616  64.727  49.181  1.00  0.00           N  
ATOM    725  H   LYS    49      52.480  64.527  49.660  1.00  0.00           H  
ATOM    726  CA  LYS    49      50.596  63.690  49.141  1.00  0.00           C  
ATOM    727  HA  LYS    49      49.856  63.926  48.375  1.00  0.00           H  
ATOM    728  CB  LYS    49      51.226  62.356  48.750  1.00  0.00           C  
ATOM    729  HB2 LYS    49      51.883  62.088  49.581  1.00  0.00           H  
ATOM    730  HB3 LYS    49      50.563  61.546  48.636  1.00  0.00           H  
ATOM    731  CG  LYS    49      52.095  62.435  47.508  1.00  0.00           C  
ATOM    732  HG2 LYS    49      51.460  62.486  46.622  1.00  0.00           H  
ATOM    733  HG3 LYS    49      52.734  63.304  47.528  1.00  0.00           H  
ATOM    734  CD  LYS    49      53.046  61.257  47.416  1.00  0.00           C  
ATOM    735  HD2 LYS    49      53.433  61.168  46.414  1.00  0.00           H  
ATOM    736  HD3 LYS    49      53.878  61.396  48.108  1.00  0.00           H  
ATOM    737  CE  LYS    49      52.352  59.951  47.735  1.00  0.00           C  
ATOM    738  HE2 LYS    49      53.050  59.132  47.557  1.00  0.00           H  
ATOM    739  HE3 LYS    49      52.067  59.937  48.788  1.00  0.00           H  
ATOM    740  NZ  LYS    49      51.145  59.758  46.897  1.00  0.00           N  
ATOM    741  HZ1 LYS    49      50.720  58.865  47.105  1.00  0.00           H  
ATOM    742  HZ2 LYS    49      50.481  60.498  47.082  1.00  0.00           H  
ATOM    743  HZ3 LYS    49      51.407  59.795  45.920  1.00  0.00           H  
ATOM    744  C   LYS    49      49.844  63.563  50.459  1.00  0.00           C  
ATOM    745  O   LYS    49      48.936  62.733  50.575  1.00  0.00           O  
ATOM    746  N   GLY    50      50.206  64.363  51.456  1.00  0.00           N  
ATOM    747  H   GLY    50      50.955  65.027  51.322  1.00  0.00           H  
ATOM    748  CA  GLY    50      49.401  64.476  52.653  1.00  0.00           C  
ATOM    749  HA2 GLY    50      48.806  63.579  52.828  1.00  0.00           H  
ATOM    750  HA3 GLY    50      50.052  64.620  53.515  1.00  0.00           H  
ATOM    751  C   GLY    50      48.487  65.673  52.520  1.00  0.00           C  
ATOM    752  O   GLY    50      47.534  65.839  53.288  1.00  0.00           O  
ATOM    753  N   TYR    51      48.793  66.524  51.539  1.00  0.00           N  
ATOM    754  H   TYR    51      49.606  66.356  50.965  1.00  0.00           H  
ATOM    755  CA  TYR    51      47.923  67.634  51.177  1.00  0.00           C  
ATOM    756  HA  TYR    51      47.842  68.300  52.037  1.00  0.00           H  
ATOM    757  CB  TYR    51      48.538  68.406  50.005  1.00  0.00           C  
ATOM    758  HB2 TYR    51      49.571  68.083  49.861  1.00  0.00           H  
ATOM    759  HB3 TYR    51      48.019  68.186  49.086  1.00  0.00           H  
ATOM    760  CG  TYR    51      48.578  69.907  50.165  1.00  0.00           C  
ATOM    761  CD1 TYR    51      49.422  70.507  51.088  1.00  0.00           C  
ATOM    762  HD1 TYR    51      50.101  69.889  51.653  1.00  0.00           H  
ATOM    763  CE1 TYR    51      49.462  71.881  51.229  1.00  0.00           C  
ATOM    764  HE1 TYR    51      50.147  72.337  51.929  1.00  0.00           H  
ATOM    765  CZ  TYR    51      48.653  72.671  50.441  1.00  0.00           C  
ATOM    766  OH  TYR    51      48.686  74.040  50.576  1.00  0.00           O  
ATOM    767  HH  TYR    51      48.124  74.483  49.933  1.00  0.00           H  
ATOM    768  CE2 TYR    51      47.809  72.097  49.515  1.00  0.00           C  
ATOM    769  HE2 TYR    51      47.175  72.714  48.895  1.00  0.00           H  
ATOM    770  CD2 TYR    51      47.776  70.724  49.382  1.00  0.00           C  
ATOM    771  HD2 TYR    51      47.104  70.285  48.663  1.00  0.00           H  
ATOM    772  C   TYR    51      46.533  67.142  50.805  1.00  0.00           C  
ATOM    773  O   TYR    51      45.538  67.478  51.454  1.00  0.00           O  
ATOM    774  N   PHE    52      46.459  66.334  49.750  1.00  0.00           N  
ATOM    775  H   PHE    52      47.304  66.083  49.257  1.00  0.00           H  
ATOM    776  CA  PHE    52      45.185  65.874  49.201  1.00  0.00           C  
ATOM    777  HA  PHE    52      44.385  66.516  49.567  1.00  0.00           H  
ATOM    778  CB  PHE    52      45.189  65.980  47.681  1.00  0.00           C  
ATOM    779  HB2 PHE    52      45.655  65.089  47.261  1.00  0.00           H  
ATOM    780  HB3 PHE    52      44.185  65.999  47.277  1.00  0.00           H  
ATOM    781  CG  PHE    52      46.005  67.124  47.157  1.00  0.00           C  
ATOM    782  CD1 PHE    52      45.398  68.315  46.807  1.00  0.00           C  
ATOM    783  HD1 PHE    52      44.339  68.443  46.946  1.00  0.00           H  
ATOM    784  CE1 PHE    52      46.141  69.368  46.329  1.00  0.00           C  
ATOM    785  HE1 PHE    52      45.660  70.300  46.071  1.00  0.00           H  
ATOM    786  CZ  PHE    52      47.504  69.230  46.159  1.00  0.00           C  
ATOM    787  HZ  PHE    52      48.093  70.053  45.783  1.00  0.00           H  
ATOM    788  CE2 PHE    52      48.120  68.040  46.483  1.00  0.00           C  
ATOM    789  HE2 PHE    52      49.186  67.933  46.346  1.00  0.00           H  
ATOM    790  CD2 PHE    52      47.372  66.992  46.969  1.00  0.00           C  
ATOM    791  HD2 PHE    52      47.861  66.056  47.196  1.00  0.00           H  
ATOM    792  C   PHE    52      44.913  64.445  49.668  1.00  0.00           C  
ATOM    793  O   PHE    52      44.922  63.484  48.898  1.00  0.00           O  
ATOM    794  N   ASN    53      44.693  64.316  50.976  1.00  0.00           N  
ATOM    795  H   ASN    53      44.739  65.127  51.577  1.00  0.00           H  
ATOM    796  CA  ASN    53      44.259  63.050  51.546  1.00  0.00           C  
ATOM    797  HA  ASN    53      44.541  62.242  50.875  1.00  0.00           H  
ATOM    798  CB  ASN    53      44.893  62.838  52.926  1.00  0.00           C  
ATOM    799  HB2 ASN    53      45.253  63.785  53.332  1.00  0.00           H  
ATOM    800  HB3 ASN    53      44.143  62.454  53.606  1.00  0.00           H  
ATOM    801  CG  ASN    53      46.027  61.829  52.891  1.00  0.00           C  
ATOM    802  OD1 ASN    53      46.197  61.110  51.909  1.00  0.00           O  
ATOM    803  ND2 ASN    53      46.807  61.771  53.962  1.00  0.00           N  
ATOM    804 HD21 ASN    53      47.624  61.174  53.956  1.00  0.00           H  
ATOM    805 HD22 ASN    53      46.612  62.355  54.757  1.00  0.00           H  
ATOM    806  C   ASN    53      42.747  62.944  51.654  1.00  0.00           C  
ATOM    807  O   ASN    53      42.211  61.832  51.593  1.00  0.00           O  
ATOM    808  N   ALA    54      42.051  64.069  51.791  1.00  0.00           N  
ATOM    809  H   ALA    54      42.541  64.950  51.844  1.00  0.00           H  
ATOM    810  CA  ALA    54      40.600  64.099  51.728  1.00  0.00           C  
ATOM    811  HA  ALA    54      40.214  63.082  51.742  1.00  0.00           H  
ATOM    812  CB  ALA    54      40.026  64.814  52.957  1.00  0.00           C  
ATOM    813  HB1 ALA    54      38.955  64.621  52.994  1.00  0.00           H  
ATOM    814  HB2 ALA    54      40.480  64.444  53.875  1.00  0.00           H  
ATOM    815  HB3 ALA    54      40.207  65.887  52.886  1.00  0.00           H  
ATOM    816  C   ALA    54      40.073  64.765  50.464  1.00  0.00           C  
ATOM    817  O   ALA    54      38.866  64.703  50.207  1.00  0.00           O  
ATOM    818  N   LYS    55      40.936  65.386  49.663  1.00  0.00           N  
ATOM    819  H   LYS    55      41.917  65.414  49.899  1.00  0.00           H  
ATOM    820  CA  LYS    55      40.495  66.018  48.427  1.00  0.00           C  
ATOM    821  HA  LYS    55      39.566  66.560  48.611  1.00  0.00           H  
ATOM    822  CB  LYS    55      41.570  67.050  48.007  1.00  0.00           C  
ATOM    823  HB2 LYS    55      41.386  67.921  48.638  1.00  0.00           H  
ATOM    824  HB3 LYS    55      42.533  66.681  48.336  1.00  0.00           H  
ATOM    825  CG  LYS    55      41.757  67.615  46.551  1.00  0.00           C  
ATOM    826  HG2 LYS    55      42.110  68.644  46.627  1.00  0.00           H  
ATOM    827  HG3 LYS    55      42.551  67.028  46.099  1.00  0.00           H  
ATOM    828  CD  LYS    55      40.576  67.581  45.579  1.00  0.00           C  
ATOM    829  HD2 LYS    55      40.932  68.134  44.712  1.00  0.00           H  
ATOM    830  HD3 LYS    55      40.359  66.631  45.118  1.00  0.00           H  
ATOM    831  CE  LYS    55      39.405  68.443  46.021  1.00  0.00           C  
ATOM    832  HE2 LYS    55      38.956  67.999  46.911  1.00  0.00           H  
ATOM    833  HE3 LYS    55      39.770  69.440  46.271  1.00  0.00           H  
ATOM    834  NZ  LYS    55      38.375  68.543  44.947  1.00  0.00           N  
ATOM    835  HZ1 LYS    55      38.781  68.951  44.117  1.00  0.00           H  
ATOM    836  HZ2 LYS    55      38.024  67.621  44.721  1.00  0.00           H  
ATOM    837  HZ3 LYS    55      37.605  69.120  45.256  1.00  0.00           H  
ATOM    838  C   LYS    55      40.205  64.968  47.352  1.00  0.00           C  
ATOM    839  O   LYS    55      39.388  65.204  46.457  1.00  0.00           O  
ATOM    840  N   ILE    56      40.744  63.765  47.507  1.00  0.00           N  
ATOM    841  H   ILE    56      41.373  63.598  48.278  1.00  0.00           H  
ATOM    842  CA  ILE    56      40.562  62.693  46.544  1.00  0.00           C  
ATOM    843  HA  ILE    56      40.690  63.106  45.542  1.00  0.00           H  
ATOM    844  CB  ILE    56      41.625  61.603  46.734  1.00  0.00           C  
ATOM    845  HB  ILE    56      41.503  60.865  45.938  1.00  0.00           H  
ATOM    846  CG2 ILE    56      43.010  62.183  46.628  1.00  0.00           C  
ATOM    847 HG21 ILE    56      43.657  61.450  46.168  1.00  0.00           H  
ATOM    848 HG22 ILE    56      43.014  63.060  45.979  1.00  0.00           H  
ATOM    849 HG23 ILE    56      43.359  62.453  47.609  1.00  0.00           H  
ATOM    850  CG1 ILE    56      41.421  60.917  48.086  1.00  0.00           C  
ATOM    851 HG12 ILE    56      41.447  61.649  48.894  1.00  0.00           H  
ATOM    852 HG13 ILE    56      40.451  60.452  48.112  1.00  0.00           H  
ATOM    853  CD1 ILE    56      42.427  59.847  48.404  1.00  0.00           C  
ATOM    854 HD11 ILE    56      42.660  59.349  47.484  1.00  0.00           H  
ATOM    855 HD12 ILE    56      43.334  60.294  48.814  1.00  0.00           H  
ATOM    856 HD13 ILE    56      42.012  59.144  49.127  1.00  0.00           H  
ATOM    857  C   ILE    56      39.154  62.106  46.616  1.00  0.00           C  
ATOM    858  O   ILE    56      38.847  61.157  45.900  1.00  0.00           O  
ATOM    859  N   MET    57      38.285  62.674  47.453  1.00  0.00           N  
ATOM    860  H   MET    57      38.580  63.456  48.018  1.00  0.00           H  
ATOM    861  CA  MET    57      36.920  62.190  47.634  1.00  0.00           C  
ATOM    862  HA  MET    57      36.931  61.106  47.640  1.00  0.00           H  
ATOM    863  CB  MET    57      36.358  62.674  48.974  1.00  0.00           C  
ATOM    864  HB2 MET    57      37.111  63.175  49.555  1.00  0.00           H  
ATOM    865  HB3 MET    57      35.643  63.460  48.764  1.00  0.00           H  
ATOM    866  CG  MET    57      35.602  61.612  49.753  1.00  0.00           C  
ATOM    867  HG2 MET    57      34.902  62.121  50.416  1.00  0.00           H  
ATOM    868  HG3 MET    57      35.030  60.979  49.073  1.00  0.00           H  
ATOM    869  SD  MET    57      36.672  60.591  50.780  1.00  0.00           S  
ATOM    870  CE  MET    57      37.638  61.862  51.580  1.00  0.00           C  
ATOM    871  HE1 MET    57      38.230  61.309  52.285  1.00  0.00           H  
ATOM    872  HE2 MET    57      38.337  62.317  50.886  1.00  0.00           H  
ATOM    873  HE3 MET    57      37.005  62.596  52.078  1.00  0.00           H  
ATOM    874  C   MET    57      35.959  62.624  46.537  1.00  0.00           C  
ATOM    875  O   MET    57      35.017  61.887  46.228  1.00  0.00           O  
ATOM    876  N   TYR    58      36.166  63.797  45.951  1.00  0.00           N  
ATOM    877  H   TYR    58      36.969  64.339  46.234  1.00  0.00           H  
ATOM    878  CA  TYR    58      35.120  64.501  45.214  1.00  0.00           C  
ATOM    879  HA  TYR    58      34.210  63.901  45.189  1.00  0.00           H  
ATOM    880  CB  TYR    58      34.785  65.813  45.916  1.00  0.00           C  
ATOM    881  HB2 TYR    58      35.625  66.500  45.803  1.00  0.00           H  
ATOM    882  HB3 TYR    58      33.913  66.261  45.437  1.00  0.00           H  
ATOM    883  CG  TYR    58      34.486  65.637  47.389  1.00  0.00           C  
ATOM    884  CD1 TYR    58      33.467  64.795  47.812  1.00  0.00           C  
ATOM    885  HD1 TYR    58      32.866  64.271  47.082  1.00  0.00           H  
ATOM    886  CE1 TYR    58      33.194  64.622  49.155  1.00  0.00           C  
ATOM    887  HE1 TYR    58      32.395  63.964  49.465  1.00  0.00           H  
ATOM    888  CZ  TYR    58      33.956  65.283  50.093  1.00  0.00           C  
ATOM    889  OH  TYR    58      33.685  65.107  51.429  1.00  0.00           O  
ATOM    890  HH  TYR    58      33.180  64.306  51.593  1.00  0.00           H  
ATOM    891  CE2 TYR    58      34.983  66.114  49.699  1.00  0.00           C  
ATOM    892  HE2 TYR    58      35.581  66.623  50.441  1.00  0.00           H  
ATOM    893  CD2 TYR    58      35.246  66.283  48.354  1.00  0.00           C  
ATOM    894  HD2 TYR    58      36.051  66.939  48.057  1.00  0.00           H  
ATOM    895  C   TYR    58      35.528  64.737  43.768  1.00  0.00           C  
ATOM    896  O   TYR    58      35.364  65.829  43.219  1.00  0.00           O  
ATOM    897  N   GLY    59      36.063  63.703  43.123  1.00  0.00           N  
ATOM    898  H   GLY    59      36.185  62.819  43.595  1.00  0.00           H  
ATOM    899  CA  GLY    59      36.253  63.758  41.691  1.00  0.00           C  
ATOM    900  HA2 GLY    59      36.837  64.647  41.445  1.00  0.00           H  
ATOM    901  HA3 GLY    59      36.823  62.894  41.358  1.00  0.00           H  
ATOM    902  C   GLY    59      34.931  63.810  40.949  1.00  0.00           C  
ATOM    903  O   GLY    59      33.890  63.366  41.435  1.00  0.00           O  
ATOM    904  N   GLU    60      34.971  64.381  39.744  1.00  0.00           N  
ATOM    905  H   GLU    60      35.830  64.762  39.378  1.00  0.00           H  
ATOM    906  CA  GLU    60      33.739  64.566  38.982  1.00  0.00           C  
ATOM    907  HA  GLU    60      33.017  65.102  39.602  1.00  0.00           H  
ATOM    908  CB  GLU    60      34.010  65.411  37.737  1.00  0.00           C  
ATOM    909  HB2 GLU    60      34.906  65.038  37.238  1.00  0.00           H  
ATOM    910  HB3 GLU    60      33.179  65.296  37.040  1.00  0.00           H  
ATOM    911  CG  GLU    60      34.185  66.891  38.028  1.00  0.00           C  
ATOM    912  HG2 GLU    60      35.034  67.025  38.701  1.00  0.00           H  
ATOM    913  HG3 GLU    60      34.413  67.406  37.094  1.00  0.00           H  
ATOM    914  CD  GLU    60      32.943  67.515  38.637  1.00  0.00           C  
ATOM    915  OE1 GLU    60      31.827  67.152  38.211  1.00  0.00           O  
ATOM    916  OE2 GLU    60      33.085  68.360  39.545  1.00  0.00           O  
ATOM    917  C   GLU    60      33.115  63.228  38.600  1.00  0.00           C  
ATOM    918  O   GLU    60      31.918  63.005  38.812  1.00  0.00           O  
ATOM    919  N   ASP    61      33.912  62.325  38.039  1.00  0.00           N  
ATOM    920  H   ASP    61      34.891  62.532  37.900  1.00  0.00           H  
ATOM    921  CA  ASP    61      33.412  61.024  37.598  1.00  0.00           C  
ATOM    922  HA  ASP    61      32.338  61.074  37.419  1.00  0.00           H  
ATOM    923  CB  ASP    61      34.065  60.628  36.277  1.00  0.00           C  
ATOM    924  HB2 ASP    61      33.996  59.555  36.093  1.00  0.00           H  
ATOM    925  HB3 ASP    61      33.504  61.120  35.481  1.00  0.00           H  
ATOM    926  CG  ASP    61      35.503  61.094  36.176  1.00  0.00           C  
ATOM    927  OD1 ASP    61      36.171  61.196  37.225  1.00  0.00           O  
ATOM    928  OD2 ASP    61      35.966  61.357  35.045  1.00  0.00           O  
ATOM    929  C   ASP    61      33.645  59.965  38.674  1.00  0.00           C  
ATOM    930  O   ASP    61      34.302  58.951  38.457  1.00  0.00           O  
ATOM    931  N   ARG    62      33.091  60.218  39.855  1.00  0.00           N  
ATOM    932  H   ARG    62      32.577  61.079  39.991  1.00  0.00           H  
ATOM    933  CA  ARG    62      33.166  59.267  40.954  1.00  0.00           C  
ATOM    934  HA  ARG    62      34.083  58.682  40.870  1.00  0.00           H  
ATOM    935  CB  ARG    62      33.204  59.987  42.302  1.00  0.00           C  
ATOM    936  HB2 ARG    62      34.045  60.668  42.324  1.00  0.00           H  
ATOM    937  HB3 ARG    62      32.314  60.615  42.376  1.00  0.00           H  
ATOM    938  CG  ARG    62      33.207  59.051  43.500  1.00  0.00           C  
ATOM    939  HG2 ARG    62      32.264  59.180  44.033  1.00  0.00           H  
ATOM    940  HG3 ARG    62      33.284  58.008  43.204  1.00  0.00           H  
ATOM    941  CD  ARG    62      34.373  59.344  44.429  1.00  0.00           C  
ATOM    942  HD2 ARG    62      35.207  58.684  44.187  1.00  0.00           H  
ATOM    943  HD3 ARG    62      34.712  60.367  44.276  1.00  0.00           H  
ATOM    944  NE  ARG    62      34.023  59.228  45.841  1.00  0.00           N  
ATOM    945  HE  ARG    62      33.928  60.091  46.357  1.00  0.00           H  
ATOM    946  CZ  ARG    62      33.873  58.080  46.489  1.00  0.00           C  
ATOM    947  NH1 ARG    62      34.012  56.916  45.877  1.00  0.00           N  
ATOM    948 HH11 ARG    62      34.193  56.892  44.886  1.00  0.00           H  
ATOM    949 HH12 ARG    62      33.884  56.058  46.394  1.00  0.00           H  
ATOM    950  NH2 ARG    62      33.574  58.102  47.784  1.00  0.00           N  
ATOM    951 HH21 ARG    62      33.471  57.240  48.300  1.00  0.00           H  
ATOM    952 HH22 ARG    62      33.468  58.979  48.273  1.00  0.00           H  
ATOM    953  C   ARG    62      31.975  58.322  40.891  1.00  0.00           C  
ATOM    954  O   ARG    62      30.838  58.759  40.689  1.00  0.00           O  
ATOM    955  N   LEU    63      32.244  57.029  41.049  1.00  0.00           N  
ATOM    956  H   LEU    63      33.190  56.725  41.226  1.00  0.00           H  
ATOM    957  CA  LEU    63      31.183  56.034  41.006  1.00  0.00           C  
ATOM    958  HA  LEU    63      30.655  56.126  40.055  1.00  0.00           H  
ATOM    959  CB  LEU    63      31.780  54.632  41.100  1.00  0.00           C  
ATOM    960  HB2 LEU    63      32.370  54.584  42.016  1.00  0.00           H  
ATOM    961  HB3 LEU    63      30.972  53.908  41.185  1.00  0.00           H  
ATOM    962  CG  LEU    63      32.635  54.200  39.910  1.00  0.00           C  
ATOM    963  HG  LEU    63      33.123  55.073  39.475  1.00  0.00           H  
ATOM    964  CD1 LEU    63      33.731  53.260  40.370  1.00  0.00           C  
ATOM    965 HD11 LEU    63      34.359  52.975  39.525  1.00  0.00           H  
ATOM    966 HD12 LEU    63      34.356  53.721  41.120  1.00  0.00           H  
ATOM    967 HD13 LEU    63      33.292  52.366  40.813  1.00  0.00           H  
ATOM    968  CD2 LEU    63      31.778  53.551  38.841  1.00  0.00           C  
ATOM    969 HD21 LEU    63      32.391  53.316  37.971  1.00  0.00           H  
ATOM    970 HD22 LEU    63      31.321  52.636  39.220  1.00  0.00           H  
ATOM    971 HD23 LEU    63      30.990  54.238  38.533  1.00  0.00           H  
ATOM    972  C   LEU    63      30.196  56.267  42.141  1.00  0.00           C  
ATOM    973  O   LEU    63      30.592  56.544  43.277  1.00  0.00           O  
ATOM    974  N   VAL    64      28.904  56.165  41.832  1.00  0.00           N  
ATOM    975  H   VAL    64      28.630  55.995  40.876  1.00  0.00           H  
ATOM    976  CA  VAL    64      27.864  56.423  42.822  1.00  0.00           C  
ATOM    977  HA  VAL    64      28.301  56.529  43.816  1.00  0.00           H  
ATOM    978  CB  VAL    64      27.113  57.730  42.509  1.00  0.00           C  
ATOM    979  HB  VAL    64      26.366  57.894  43.285  1.00  0.00           H  
ATOM    980  CG1 VAL    64      28.071  58.909  42.513  1.00  0.00           C  
ATOM    981 HG11 VAL    64      27.502  59.836  42.587  1.00  0.00           H  
ATOM    982 HG12 VAL    64      28.753  58.848  43.363  1.00  0.00           H  
ATOM    983 HG13 VAL    64      28.631  58.935  41.585  1.00  0.00           H  
ATOM    984  CG2 VAL    64      26.402  57.626  41.171  1.00  0.00           C  
ATOM    985 HG21 VAL    64      25.918  58.578  40.949  1.00  0.00           H  
ATOM    986 HG22 VAL    64      27.101  57.403  40.365  1.00  0.00           H  
ATOM    987 HG23 VAL    64      25.625  56.863  41.204  1.00  0.00           H  
ATOM    988  C   VAL    64      26.894  55.252  42.904  1.00  0.00           C  
ATOM    989  O   VAL    64      26.207  55.077  43.915  1.00  0.00           O  
ATOM    990  N   MET    65      26.827  54.442  41.850  1.00  0.00           N  
ATOM    991  H   MET    65      27.427  54.590  41.052  1.00  0.00           H  
ATOM    992  CA  MET    65      25.883  53.337  41.797  1.00  0.00           C  
ATOM    993  HA  MET    65      25.692  52.979  42.807  1.00  0.00           H  
ATOM    994  CB  MET    65      24.547  53.775  41.180  1.00  0.00           C  
ATOM    995  HB2 MET    65      24.810  54.514  40.422  1.00  0.00           H  
ATOM    996  HB3 MET    65      24.104  52.978  40.603  1.00  0.00           H  
ATOM    997  CG  MET    65      23.593  54.493  42.130  1.00  0.00           C  
ATOM    998  HG2 MET    65      24.119  55.158  42.807  1.00  0.00           H  
ATOM    999  HG3 MET    65      22.948  55.118  41.512  1.00  0.00           H  
ATOM   1000  SD  MET    65      22.501  53.399  43.058  1.00  0.00           S  
ATOM   1001  CE  MET    65      22.165  52.132  41.844  1.00  0.00           C  
ATOM   1002  HE1 MET    65      21.512  51.414  42.328  1.00  0.00           H  
ATOM   1003  HE2 MET    65      21.644  52.574  40.994  1.00  0.00           H  
ATOM   1004  HE3 MET    65      23.032  51.614  41.487  1.00  0.00           H  
ATOM   1005  C   MET    65      26.496  52.214  40.976  1.00  0.00           C  
ATOM   1006  O   MET    65      27.349  52.474  40.120  1.00  0.00           O  
ATOM   1007  N   PRO    66      26.102  50.964  41.221  1.00  0.00           N  
ATOM   1008  CD  PRO    66      25.361  50.482  42.399  1.00  0.00           C  
ATOM   1009  HD2 PRO    66      24.295  50.526  42.267  1.00  0.00           H  
ATOM   1010  HD3 PRO    66      25.667  50.977  43.320  1.00  0.00           H  
ATOM   1011  CG  PRO    66      25.730  49.030  42.459  1.00  0.00           C  
ATOM   1012  HG2 PRO    66      24.933  48.438  42.902  1.00  0.00           H  
ATOM   1013  HG3 PRO    66      26.645  48.917  43.043  1.00  0.00           H  
ATOM   1014  CB  PRO    66      25.992  48.620  41.060  1.00  0.00           C  
ATOM   1015  HB2 PRO    66      25.041  48.387  40.576  1.00  0.00           H  
ATOM   1016  HB3 PRO    66      26.661  47.760  41.011  1.00  0.00           H  
ATOM   1017  CA  PRO    66      26.621  49.856  40.409  1.00  0.00           C  
ATOM   1018  HA  PRO    66      27.693  49.848  40.533  1.00  0.00           H  
ATOM   1019  C   PRO    66      26.220  49.980  38.945  1.00  0.00           C  
ATOM   1020  O   PRO    66      25.137  50.466  38.616  1.00  0.00           O  
ATOM   1021  N   LEU    67      27.110  49.523  38.064  1.00  0.00           N  
ATOM   1022  H   LEU    67      27.978  49.132  38.404  1.00  0.00           H  
ATOM   1023  CA  LEU    67      26.891  49.524  36.625  1.00  0.00           C  
ATOM   1024  HA  LEU    67      25.873  49.849  36.410  1.00  0.00           H  
ATOM   1025  CB  LEU    67      27.852  50.479  35.908  1.00  0.00           C  
ATOM   1026  HB2 LEU    67      28.752  49.908  35.669  1.00  0.00           H  
ATOM   1027  HB3 LEU    67      27.401  50.762  34.955  1.00  0.00           H  
ATOM   1028  CG  LEU    67      28.328  51.734  36.634  1.00  0.00           C  
ATOM   1029  HG  LEU    67      28.821  51.455  37.566  1.00  0.00           H  
ATOM   1030  CD1 LEU    67      29.339  52.473  35.781  1.00  0.00           C  
ATOM   1031 HD11 LEU    67      30.159  51.807  35.514  1.00  0.00           H  
ATOM   1032 HD12 LEU    67      28.867  52.842  34.869  1.00  0.00           H  
ATOM   1033 HD13 LEU    67      29.744  53.316  36.343  1.00  0.00           H  
ATOM   1034  CD2 LEU    67      27.154  52.641  36.941  1.00  0.00           C  
ATOM   1035 HD21 LEU    67      27.515  53.553  37.418  1.00  0.00           H  
ATOM   1036 HD22 LEU    67      26.654  52.908  36.011  1.00  0.00           H  
ATOM   1037 HD23 LEU    67      26.437  52.184  37.603  1.00  0.00           H  
ATOM   1038  C   LEU    67      27.077  48.118  36.073  1.00  0.00           C  
ATOM   1039  O   LEU    67      27.864  47.329  36.603  1.00  0.00           O  
ATOM   1040  N   LEU    68      26.355  47.810  34.996  1.00  0.00           N  
ATOM   1041  H   LEU    68      25.724  48.493  34.602  1.00  0.00           H  
ATOM   1042  CA  LEU    68      26.443  46.509  34.348  1.00  0.00           C  
ATOM   1043  HA  LEU    68      27.281  45.947  34.759  1.00  0.00           H  
ATOM   1044  CB  LEU    68      25.161  45.689  34.531  1.00  0.00           C  
ATOM   1045  HB2 LEU    68      24.391  46.353  34.870  1.00  0.00           H  
ATOM   1046  HB3 LEU    68      24.838  45.309  33.581  1.00  0.00           H  
ATOM   1047  CG  LEU    68      25.214  44.480  35.464  1.00  0.00           C  
ATOM   1048  HG  LEU    68      24.194  44.130  35.633  1.00  0.00           H  
ATOM   1049  CD1 LEU    68      26.006  43.349  34.830  1.00  0.00           C  
ATOM   1050 HD11 LEU    68      26.530  42.779  35.592  1.00  0.00           H  
ATOM   1051 HD12 LEU    68      25.341  42.700  34.260  1.00  0.00           H  
ATOM   1052 HD13 LEU    68      26.774  43.734  34.161  1.00  0.00           H  
ATOM   1053  CD2 LEU    68      25.798  44.856  36.805  1.00  0.00           C  
ATOM   1054 HD21 LEU    68      25.561  44.085  37.538  1.00  0.00           H  
ATOM   1055 HD22 LEU    68      26.877  44.934  36.714  1.00  0.00           H  
ATOM   1056 HD23 LEU    68      25.419  45.815  37.141  1.00  0.00           H  
ATOM   1057  C   LEU    68      26.719  46.670  32.861  1.00  0.00           C  
ATOM   1058  O   LEU    68      26.326  47.660  32.238  1.00  0.00           O  
ATOM   1059  N   ARG    69      27.390  45.669  32.297  1.00  0.00           N  
ATOM   1060  H   ARG    69      27.707  44.900  32.872  1.00  0.00           H  
ATOM   1061  CA  ARG    69      27.661  45.608  30.862  1.00  0.00           C  
ATOM   1062  HA  ARG    69      27.648  46.614  30.463  1.00  0.00           H  
ATOM   1063  CB  ARG    69      29.050  45.037  30.602  1.00  0.00           C  
ATOM   1064  HB2 ARG    69      29.706  45.340  31.418  1.00  0.00           H  
ATOM   1065  HB3 ARG    69      29.031  43.951  30.617  1.00  0.00           H  
ATOM   1066  CG  ARG    69      29.706  45.537  29.329  1.00  0.00           C  
ATOM   1067  HG2 ARG    69      28.912  45.585  28.593  1.00  0.00           H  
ATOM   1068  HG3 ARG    69      30.117  46.537  29.470  1.00  0.00           H  
ATOM   1069  CD  ARG    69      30.735  44.542  28.812  1.00  0.00           C  
ATOM   1070  HD2 ARG    69      30.399  43.520  28.990  1.00  0.00           H  
ATOM   1071  HD3 ARG    69      30.819  44.670  27.733  1.00  0.00           H  
ATOM   1072  NE  ARG    69      32.054  44.729  29.405  1.00  0.00           N  
ATOM   1073  HE  ARG    69      32.371  44.015  30.050  1.00  0.00           H  
ATOM   1074  CZ  ARG    69      32.865  45.741  29.132  1.00  0.00           C  
ATOM   1075  NH1 ARG    69      32.524  46.692  28.278  1.00  0.00           N  
ATOM   1076 HH11 ARG    69      33.081  47.527  28.194  1.00  0.00           H  
ATOM   1077 HH12 ARG    69      31.814  46.481  27.592  1.00  0.00           H  
ATOM   1078  NH2 ARG    69      34.053  45.798  29.728  1.00  0.00           N  
ATOM   1079 HH21 ARG    69      34.309  45.084  30.398  1.00  0.00           H  
ATOM   1080 HH22 ARG    69      34.656  46.596  29.608  1.00  0.00           H  
ATOM   1081  C   ARG    69      26.587  44.748  30.212  1.00  0.00           C  
ATOM   1082  O   ARG    69      26.731  43.528  30.111  1.00  0.00           O  
ATOM   1083  N   MET    70      25.509  45.379  29.754  1.00  0.00           N  
ATOM   1084  H   MET    70      25.437  46.384  29.832  1.00  0.00           H  
ATOM   1085  CA  MET    70      24.417  44.646  29.128  1.00  0.00           C  
ATOM   1086  HA  MET    70      24.703  43.605  28.976  1.00  0.00           H  
ATOM   1087  CB  MET    70      23.150  44.631  29.999  1.00  0.00           C  
ATOM   1088  HB2 MET    70      22.618  45.545  29.745  1.00  0.00           H  
ATOM   1089  HB3 MET    70      22.452  43.852  29.750  1.00  0.00           H  
ATOM   1090  CG  MET    70      23.401  44.664  31.493  1.00  0.00           C  
ATOM   1091  HG2 MET    70      23.467  43.643  31.870  1.00  0.00           H  
ATOM   1092  HG3 MET    70      24.324  45.175  31.709  1.00  0.00           H  
ATOM   1093  SD  MET    70      22.124  45.566  32.383  1.00  0.00           S  
ATOM   1094  CE  MET    70      22.493  47.235  31.880  1.00  0.00           C  
ATOM   1095  HE1 MET    70      21.846  47.923  32.425  1.00  0.00           H  
ATOM   1096  HE2 MET    70      23.533  47.465  32.113  1.00  0.00           H  
ATOM   1097  HE3 MET    70      22.319  47.363  30.812  1.00  0.00           H  
ATOM   1098  C   MET    70      24.103  45.220  27.753  1.00  0.00           C  
ATOM   1099  O   MET    70      24.510  46.329  27.402  1.00  0.00           O  
ATOM   1100  N   ASN    71      23.364  44.429  26.981  1.00  0.00           N  
ATOM   1101  H   ASN    71      23.013  43.561  27.365  1.00  0.00           H  
ATOM   1102  CA  ASN    71      23.117  44.689  25.571  1.00  0.00           C  
ATOM   1103  HA  ASN    71      23.949  45.255  25.150  1.00  0.00           H  
ATOM   1104  CB  ASN    71      23.007  43.363  24.814  1.00  0.00           C  
ATOM   1105  HB2 ASN    71      22.545  43.467  23.833  1.00  0.00           H  
ATOM   1106  HB3 ASN    71      24.026  43.016  24.638  1.00  0.00           H  
ATOM   1107  CG  ASN    71      22.282  42.297  25.613  1.00  0.00           C  
ATOM   1108  OD1 ASN    71      21.262  42.568  26.244  1.00  0.00           O  
ATOM   1109  ND2 ASN    71      22.793  41.074  25.574  1.00  0.00           N  
ATOM   1110 HD21 ASN    71      22.345  40.349  26.116  1.00  0.00           H  
ATOM   1111 HD22 ASN    71      23.633  40.878  25.052  1.00  0.00           H  
ATOM   1112  C   ASN    71      21.852  45.534  25.415  1.00  0.00           C  
ATOM   1113  O   ASN    71      21.334  46.092  26.386  1.00  0.00           O  
ATOM   1114  N   GLU    72      21.351  45.640  24.182  1.00  0.00           N  
ATOM   1115  H   GLU    72      21.816  45.202  23.401  1.00  0.00           H  
ATOM   1116  CA  GLU    72      20.080  46.316  23.944  1.00  0.00           C  
ATOM   1117  HA  GLU    72      20.138  47.328  24.348  1.00  0.00           H  
ATOM   1118  CB  GLU    72      19.816  46.415  22.441  1.00  0.00           C  
ATOM   1119  HB2 GLU    72      19.673  45.400  22.065  1.00  0.00           H  
ATOM   1120  HB3 GLU    72      18.893  46.974  22.282  1.00  0.00           H  
ATOM   1121  CG  GLU    72      20.935  47.071  21.649  1.00  0.00           C  
ATOM   1122  HG2 GLU    72      21.018  48.116  21.953  1.00  0.00           H  
ATOM   1123  HG3 GLU    72      21.884  46.576  21.857  1.00  0.00           H  
ATOM   1124  CD  GLU    72      20.706  46.999  20.152  1.00  0.00           C  
ATOM   1125  OE1 GLU    72      19.769  46.290  19.727  1.00  0.00           O  
ATOM   1126  OE2 GLU    72      21.462  47.648  19.399  1.00  0.00           O  
ATOM   1127  C   GLU    72      18.933  45.587  24.633  1.00  0.00           C  
ATOM   1128  O   GLU    72      18.018  46.221  25.171  1.00  0.00           O  
ATOM   1129  N   LYS    73      18.964  44.251  24.617  1.00  0.00           N  
ATOM   1130  H   LYS    73      19.729  43.768  24.169  1.00  0.00           H  
ATOM   1131  CA  LYS    73      17.857  43.470  25.161  1.00  0.00           C  
ATOM   1132  HA  LYS    73      16.940  43.786  24.662  1.00  0.00           H  
ATOM   1133  CB  LYS    73      18.077  41.986  24.869  1.00  0.00           C  
ATOM   1134  HB2 LYS    73      18.164  41.883  23.786  1.00  0.00           H  
ATOM   1135  HB3 LYS    73      19.014  41.651  25.313  1.00  0.00           H  
ATOM   1136  CG  LYS    73      16.960  41.084  25.360  1.00  0.00           C  
ATOM   1137  HG2 LYS    73      17.113  40.890  26.407  1.00  0.00           H  
ATOM   1138  HG3 LYS    73      16.017  41.624  25.300  1.00  0.00           H  
ATOM   1139  CD  LYS    73      16.913  39.791  24.562  1.00  0.00           C  
ATOM   1140  HD2 LYS    73      17.916  39.488  24.259  1.00  0.00           H  
ATOM   1141  HD3 LYS    73      16.502  39.007  25.200  1.00  0.00           H  
ATOM   1142  CE  LYS    73      16.019  39.926  23.341  1.00  0.00           C  
ATOM   1143  HE2 LYS    73      16.446  40.673  22.671  1.00  0.00           H  
ATOM   1144  HE3 LYS    73      15.991  38.967  22.822  1.00  0.00           H  
ATOM   1145  NZ  LYS    73      14.634  40.327  23.711  1.00  0.00           N  
ATOM   1146  HZ1 LYS    73      14.257  39.660  24.370  1.00  0.00           H  
ATOM   1147  HZ2 LYS    73      14.653  41.241  24.143  1.00  0.00           H  
ATOM   1148  HZ3 LYS    73      14.052  40.356  22.886  1.00  0.00           H  
ATOM   1149  C   LYS    73      17.684  43.711  26.656  1.00  0.00           C  
ATOM   1150  O   LYS    73      16.557  43.881  27.135  1.00  0.00           O  
ATOM   1151  N   GLY    74      18.781  43.733  27.410  1.00  0.00           N  
ATOM   1152  H   GLY    74      19.691  43.630  26.983  1.00  0.00           H  
ATOM   1153  CA  GLY    74      18.703  44.067  28.819  1.00  0.00           C  
ATOM   1154  HA2 GLY    74      19.176  45.040  28.951  1.00  0.00           H  
ATOM   1155  HA3 GLY    74      17.672  44.167  29.154  1.00  0.00           H  
ATOM   1156  C   GLY    74      19.384  43.096  29.763  1.00  0.00           C  
ATOM   1157  O   GLY    74      19.398  43.323  30.976  1.00  0.00           O  
ATOM   1158  N   GLU    75      19.953  42.019  29.233  1.00  0.00           N  
ATOM   1159  H   GLU    75      19.916  41.873  28.234  1.00  0.00           H  
ATOM   1160  CA  GLU    75      20.643  41.028  30.043  1.00  0.00           C  
ATOM   1161  HA  GLU    75      20.456  41.207  31.102  1.00  0.00           H  
ATOM   1162  CB  GLU    75      20.148  39.609  29.732  1.00  0.00           C  
ATOM   1163  HB2 GLU    75      20.744  38.910  30.321  1.00  0.00           H  
ATOM   1164  HB3 GLU    75      19.133  39.494  30.108  1.00  0.00           H  
ATOM   1165  CG  GLU    75      20.272  39.204  28.275  1.00  0.00           C  
ATOM   1166  HG2 GLU    75      20.854  39.933  27.711  1.00  0.00           H  
ATOM   1167  HG3 GLU    75      20.808  38.254  28.230  1.00  0.00           H  
ATOM   1168  CD  GLU    75      18.924  39.023  27.606  1.00  0.00           C  
ATOM   1169  OE1 GLU    75      17.931  39.596  28.102  1.00  0.00           O  
ATOM   1170  OE2 GLU    75      18.857  38.300  26.591  1.00  0.00           O  
ATOM   1171  C   GLU    75      22.146  41.127  29.815  1.00  0.00           C  
ATOM   1172  O   GLU    75      22.616  41.763  28.868  1.00  0.00           O  
ATOM   1173  N   PHE    76      22.896  40.471  30.701  1.00  0.00           N  
ATOM   1174  H   PHE    76      22.458  39.929  31.430  1.00  0.00           H  
ATOM   1175  CA  PHE    76      24.351  40.547  30.678  1.00  0.00           C  
ATOM   1176  HA  PHE    76      24.609  41.593  30.838  1.00  0.00           H  
ATOM   1177  CB  PHE    76      24.938  39.687  31.797  1.00  0.00           C  
ATOM   1178  HB2 PHE    76      24.474  39.976  32.741  1.00  0.00           H  
ATOM   1179  HB3 PHE    76      24.689  38.641  31.609  1.00  0.00           H  
ATOM   1180  CG  PHE    76      26.421  39.836  31.957  1.00  0.00           C  
ATOM   1181  CD1 PHE    76      27.015  41.081  31.873  1.00  0.00           C  
ATOM   1182  HD1 PHE    76      26.403  41.960  31.800  1.00  0.00           H  
ATOM   1183  CE1 PHE    76      28.376  41.224  32.010  1.00  0.00           C  
ATOM   1184  HE1 PHE    76      28.766  42.209  31.916  1.00  0.00           H  
ATOM   1185  CZ  PHE    76      29.165  40.117  32.223  1.00  0.00           C  
ATOM   1186  HZ  PHE    76      30.238  40.229  32.272  1.00  0.00           H  
ATOM   1187  CE2 PHE    76      28.588  38.868  32.304  1.00  0.00           C  
ATOM   1188  HE2 PHE    76      29.206  37.999  32.471  1.00  0.00           H  
ATOM   1189  CD2 PHE    76      27.222  38.731  32.169  1.00  0.00           C  
ATOM   1190  HD2 PHE    76      26.778  37.749  32.235  1.00  0.00           H  
ATOM   1191  C   PHE    76      24.910  40.098  29.334  1.00  0.00           C  
ATOM   1192  O   PHE    76      24.467  39.102  28.758  1.00  0.00           O  
ATOM   1193  N   ASP    77      25.895  40.844  28.838  1.00  0.00           N  
ATOM   1194  H   ASP    77      26.244  41.634  29.365  1.00  0.00           H  
ATOM   1195  CA  ASP    77      26.553  40.520  27.581  1.00  0.00           C  
ATOM   1196  HA  ASP    77      26.530  39.439  27.438  1.00  0.00           H  
ATOM   1197  CB  ASP    77      25.858  41.184  26.388  1.00  0.00           C  
ATOM   1198  HB2 ASP    77      24.835  40.936  26.545  1.00  0.00           H  
ATOM   1199  HB3 ASP    77      25.980  42.268  26.426  1.00  0.00           H  
ATOM   1200  CG  ASP    77      26.322  40.624  25.058  1.00  0.00           C  
ATOM   1201  OD1 ASP    77      26.237  39.393  24.867  1.00  0.00           O  
ATOM   1202  OD2 ASP    77      26.767  41.416  24.200  1.00  0.00           O  
ATOM   1203  C   ASP    77      28.004  40.966  27.648  1.00  0.00           C  
ATOM   1204  O   ASP    77      28.332  41.965  28.294  1.00  0.00           O  
ATOM   1205  N   LYS    78      28.871  40.214  26.970  1.00  0.00           N  
ATOM   1206  H   LYS    78      28.556  39.392  26.473  1.00  0.00           H  
ATOM   1207  CA  LYS    78      30.286  40.563  26.952  1.00  0.00           C  
ATOM   1208  HA  LYS    78      30.596  40.861  27.955  1.00  0.00           H  
ATOM   1209  CB  LYS    78      31.115  39.354  26.528  1.00  0.00           C  
ATOM   1210  HB2 LYS    78      30.777  39.022  25.545  1.00  0.00           H  
ATOM   1211  HB3 LYS    78      32.161  39.649  26.434  1.00  0.00           H  
ATOM   1212  CG  LYS    78      31.011  38.190  27.492  1.00  0.00           C  
ATOM   1213  HG2 LYS    78      29.974  37.879  27.623  1.00  0.00           H  
ATOM   1214  HG3 LYS    78      31.562  37.357  27.051  1.00  0.00           H  
ATOM   1215  CD  LYS    78      31.630  38.532  28.832  1.00  0.00           C  
ATOM   1216  HD2 LYS    78      32.515  39.154  28.684  1.00  0.00           H  
ATOM   1217  HD3 LYS    78      30.920  39.088  29.447  1.00  0.00           H  
ATOM   1218  CE  LYS    78      32.079  37.281  29.562  1.00  0.00           C  
ATOM   1219  HE2 LYS    78      32.769  36.743  28.931  1.00  0.00           H  
ATOM   1220  HE3 LYS    78      32.592  37.590  30.473  1.00  0.00           H  
ATOM   1221  NZ  LYS    78      30.930  36.409  29.929  1.00  0.00           N  
ATOM   1222  HZ1 LYS    78      30.095  36.968  30.043  1.00  0.00           H  
ATOM   1223  HZ2 LYS    78      30.785  35.716  29.205  1.00  0.00           H  
ATOM   1224  HZ3 LYS    78      31.145  35.919  30.788  1.00  0.00           H  
ATOM   1225  C   LYS    78      30.551  41.750  26.035  1.00  0.00           C  
ATOM   1226  O   LYS    78      31.456  42.551  26.294  1.00  0.00           O  
ATOM   1227  N   LYS    79      29.776  41.878  24.962  1.00  0.00           N  
ATOM   1228  H   LYS    79      29.028  41.215  24.807  1.00  0.00           H  
ATOM   1229  CA  LYS    79      29.907  42.992  24.033  1.00  0.00           C  
ATOM   1230  HA  LYS    79      30.930  43.370  24.066  1.00  0.00           H  
ATOM   1231  CB  LYS    79      29.645  42.520  22.601  1.00  0.00           C  
ATOM   1232  HB2 LYS    79      28.565  42.457  22.463  1.00  0.00           H  
ATOM   1233  HB3 LYS    79      30.037  43.279  21.921  1.00  0.00           H  
ATOM   1234  CG  LYS    79      30.268  41.177  22.263  1.00  0.00           C  
ATOM   1235  HG2 LYS    79      31.300  41.152  22.616  1.00  0.00           H  
ATOM   1236  HG3 LYS    79      29.713  40.377  22.757  1.00  0.00           H  
ATOM   1237  CD  LYS    79      30.273  40.931  20.761  1.00  0.00           C  
ATOM   1238  HD2 LYS    79      31.023  41.574  20.299  1.00  0.00           H  
ATOM   1239  HD3 LYS    79      30.540  39.892  20.561  1.00  0.00           H  
ATOM   1240  CE  LYS    79      28.922  41.247  20.139  1.00  0.00           C  
ATOM   1241  HE2 LYS    79      28.685  42.296  20.323  1.00  0.00           H  
ATOM   1242  HE3 LYS    79      28.976  41.098  19.059  1.00  0.00           H  
ATOM   1243  NZ  LYS    79      27.836  40.397  20.698  1.00  0.00           N  
ATOM   1244  HZ1 LYS    79      27.836  39.493  20.246  1.00  0.00           H  
ATOM   1245  HZ2 LYS    79      27.971  40.274  21.694  1.00  0.00           H  
ATOM   1246  HZ3 LYS    79      26.940  40.842  20.549  1.00  0.00           H  
ATOM   1247  C   LYS    79      28.977  44.152  24.364  1.00  0.00           C  
ATOM   1248  O   LYS    79      28.923  45.120  23.598  1.00  0.00           O  
ATOM   1249  N   GLY    80      28.254  44.083  25.475  1.00  0.00           N  
ATOM   1250  H   GLY    80      28.342  43.285  26.088  1.00  0.00           H  
ATOM   1251  CA  GLY    80      27.292  45.107  25.819  1.00  0.00           C  
ATOM   1252  HA2 GLY    80      26.652  45.314  24.960  1.00  0.00           H  
ATOM   1253  HA3 GLY    80      26.668  44.728  26.629  1.00  0.00           H  
ATOM   1254  C   GLY    80      27.951  46.393  26.278  1.00  0.00           C  
ATOM   1255  O   GLY    80      29.173  46.531  26.343  1.00  0.00           O  
ATOM   1256  N   LYS    81      27.103  47.366  26.593  1.00  0.00           N  
ATOM   1257  H   LYS    81      26.108  47.184  26.565  1.00  0.00           H  
ATOM   1258  CA  LYS    81      27.534  48.678  27.049  1.00  0.00           C  
ATOM   1259  HA  LYS    81      28.612  48.776  26.919  1.00  0.00           H  
ATOM   1260  CB  LYS    81      26.866  49.792  26.233  1.00  0.00           C  
ATOM   1261  HB2 LYS    81      25.928  50.049  26.728  1.00  0.00           H  
ATOM   1262  HB3 LYS    81      27.485  50.688  26.250  1.00  0.00           H  
ATOM   1263  CG  LYS    81      26.489  49.398  24.807  1.00  0.00           C  
ATOM   1264  HG2 LYS    81      25.815  48.540  24.792  1.00  0.00           H  
ATOM   1265  HG3 LYS    81      25.942  50.232  24.363  1.00  0.00           H  
ATOM   1266  CD  LYS    81      27.715  49.124  23.944  1.00  0.00           C  
ATOM   1267  HD2 LYS    81      28.275  48.273  24.325  1.00  0.00           H  
ATOM   1268  HD3 LYS    81      27.373  48.876  22.938  1.00  0.00           H  
ATOM   1269  CE  LYS    81      28.631  50.333  23.867  1.00  0.00           C  
ATOM   1270  HE2 LYS    81      28.048  51.184  23.509  1.00  0.00           H  
ATOM   1271  HE3 LYS    81      29.018  50.564  24.860  1.00  0.00           H  
ATOM   1272  NZ  LYS    81      29.771  50.103  22.937  1.00  0.00           N  
ATOM   1273  HZ1 LYS    81      29.420  49.755  22.054  1.00  0.00           H  
ATOM   1274  HZ2 LYS    81      30.263  50.972  22.780  1.00  0.00           H  
ATOM   1275  HZ3 LYS    81      30.402  49.421  23.335  1.00  0.00           H  
ATOM   1276  C   LYS    81      27.219  48.841  28.531  1.00  0.00           C  
ATOM   1277  O   LYS    81      26.469  48.060  29.125  1.00  0.00           O  
ATOM   1278  N   PHE    82      27.804  49.880  29.124  1.00  0.00           N  
ATOM   1279  H   PHE    82      28.414  50.484  28.596  1.00  0.00           H  
ATOM   1280  CA  PHE    82      27.673  50.118  30.556  1.00  0.00           C  
ATOM   1281  HA  PHE    82      27.548  49.159  31.022  1.00  0.00           H  
ATOM   1282  CB  PHE    82      28.906  50.842  31.091  1.00  0.00           C  
ATOM   1283  HB2 PHE    82      29.333  51.478  30.314  1.00  0.00           H  
ATOM   1284  HB3 PHE    82      28.602  51.492  31.914  1.00  0.00           H  
ATOM   1285  CG  PHE    82      29.951  49.923  31.648  1.00  0.00           C  
ATOM   1286  CD1 PHE    82      29.589  48.753  32.290  1.00  0.00           C  
ATOM   1287  HD1 PHE    82      28.572  48.548  32.554  1.00  0.00           H  
ATOM   1288  CE1 PHE    82      30.547  47.906  32.800  1.00  0.00           C  
ATOM   1289  HE1 PHE    82      30.256  47.166  33.473  1.00  0.00           H  
ATOM   1290  CZ  PHE    82      31.882  48.224  32.675  1.00  0.00           C  
ATOM   1291  HZ  PHE    82      32.617  47.660  33.215  1.00  0.00           H  
ATOM   1292  CE2 PHE    82      32.257  49.384  32.038  1.00  0.00           C  
ATOM   1293  HE2 PHE    82      33.302  49.650  31.982  1.00  0.00           H  
ATOM   1294  CD2 PHE    82      31.295  50.228  31.527  1.00  0.00           C  
ATOM   1295  HD2 PHE    82      31.598  51.144  31.041  1.00  0.00           H  
ATOM   1296  C   PHE    82      26.417  50.933  30.836  1.00  0.00           C  
ATOM   1297  O   PHE    82      26.277  52.057  30.343  1.00  0.00           O  
ATOM   1298  N   GLN    83      25.510  50.369  31.629  1.00  0.00           N  
ATOM   1299  H   GLN    83      25.669  49.439  31.992  1.00  0.00           H  
ATOM   1300  CA  GLN    83      24.291  51.057  32.025  1.00  0.00           C  
ATOM   1301  HA  GLN    83      24.413  52.130  31.877  1.00  0.00           H  
ATOM   1302  CB  GLN    83      23.078  50.576  31.220  1.00  0.00           C  
ATOM   1303  HB2 GLN    83      23.251  49.565  30.856  1.00  0.00           H  
ATOM   1304  HB3 GLN    83      22.213  50.536  31.884  1.00  0.00           H  
ATOM   1305  CG  GLN    83      22.695  51.482  30.061  1.00  0.00           C  
ATOM   1306  HG2 GLN    83      21.610  51.459  29.953  1.00  0.00           H  
ATOM   1307  HG3 GLN    83      22.973  52.515  30.272  1.00  0.00           H  
ATOM   1308  CD  GLN    83      23.285  51.022  28.743  1.00  0.00           C  
ATOM   1309  OE1 GLN    83      22.936  49.958  28.232  1.00  0.00           O  
ATOM   1310  NE2 GLN    83      24.184  51.824  28.184  1.00  0.00           N  
ATOM   1311 HE21 GLN    83      24.467  52.670  28.655  1.00  0.00           H  
ATOM   1312 HE22 GLN    83      24.577  51.569  27.293  1.00  0.00           H  
ATOM   1313  C   GLN    83      24.043  50.853  33.513  1.00  0.00           C  
ATOM   1314  O   GLN    83      24.473  49.860  34.107  1.00  0.00           O  
ATOM   1315  N   GLN    84      23.334  51.811  34.101  1.00  0.00           N  
ATOM   1316  H   GLN    84      22.981  52.582  33.554  1.00  0.00           H  
ATOM   1317  CA  GLN    84      23.106  51.827  35.539  1.00  0.00           C  
ATOM   1318  HA  GLN    84      24.054  51.656  36.054  1.00  0.00           H  
ATOM   1319  CB  GLN    84      22.566  53.193  35.951  1.00  0.00           C  
ATOM   1320  HB2 GLN    84      21.911  53.559  35.158  1.00  0.00           H  
ATOM   1321  HB3 GLN    84      21.909  53.069  36.811  1.00  0.00           H  
ATOM   1322  CG  GLN    84      23.638  54.233  36.192  1.00  0.00           C  
ATOM   1323  HG2 GLN    84      24.624  53.843  35.950  1.00  0.00           H  
ATOM   1324  HG3 GLN    84      23.450  55.078  35.528  1.00  0.00           H  
ATOM   1325  CD  GLN    84      23.626  54.723  37.614  1.00  0.00           C  
ATOM   1326  OE1 GLN    84      23.191  54.012  38.514  1.00  0.00           O  
ATOM   1327  NE2 GLN    84      24.111  55.940  37.831  1.00  0.00           N  
ATOM   1328 HE21 GLN    84      24.435  56.503  37.060  1.00  0.00           H  
ATOM   1329 HE22 GLN    84      24.148  56.290  38.776  1.00  0.00           H  
ATOM   1330  C   GLN    84      22.136  50.729  35.958  1.00  0.00           C  
ATOM   1331  O   GLN    84      21.081  50.547  35.341  1.00  0.00           O  
ATOM   1332  N   VAL    85      22.496  49.994  37.013  1.00  0.00           N  
ATOM   1333  H   VAL    85      23.373  50.191  37.479  1.00  0.00           H  
ATOM   1334  CA  VAL    85      21.619  49.007  37.627  1.00  0.00           C  
ATOM   1335  HA  VAL    85      20.598  49.170  37.280  1.00  0.00           H  
ATOM   1336  CB  VAL    85      22.014  47.553  37.283  1.00  0.00           C  
ATOM   1337  HB  VAL    85      21.157  46.973  37.566  1.00  0.00           H  
ATOM   1338  CG1 VAL    85      22.294  47.407  35.801  1.00  0.00           C  
ATOM   1339 HG11 VAL    85      22.386  46.348  35.561  1.00  0.00           H  
ATOM   1340 HG12 VAL    85      21.453  47.801  35.230  1.00  0.00           H  
ATOM   1341 HG13 VAL    85      23.192  47.956  35.525  1.00  0.00           H  
ATOM   1342  CG2 VAL    85      23.212  47.120  38.103  1.00  0.00           C  
ATOM   1343 HG21 VAL    85      23.420  46.078  37.869  1.00  0.00           H  
ATOM   1344 HG22 VAL    85      24.083  47.733  37.868  1.00  0.00           H  
ATOM   1345 HG23 VAL    85      23.022  47.153  39.170  1.00  0.00           H  
ATOM   1346  C   VAL    85      21.636  49.216  39.135  1.00  0.00           C  
ATOM   1347  O   VAL    85      22.531  49.857  39.687  1.00  0.00           O  
ATOM   1348  N   SER    86      20.625  48.662  39.799  1.00  0.00           N  
ATOM   1349  H   SER    86      19.920  48.145  39.295  1.00  0.00           H  
ATOM   1350  CA  SER    86      20.458  48.839  41.232  1.00  0.00           C  
ATOM   1351  HA  SER    86      20.687  49.869  41.469  1.00  0.00           H  
ATOM   1352  CB  SER    86      19.007  48.580  41.634  1.00  0.00           C  
ATOM   1353  HB2 SER    86      18.344  48.905  40.831  1.00  0.00           H  
ATOM   1354  HB3 SER    86      18.855  47.513  41.802  1.00  0.00           H  
ATOM   1355  OG  SER    86      18.662  49.306  42.801  1.00  0.00           O  
ATOM   1356  HG  SER    86      18.464  50.214  42.550  1.00  0.00           H  
ATOM   1357  C   SER    86      21.395  47.915  42.007  1.00  0.00           C  
ATOM   1358  O   SER    86      22.037  47.022  41.449  1.00  0.00           O  
ATOM   1359  N   TRP    87      21.471  48.147  43.322  1.00  0.00           N  
ATOM   1360  H   TRP    87      20.938  48.895  43.743  1.00  0.00           H  
ATOM   1361  CA  TRP    87      22.292  47.295  44.179  1.00  0.00           C  
ATOM   1362  HA  TRP    87      23.321  47.309  43.823  1.00  0.00           H  
ATOM   1363  CB  TRP    87      22.270  47.807  45.620  1.00  0.00           C  
ATOM   1364  HB2 TRP    87      21.304  48.266  45.839  1.00  0.00           H  
ATOM   1365  HB3 TRP    87      22.371  46.955  46.295  1.00  0.00           H  
ATOM   1366  CG  TRP    87      23.377  48.761  45.981  1.00  0.00           C  
ATOM   1367  CD1 TRP    87      23.262  50.099  46.217  1.00  0.00           C  
ATOM   1368  HD1 TRP    87      22.339  50.661  46.177  1.00  0.00           H  
ATOM   1369  NE1 TRP    87      24.489  50.632  46.530  1.00  0.00           N  
ATOM   1370  HE1 TRP    87      24.649  51.600  46.770  1.00  0.00           H  
ATOM   1371  CE2 TRP    87      25.425  49.635  46.500  1.00  0.00           C  
ATOM   1372  CZ2 TRP    87      26.797  49.682  46.741  1.00  0.00           C  
ATOM   1373  HZ2 TRP    87      27.313  50.591  46.997  1.00  0.00           H  
ATOM   1374  CH2 TRP    87      27.495  48.513  46.638  1.00  0.00           C  
ATOM   1375  HH2 TRP    87      28.561  48.519  46.821  1.00  0.00           H  
ATOM   1376  CZ3 TRP    87      26.865  47.314  46.305  1.00  0.00           C  
ATOM   1377  HZ3 TRP    87      27.454  46.411  46.225  1.00  0.00           H  
ATOM   1378  CE3 TRP    87      25.504  47.264  46.062  1.00  0.00           C  
ATOM   1379  HE3 TRP    87      25.025  46.343  45.769  1.00  0.00           H  
ATOM   1380  CD2 TRP    87      24.761  48.441  46.162  1.00  0.00           C  
ATOM   1381  C   TRP    87      21.818  45.850  44.132  1.00  0.00           C  
ATOM   1382  O   TRP    87      22.630  44.923  44.025  1.00  0.00           O  
ATOM   1383  N   GLN    88      20.502  45.637  44.214  1.00  0.00           N  
ATOM   1384  H   GLN    88      19.862  46.410  44.320  1.00  0.00           H  
ATOM   1385  CA  GLN    88      19.976  44.278  44.208  1.00  0.00           C  
ATOM   1386  HA  GLN    88      20.471  43.712  44.999  1.00  0.00           H  
ATOM   1387  CB  GLN    88      18.479  44.287  44.507  1.00  0.00           C  
ATOM   1388  HB2 GLN    88      18.323  44.797  45.459  1.00  0.00           H  
ATOM   1389  HB3 GLN    88      17.966  44.851  43.726  1.00  0.00           H  
ATOM   1390  CG  GLN    88      17.874  42.897  44.604  1.00  0.00           C  
ATOM   1391  HG2 GLN    88      17.981  42.372  43.655  1.00  0.00           H  
ATOM   1392  HG3 GLN    88      18.415  42.333  45.366  1.00  0.00           H  
ATOM   1393  CD  GLN    88      16.404  42.925  44.954  1.00  0.00           C  
ATOM   1394  OE1 GLN    88      15.689  43.862  44.599  1.00  0.00           O  
ATOM   1395  NE2 GLN    88      15.942  41.897  45.655  1.00  0.00           N  
ATOM   1396 HE21 GLN    88      14.985  41.905  45.970  1.00  0.00           H  
ATOM   1397 HE22 GLN    88      16.557  41.137  45.902  1.00  0.00           H  
ATOM   1398  C   GLN    88      20.248  43.582  42.882  1.00  0.00           C  
ATOM   1399  O   GLN    88      20.636  42.411  42.864  1.00  0.00           O  
ATOM   1400  N   ARG    89      20.045  44.276  41.761  1.00  0.00           N  
ATOM   1401  H   ARG    89      19.747  45.239  41.803  1.00  0.00           H  
ATOM   1402  CA  ARG    89      20.307  43.659  40.464  1.00  0.00           C  
ATOM   1403  HA  ARG    89      19.726  42.738  40.391  1.00  0.00           H  
ATOM   1404  CB  ARG    89      19.865  44.595  39.340  1.00  0.00           C  
ATOM   1405  HB2 ARG    89      18.776  44.618  39.280  1.00  0.00           H  
ATOM   1406  HB3 ARG    89      20.196  45.601  39.602  1.00  0.00           H  
ATOM   1407  CG  ARG    89      20.473  44.282  37.983  1.00  0.00           C  
ATOM   1408  HG2 ARG    89      20.475  45.171  37.380  1.00  0.00           H  
ATOM   1409  HG3 ARG    89      21.497  43.917  38.007  1.00  0.00           H  
ATOM   1410  CD  ARG    89      19.569  43.372  37.172  1.00  0.00           C  
ATOM   1411  HD2 ARG    89      19.121  42.630  37.833  1.00  0.00           H  
ATOM   1412  HD3 ARG    89      18.754  43.963  36.752  1.00  0.00           H  
ATOM   1413  NE  ARG    89      20.286  42.716  36.085  1.00  0.00           N  
ATOM   1414  HE  ARG    89      20.462  43.259  35.251  1.00  0.00           H  
ATOM   1415  CZ  ARG    89      20.734  41.468  36.128  1.00  0.00           C  
ATOM   1416  NH1 ARG    89      20.555  40.706  37.195  1.00  0.00           N  
ATOM   1417 HH11 ARG    89      20.967  39.785  37.220  1.00  0.00           H  
ATOM   1418 HH12 ARG    89      20.074  41.072  38.001  1.00  0.00           H  
ATOM   1419  NH2 ARG    89      21.378  40.974  35.075  1.00  0.00           N  
ATOM   1420 HH21 ARG    89      21.722  40.027  35.095  1.00  0.00           H  
ATOM   1421 HH22 ARG    89      21.533  41.544  34.260  1.00  0.00           H  
ATOM   1422  C   ARG    89      21.779  43.296  40.321  1.00  0.00           C  
ATOM   1423  O   ARG    89      22.119  42.204  39.848  1.00  0.00           O  
ATOM   1424  N   ALA    90      22.668  44.197  40.748  1.00  0.00           N  
ATOM   1425  H   ALA    90      22.360  45.075  41.141  1.00  0.00           H  
ATOM   1426  CA  ALA    90      24.097  43.919  40.686  1.00  0.00           C  
ATOM   1427  HA  ALA    90      24.368  43.690  39.654  1.00  0.00           H  
ATOM   1428  CB  ALA    90      24.891  45.148  41.124  1.00  0.00           C  
ATOM   1429  HB1 ALA    90      25.938  44.878  41.272  1.00  0.00           H  
ATOM   1430  HB2 ALA    90      24.831  45.911  40.348  1.00  0.00           H  
ATOM   1431  HB3 ALA    90      24.492  45.546  42.059  1.00  0.00           H  
ATOM   1432  C   ALA    90      24.464  42.716  41.543  1.00  0.00           C  
ATOM   1433  O   ALA    90      25.251  41.864  41.121  1.00  0.00           O  
ATOM   1434  N   PHE    91      23.895  42.621  42.747  1.00  0.00           N  
ATOM   1435  H   PHE    91      23.250  43.326  43.076  1.00  0.00           H  
ATOM   1436  CA  PHE    91      24.239  41.504  43.621  1.00  0.00           C  
ATOM   1437  HA  PHE    91      25.305  41.377  43.642  1.00  0.00           H  
ATOM   1438  CB  PHE    91      23.795  41.796  45.053  1.00  0.00           C  
ATOM   1439  HB2 PHE    91      22.872  42.378  45.066  1.00  0.00           H  
ATOM   1440  HB3 PHE    91      23.601  40.841  45.529  1.00  0.00           H  
ATOM   1441  CG  PHE    91      24.866  42.429  45.895  1.00  0.00           C  
ATOM   1442  CD1 PHE    91      26.097  41.815  46.045  1.00  0.00           C  
ATOM   1443  HD1 PHE    91      26.291  40.864  45.570  1.00  0.00           H  
ATOM   1444  CE1 PHE    91      27.087  42.393  46.813  1.00  0.00           C  
ATOM   1445  HE1 PHE    91      28.043  41.901  46.925  1.00  0.00           H  
ATOM   1446  CZ  PHE    91      26.853  43.594  47.442  1.00  0.00           C  
ATOM   1447  HZ  PHE    91      27.624  44.045  48.050  1.00  0.00           H  
ATOM   1448  CE2 PHE    91      25.632  44.213  47.306  1.00  0.00           C  
ATOM   1449  HE2 PHE    91      25.434  45.133  47.832  1.00  0.00           H  
ATOM   1450  CD2 PHE    91      24.646  43.635  46.533  1.00  0.00           C  
ATOM   1451  HD2 PHE    91      23.692  44.133  46.435  1.00  0.00           H  
ATOM   1452  C   PHE    91      23.648  40.189  43.125  1.00  0.00           C  
ATOM   1453  O   PHE    91      24.263  39.134  43.311  1.00  0.00           O  
ATOM   1454  N   ASP    92      22.471  40.218  42.493  1.00  0.00           N  
ATOM   1455  H   ASP    92      21.967  41.085  42.375  1.00  0.00           H  
ATOM   1456  CA  ASP    92      21.964  39.012  41.843  1.00  0.00           C  
ATOM   1457  HA  ASP    92      21.941  38.203  42.575  1.00  0.00           H  
ATOM   1458  CB  ASP    92      20.534  39.221  41.343  1.00  0.00           C  
ATOM   1459  HB2 ASP    92      20.536  39.973  40.553  1.00  0.00           H  
ATOM   1460  HB3 ASP    92      20.167  38.284  40.922  1.00  0.00           H  
ATOM   1461  CG  ASP    92      19.587  39.670  42.435  1.00  0.00           C  
ATOM   1462  OD1 ASP    92      20.058  39.970  43.549  1.00  0.00           O  
ATOM   1463  OD2 ASP    92      18.366  39.726  42.174  1.00  0.00           O  
ATOM   1464  C   ASP    92      22.868  38.581  40.697  1.00  0.00           C  
ATOM   1465  O   ASP    92      23.098  37.382  40.495  1.00  0.00           O  
ATOM   1466  N   GLU    93      23.380  39.541  39.923  1.00  0.00           N  
ATOM   1467  H   GLU    93      23.160  40.513  40.092  1.00  0.00           H  
ATOM   1468  CA  GLU    93      24.330  39.197  38.869  1.00  0.00           C  
ATOM   1469  HA  GLU    93      23.858  38.469  38.207  1.00  0.00           H  
ATOM   1470  CB  GLU    93      24.674  40.439  38.049  1.00  0.00           C  
ATOM   1471  HB2 GLU    93      23.760  40.997  37.842  1.00  0.00           H  
ATOM   1472  HB3 GLU    93      25.324  41.092  38.631  1.00  0.00           H  
ATOM   1473  CG  GLU    93      25.358  40.141  36.732  1.00  0.00           C  
ATOM   1474  HG2 GLU    93      25.587  41.077  36.249  1.00  0.00           H  
ATOM   1475  HG3 GLU    93      26.292  39.609  36.915  1.00  0.00           H  
ATOM   1476  CD  GLU    93      24.479  39.339  35.798  1.00  0.00           C  
ATOM   1477  OE1 GLU    93      23.257  39.593  35.766  1.00  0.00           O  
ATOM   1478  OE2 GLU    93      25.010  38.455  35.094  1.00  0.00           O  
ATOM   1479  C   GLU    93      25.590  38.574  39.460  1.00  0.00           C  
ATOM   1480  O   GLU    93      26.110  37.580  38.933  1.00  0.00           O  
ATOM   1481  N   MET    94      26.093  39.154  40.555  1.00  0.00           N  
ATOM   1482  H   MET    94      25.644  39.969  40.947  1.00  0.00           H  
ATOM   1483  CA  MET    94      27.194  38.539  41.288  1.00  0.00           C  
ATOM   1484  HA  MET    94      28.083  38.550  40.658  1.00  0.00           H  
ATOM   1485  CB  MET    94      27.494  39.303  42.571  1.00  0.00           C  
ATOM   1486  HB2 MET    94      26.690  39.185  43.291  1.00  0.00           H  
ATOM   1487  HB3 MET    94      28.359  38.806  43.014  1.00  0.00           H  
ATOM   1488  CG  MET    94      27.772  40.752  42.437  1.00  0.00           C  
ATOM   1489  HG2 MET    94      27.951  40.992  41.391  1.00  0.00           H  
ATOM   1490  HG3 MET    94      26.966  41.357  42.809  1.00  0.00           H  
ATOM   1491  SD  MET    94      29.254  41.118  43.370  1.00  0.00           S  
ATOM   1492  CE  MET    94      29.103  42.881  43.429  1.00  0.00           C  
ATOM   1493  HE1 MET    94      29.478  43.233  44.389  1.00  0.00           H  
ATOM   1494  HE2 MET    94      29.711  43.291  42.626  1.00  0.00           H  
ATOM   1495  HE3 MET    94      28.063  43.189  43.316  1.00  0.00           H  
ATOM   1496  C   MET    94      26.876  37.104  41.658  1.00  0.00           C  
ATOM   1497  O   MET    94      27.683  36.205  41.424  1.00  0.00           O  
ATOM   1498  N   GLU    95      25.715  36.881  42.272  1.00  0.00           N  
ATOM   1499  H   GLU    95      25.078  37.641  42.464  1.00  0.00           H  
ATOM   1500  CA  GLU    95      25.387  35.547  42.751  1.00  0.00           C  
ATOM   1501  HA  GLU    95      26.172  35.220  43.435  1.00  0.00           H  
ATOM   1502  CB  GLU    95      24.072  35.581  43.529  1.00  0.00           C  
ATOM   1503  HB2 GLU    95      24.182  36.246  44.387  1.00  0.00           H  
ATOM   1504  HB3 GLU    95      23.311  35.996  42.868  1.00  0.00           H  
ATOM   1505  CG  GLU    95      23.603  34.224  44.017  1.00  0.00           C  
ATOM   1506  HG2 GLU    95      23.581  33.519  43.186  1.00  0.00           H  
ATOM   1507  HG3 GLU    95      24.300  33.852  44.769  1.00  0.00           H  
ATOM   1508  CD  GLU    95      22.207  34.267  44.597  1.00  0.00           C  
ATOM   1509  OE1 GLU    95      21.559  35.333  44.513  1.00  0.00           O  
ATOM   1510  OE2 GLU    95      21.755  33.238  45.141  1.00  0.00           O  
ATOM   1511  C   GLU    95      25.319  34.556  41.598  1.00  0.00           C  
ATOM   1512  O   GLU    95      25.881  33.463  41.685  1.00  0.00           O  
ATOM   1513  N   LYS    96      24.688  34.946  40.488  1.00  0.00           N  
ATOM   1514  H   LYS    96      24.239  35.852  40.454  1.00  0.00           H  
ATOM   1515  CA  LYS    96      24.568  34.048  39.342  1.00  0.00           C  
ATOM   1516  HA  LYS    96      24.104  33.120  39.676  1.00  0.00           H  
ATOM   1517  CB  LYS    96      23.664  34.683  38.286  1.00  0.00           C  
ATOM   1518  HB2 LYS    96      22.687  34.887  38.728  1.00  0.00           H  
ATOM   1519  HB3 LYS    96      24.103  35.645  38.013  1.00  0.00           H  
ATOM   1520  CG  LYS    96      23.463  33.855  37.028  1.00  0.00           C  
ATOM   1521  HG2 LYS    96      24.399  33.360  36.782  1.00  0.00           H  
ATOM   1522  HG3 LYS    96      22.705  33.092  37.211  1.00  0.00           H  
ATOM   1523  CD  LYS    96      23.044  34.745  35.865  1.00  0.00           C  
ATOM   1524  HD2 LYS    96      22.077  35.203  36.078  1.00  0.00           H  
ATOM   1525  HD3 LYS    96      23.782  35.540  35.736  1.00  0.00           H  
ATOM   1526  CE  LYS    96      22.955  33.969  34.559  1.00  0.00           C  
ATOM   1527  HE2 LYS    96      22.066  33.337  34.590  1.00  0.00           H  
ATOM   1528  HE3 LYS    96      22.847  34.679  33.737  1.00  0.00           H  
ATOM   1529  NZ  LYS    96      24.147  33.113  34.327  1.00  0.00           N  
ATOM   1530  HZ1 LYS    96      24.049  32.651  33.434  1.00  0.00           H  
ATOM   1531  HZ2 LYS    96      24.973  33.701  34.311  1.00  0.00           H  
ATOM   1532  HZ3 LYS    96      24.224  32.441  35.075  1.00  0.00           H  
ATOM   1533  C   LYS    96      25.934  33.708  38.754  1.00  0.00           C  
ATOM   1534  O   LYS    96      26.286  32.529  38.600  1.00  0.00           O  
ATOM   1535  N   GLN    97      26.734  34.730  38.437  1.00  0.00           N  
ATOM   1536  H   GLN    97      26.445  35.685  38.603  1.00  0.00           H  
ATOM   1537  CA  GLN    97      28.010  34.474  37.776  1.00  0.00           C  
ATOM   1538  HA  GLN    97      27.843  33.800  36.936  1.00  0.00           H  
ATOM   1539  CB  GLN    97      28.593  35.780  37.242  1.00  0.00           C  
ATOM   1540  HB2 GLN    97      28.604  36.519  38.045  1.00  0.00           H  
ATOM   1541  HB3 GLN    97      29.627  35.606  36.940  1.00  0.00           H  
ATOM   1542  CG  GLN    97      27.844  36.355  36.048  1.00  0.00           C  
ATOM   1543  HG2 GLN    97      26.799  36.515  36.316  1.00  0.00           H  
ATOM   1544  HG3 GLN    97      28.265  37.330  35.804  1.00  0.00           H  
ATOM   1545  CD  GLN    97      27.912  35.462  34.825  1.00  0.00           C  
ATOM   1546  OE1 GLN    97      27.031  34.634  34.599  1.00  0.00           O  
ATOM   1547  NE2 GLN    97      28.962  35.626  34.028  1.00  0.00           N  
ATOM   1548 HE21 GLN    97      29.649  36.331  34.252  1.00  0.00           H  
ATOM   1549 HE22 GLN    97      29.050  35.067  33.194  1.00  0.00           H  
ATOM   1550  C   GLN    97      28.995  33.786  38.714  1.00  0.00           C  
ATOM   1551  O   GLN    97      29.784  32.931  38.285  1.00  0.00           O  
ATOM   1552  N   PHE    98      28.961  34.136  39.999  1.00  0.00           N  
ATOM   1553  H   PHE    98      28.311  34.838  40.323  1.00  0.00           H  
ATOM   1554  CA  PHE    98      29.870  33.530  40.958  1.00  0.00           C  
ATOM   1555  HA  PHE    98      30.881  33.533  40.546  1.00  0.00           H  
ATOM   1556  CB  PHE    98      29.887  34.355  42.245  1.00  0.00           C  
ATOM   1557  HB2 PHE    98      30.211  35.371  42.015  1.00  0.00           H  
ATOM   1558  HB3 PHE    98      28.874  34.402  42.645  1.00  0.00           H  
ATOM   1559  CG  PHE    98      30.769  33.792  43.325  1.00  0.00           C  
ATOM   1560  CD1 PHE    98      32.101  34.159  43.397  1.00  0.00           C  
ATOM   1561  HD1 PHE    98      32.494  34.850  42.676  1.00  0.00           H  
ATOM   1562  CE1 PHE    98      32.922  33.660  44.386  1.00  0.00           C  
ATOM   1563  HE1 PHE    98      33.957  33.965  44.438  1.00  0.00           H  
ATOM   1564  CZ  PHE    98      32.419  32.781  45.313  1.00  0.00           C  
ATOM   1565  HZ  PHE    98      33.053  32.408  46.105  1.00  0.00           H  
ATOM   1566  CE2 PHE    98      31.097  32.401  45.253  1.00  0.00           C  
ATOM   1567  HE2 PHE    98      30.708  31.700  45.977  1.00  0.00           H  
ATOM   1568  CD2 PHE    98      30.277  32.907  44.263  1.00  0.00           C  
ATOM   1569  HD2 PHE    98      29.247  32.593  44.204  1.00  0.00           H  
ATOM   1570  C   PHE    98      29.468  32.090  41.232  1.00  0.00           C  
ATOM   1571  O   PHE    98      30.329  31.236  41.448  1.00  0.00           O  
ATOM   1572  N   LYS    99      28.162  31.795  41.219  1.00  0.00           N  
ATOM   1573  H   LYS    99      27.475  32.525  41.084  1.00  0.00           H  
ATOM   1574  CA  LYS    99      27.725  30.406  41.218  1.00  0.00           C  
ATOM   1575  HA  LYS    99      28.093  29.918  42.122  1.00  0.00           H  
ATOM   1576  CB  LYS    99      26.198  30.322  41.201  1.00  0.00           C  
ATOM   1577  HB2 LYS    99      25.794  31.061  40.514  1.00  0.00           H  
ATOM   1578  HB3 LYS    99      25.919  29.340  40.813  1.00  0.00           H  
ATOM   1579  CG  LYS    99      25.518  30.469  42.549  1.00  0.00           C  
ATOM   1580  HG2 LYS    99      25.844  29.656  43.199  1.00  0.00           H  
ATOM   1581  HG3 LYS    99      25.799  31.407  43.023  1.00  0.00           H  
ATOM   1582  CD  LYS    99      24.006  30.397  42.381  1.00  0.00           C  
ATOM   1583  HD2 LYS    99      23.693  31.177  41.685  1.00  0.00           H  
ATOM   1584  HD3 LYS    99      23.729  29.424  41.970  1.00  0.00           H  
ATOM   1585  CE  LYS    99      23.280  30.608  43.697  1.00  0.00           C  
ATOM   1586  HE2 LYS    99      23.529  29.794  44.380  1.00  0.00           H  
ATOM   1587  HE3 LYS    99      23.615  31.545  44.146  1.00  0.00           H  
ATOM   1588  NZ  LYS    99      21.805  30.663  43.502  1.00  0.00           N  
ATOM   1589  HZ1 LYS    99      21.575  31.448  42.908  1.00  0.00           H  
ATOM   1590  HZ2 LYS    99      21.468  29.803  43.095  1.00  0.00           H  
ATOM   1591  HZ3 LYS    99      21.366  30.818  44.401  1.00  0.00           H  
ATOM   1592  C   LYS    99      28.284  29.660  40.022  1.00  0.00           C  
ATOM   1593  O   LYS    99      28.820  28.558  40.177  1.00  0.00           O  
ATOM   1594  N   LYS   100      28.178  30.248  38.827  1.00  0.00           N  
ATOM   1595  H   LYS   100      27.753  31.162  38.749  1.00  0.00           H  
ATOM   1596  CA  LYS   100      28.709  29.598  37.632  1.00  0.00           C  
ATOM   1597  HA  LYS   100      28.159  28.668  37.480  1.00  0.00           H  
ATOM   1598  CB  LYS   100      28.511  30.493  36.409  1.00  0.00           C  
ATOM   1599  HB2 LYS   100      27.518  30.920  36.532  1.00  0.00           H  
ATOM   1600  HB3 LYS   100      29.231  31.310  36.407  1.00  0.00           H  
ATOM   1601  CG  LYS   100      28.603  29.749  35.085  1.00  0.00           C  
ATOM   1602  HG2 LYS   100      29.621  29.385  34.938  1.00  0.00           H  
ATOM   1603  HG3 LYS   100      27.935  28.887  35.113  1.00  0.00           H  
ATOM   1604  CD  LYS   100      28.221  30.636  33.912  1.00  0.00           C  
ATOM   1605  HD2 LYS   100      29.007  31.377  33.756  1.00  0.00           H  
ATOM   1606  HD3 LYS   100      28.135  30.029  33.009  1.00  0.00           H  
ATOM   1607  CE  LYS   100      26.917  31.371  34.168  1.00  0.00           C  
ATOM   1608  HE2 LYS   100      27.019  32.048  35.017  1.00  0.00           H  
ATOM   1609  HE3 LYS   100      26.707  31.981  33.288  1.00  0.00           H  
ATOM   1610  NZ  LYS   100      25.780  30.434  34.380  1.00  0.00           N  
ATOM   1611  HZ1 LYS   100      25.008  30.672  33.774  1.00  0.00           H  
ATOM   1612  HZ2 LYS   100      26.083  29.495  34.153  1.00  0.00           H  
ATOM   1613  HZ3 LYS   100      25.495  30.449  35.350  1.00  0.00           H  
ATOM   1614  C   LYS   100      30.184  29.254  37.805  1.00  0.00           C  
ATOM   1615  O   LYS   100      30.591  28.100  37.630  1.00  0.00           O  
ATOM   1616  N   ALA   101      30.996  30.242  38.185  1.00  0.00           N  
ATOM   1617  H   ALA   101      30.630  31.168  38.355  1.00  0.00           H  
ATOM   1618  CA  ALA   101      32.437  30.025  38.297  1.00  0.00           C  
ATOM   1619  HA  ALA   101      32.797  29.590  37.363  1.00  0.00           H  
ATOM   1620  CB  ALA   101      33.150  31.363  38.498  1.00  0.00           C  
ATOM   1621  HB1 ALA   101      34.227  31.199  38.553  1.00  0.00           H  
ATOM   1622  HB2 ALA   101      32.935  32.025  37.658  1.00  0.00           H  
ATOM   1623  HB3 ALA   101      32.809  31.836  39.420  1.00  0.00           H  
ATOM   1624  C   ALA   101      32.772  29.057  39.430  1.00  0.00           C  
ATOM   1625  O   ALA   101      33.570  28.126  39.260  1.00  0.00           O  
ATOM   1626  N   TYR   102      32.163  29.266  40.599  1.00  0.00           N  
ATOM   1627  H   TYR   102      31.508  30.028  40.689  1.00  0.00           H  
ATOM   1628  CA  TYR   102      32.472  28.489  41.792  1.00  0.00           C  
ATOM   1629  HA  TYR   102      33.551  28.512  41.944  1.00  0.00           H  
ATOM   1630  CB  TYR   102      31.807  29.172  42.994  1.00  0.00           C  
ATOM   1631  HB2 TYR   102      32.045  30.235  42.945  1.00  0.00           H  
ATOM   1632  HB3 TYR   102      30.724  29.069  42.905  1.00  0.00           H  
ATOM   1633  CG  TYR   102      32.212  28.699  44.377  1.00  0.00           C  
ATOM   1634  CD1 TYR   102      32.915  29.537  45.229  1.00  0.00           C  
ATOM   1635  HD1 TYR   102      33.266  30.481  44.859  1.00  0.00           H  
ATOM   1636  CE1 TYR   102      33.268  29.137  46.501  1.00  0.00           C  
ATOM   1637  HE1 TYR   102      33.845  29.790  47.136  1.00  0.00           H  
ATOM   1638  CZ  TYR   102      32.883  27.901  46.952  1.00  0.00           C  
ATOM   1639  OH  TYR   102      33.230  27.501  48.222  1.00  0.00           O  
ATOM   1640  HH  TYR   102      33.119  26.558  48.361  1.00  0.00           H  
ATOM   1641  CE2 TYR   102      32.150  27.063  46.141  1.00  0.00           C  
ATOM   1642  HE2 TYR   102      31.808  26.110  46.515  1.00  0.00           H  
ATOM   1643  CD2 TYR   102      31.808  27.468  44.866  1.00  0.00           C  
ATOM   1644  HD2 TYR   102      31.195  26.818  44.260  1.00  0.00           H  
ATOM   1645  C   TYR   102      32.033  27.039  41.653  1.00  0.00           C  
ATOM   1646  O   TYR   102      32.639  26.150  42.261  1.00  0.00           O  
ATOM   1647  N   ASN   103      30.999  26.773  40.855  1.00  0.00           N  
ATOM   1648  H   ASN   103      30.529  27.522  40.367  1.00  0.00           H  
ATOM   1649  CA  ASN   103      30.551  25.408  40.639  1.00  0.00           C  
ATOM   1650  HA  ASN   103      30.837  24.785  41.487  1.00  0.00           H  
ATOM   1651  CB  ASN   103      29.022  25.364  40.542  1.00  0.00           C  
ATOM   1652  HB2 ASN   103      28.685  26.030  39.747  1.00  0.00           H  
ATOM   1653  HB3 ASN   103      28.713  24.355  40.268  1.00  0.00           H  
ATOM   1654  CG  ASN   103      28.349  25.701  41.859  1.00  0.00           C  
ATOM   1655  OD1 ASN   103      28.562  25.029  42.868  1.00  0.00           O  
ATOM   1656  ND2 ASN   103      27.532  26.747  41.856  1.00  0.00           N  
ATOM   1657 HD21 ASN   103      27.091  27.034  42.716  1.00  0.00           H  
ATOM   1658 HD22 ASN   103      27.406  27.272  41.005  1.00  0.00           H  
ATOM   1659  C   ASN   103      31.154  24.767  39.398  1.00  0.00           C  
ATOM   1660  O   ASN   103      31.126  23.537  39.282  1.00  0.00           O  
ATOM   1661  N   GLU   104      31.702  25.559  38.475  1.00  0.00           N  
ATOM   1662  H   GLU   104      31.691  26.563  38.590  1.00  0.00           H  
ATOM   1663  CA  GLU   104      32.382  25.000  37.316  1.00  0.00           C  
ATOM   1664  HA  GLU   104      31.865  24.090  37.008  1.00  0.00           H  
ATOM   1665  CB  GLU   104      32.336  25.987  36.146  1.00  0.00           C  
ATOM   1666  HB2 GLU   104      31.347  26.433  36.154  1.00  0.00           H  
ATOM   1667  HB3 GLU   104      33.062  26.793  36.247  1.00  0.00           H  
ATOM   1668  CG  GLU   104      32.410  25.350  34.763  1.00  0.00           C  
ATOM   1669  HG2 GLU   104      31.950  24.361  34.782  1.00  0.00           H  
ATOM   1670  HG3 GLU   104      31.825  25.967  34.077  1.00  0.00           H  
ATOM   1671  CD  GLU   104      33.824  25.250  34.225  1.00  0.00           C  
ATOM   1672  OE1 GLU   104      34.660  24.564  34.848  1.00  0.00           O  
ATOM   1673  OE2 GLU   104      34.102  25.863  33.174  1.00  0.00           O  
ATOM   1674  C   GLU   104      33.820  24.647  37.666  1.00  0.00           C  
ATOM   1675  O   GLU   104      34.218  23.482  37.569  1.00  0.00           O  
ATOM   1676  N   LEU   105      34.608  25.643  38.077  1.00  0.00           N  
ATOM   1677  H   LEU   105      34.252  26.586  38.132  1.00  0.00           H  
ATOM   1678  CA  LEU   105      36.028  25.407  38.313  1.00  0.00           C  
ATOM   1679  HA  LEU   105      36.369  24.592  37.673  1.00  0.00           H  
ATOM   1680  CB  LEU   105      36.832  26.642  37.917  1.00  0.00           C  
ATOM   1681  HB2 LEU   105      36.459  27.308  38.669  1.00  0.00           H  
ATOM   1682  HB3 LEU   105      37.910  26.494  38.006  1.00  0.00           H  
ATOM   1683  CG  LEU   105      36.429  27.321  36.610  1.00  0.00           C  
ATOM   1684  HG  LEU   105      35.361  27.254  36.422  1.00  0.00           H  
ATOM   1685  CD1 LEU   105      36.746  28.803  36.669  1.00  0.00           C  
ATOM   1686 HD11 LEU   105      36.837  29.199  35.665  1.00  0.00           H  
ATOM   1687 HD12 LEU   105      35.968  29.333  37.218  1.00  0.00           H  
ATOM   1688 HD13 LEU   105      37.703  28.960  37.160  1.00  0.00           H  
ATOM   1689  CD2 LEU   105      37.136  26.668  35.435  1.00  0.00           C  
ATOM   1690 HD21 LEU   105      36.761  27.083  34.499  1.00  0.00           H  
ATOM   1691 HD22 LEU   105      38.210  26.845  35.497  1.00  0.00           H  
ATOM   1692 HD23 LEU   105      36.953  25.594  35.439  1.00  0.00           H  
ATOM   1693  C   LEU   105      36.339  25.033  39.756  1.00  0.00           C  
ATOM   1694  O   LEU   105      37.393  24.439  40.008  1.00  0.00           O  
ATOM   1695  N   GLY   106      35.463  25.361  40.701  1.00  0.00           N  
ATOM   1696  H   GLY   106      34.599  25.820  40.450  1.00  0.00           H  
ATOM   1697  CA  GLY   106      35.688  25.010  42.088  1.00  0.00           C  
ATOM   1698  HA2 GLY   106      34.774  24.558  42.448  1.00  0.00           H  
ATOM   1699  HA3 GLY   106      36.464  24.249  42.181  1.00  0.00           H  
ATOM   1700  C   GLY   106      36.062  26.191  42.959  1.00  0.00           C  
ATOM   1701  O   GLY   106      35.771  27.341  42.617  1.00  0.00           O  
ATOM   1702  N   VAL   107      36.711  25.918  44.094  1.00  0.00           N  
ATOM   1703  H   VAL   107      36.924  24.963  44.344  1.00  0.00           H  
ATOM   1704  CA  VAL   107      37.125  26.992  44.990  1.00  0.00           C  
ATOM   1705  HA  VAL   107      36.313  27.721  45.034  1.00  0.00           H  
ATOM   1706  CB  VAL   107      37.355  26.453  46.412  1.00  0.00           C  
ATOM   1707  HB  VAL   107      36.674  25.625  46.596  1.00  0.00           H  
ATOM   1708  CG1 VAL   107      38.772  25.923  46.563  1.00  0.00           C  
ATOM   1709 HG11 VAL   107      38.861  25.407  47.520  1.00  0.00           H  
ATOM   1710 HG12 VAL   107      38.943  25.202  45.768  1.00  0.00           H  
ATOM   1711 HG13 VAL   107      39.519  26.717  46.539  1.00  0.00           H  
ATOM   1712  CG2 VAL   107      37.062  27.527  47.445  1.00  0.00           C  
ATOM   1713 HG21 VAL   107      37.166  27.112  48.448  1.00  0.00           H  
ATOM   1714 HG22 VAL   107      37.756  28.350  47.330  1.00  0.00           H  
ATOM   1715 HG23 VAL   107      36.042  27.892  47.326  1.00  0.00           H  
ATOM   1716  C   VAL   107      38.373  27.702  44.483  1.00  0.00           C  
ATOM   1717  O   VAL   107      38.713  28.779  44.984  1.00  0.00           O  
ATOM   1718  N   THR   108      39.069  27.120  43.503  1.00  0.00           N  
ATOM   1719  H   THR   108      38.768  26.237  43.119  1.00  0.00           H  
ATOM   1720  CA  THR   108      40.215  27.788  42.900  1.00  0.00           C  
ATOM   1721  HA  THR   108      40.724  28.397  43.649  1.00  0.00           H  
ATOM   1722  CB  THR   108      41.215  26.738  42.406  1.00  0.00           C  
ATOM   1723  HB  THR   108      40.701  26.004  41.784  1.00  0.00           H  
ATOM   1724  CG2 THR   108      42.333  27.367  41.586  1.00  0.00           C  
ATOM   1725 HG21 THR   108      43.115  26.627  41.413  1.00  0.00           H  
ATOM   1726 HG22 THR   108      41.959  27.690  40.614  1.00  0.00           H  
ATOM   1727 HG23 THR   108      42.763  28.215  42.121  1.00  0.00           H  
ATOM   1728  OG1 THR   108      41.794  26.066  43.532  1.00  0.00           O  
ATOM   1729  HG1 THR   108      41.176  25.399  43.837  1.00  0.00           H  
ATOM   1730  C   THR   108      39.782  28.712  41.766  1.00  0.00           C  
ATOM   1731  O   THR   108      40.464  29.702  41.475  1.00  0.00           O  
ATOM   1732  N   GLY   109      38.630  28.440  41.160  1.00  0.00           N  
ATOM   1733  H   GLY   109      38.067  27.668  41.485  1.00  0.00           H  
ATOM   1734  CA  GLY   109      38.190  29.135  39.965  1.00  0.00           C  
ATOM   1735  HA2 GLY   109      39.012  29.186  39.285  1.00  0.00           H  
ATOM   1736  HA3 GLY   109      37.385  28.595  39.553  1.00  0.00           H  
ATOM   1737  C   GLY   109      37.632  30.525  40.173  1.00  0.00           C  
ATOM   1738  O   GLY   109      37.145  31.125  39.210  1.00  0.00           O  
ATOM   1739  N   ILE   110      37.672  31.052  41.390  1.00  0.00           N  
ATOM   1740  H   ILE   110      38.089  30.529  42.147  1.00  0.00           H  
ATOM   1741  CA  ILE   110      37.291  32.432  41.648  1.00  0.00           C  
ATOM   1742  HA  ILE   110      37.080  32.948  40.712  1.00  0.00           H  
ATOM   1743  CB  ILE   110      36.035  32.531  42.548  1.00  0.00           C  
ATOM   1744  HB  ILE   110      36.024  33.511  43.030  1.00  0.00           H  
ATOM   1745  CG2 ILE   110      34.782  32.426  41.704  1.00  0.00           C  
ATOM   1746 HG21 ILE   110      34.162  31.585  42.018  1.00  0.00           H  
ATOM   1747 HG22 ILE   110      34.191  33.329  41.823  1.00  0.00           H  
ATOM   1748 HG23 ILE   110      35.026  32.261  40.656  1.00  0.00           H  
ATOM   1749  CG1 ILE   110      36.005  31.450  43.639  1.00  0.00           C  
ATOM   1750 HG12 ILE   110      35.075  31.585  44.189  1.00  0.00           H  
ATOM   1751 HG13 ILE   110      35.971  30.449  43.206  1.00  0.00           H  
ATOM   1752  CD1 ILE   110      37.102  31.511  44.671  1.00  0.00           C  
ATOM   1753 HD11 ILE   110      36.822  30.884  45.517  1.00  0.00           H  
ATOM   1754 HD12 ILE   110      38.030  31.129  44.257  1.00  0.00           H  
ATOM   1755 HD13 ILE   110      37.239  32.536  45.017  1.00  0.00           H  
ATOM   1756  C   ILE   110      38.484  33.159  42.251  1.00  0.00           C  
ATOM   1757  O   ILE   110      39.397  32.538  42.804  1.00  0.00           O  
ATOM   1758  N   GLY   111      38.489  34.476  42.120  1.00  0.00           N  
ATOM   1759  H   GLY   111      37.730  34.943  41.644  1.00  0.00           H  
ATOM   1760  CA  GLY   111      39.624  35.267  42.552  1.00  0.00           C  
ATOM   1761  HA2 GLY   111      40.251  34.708  43.245  1.00  0.00           H  
ATOM   1762  HA3 GLY   111      40.225  35.526  41.680  1.00  0.00           H  
ATOM   1763  C   GLY   111      39.186  36.544  43.230  1.00  0.00           C  
ATOM   1764  O   GLY   111      38.157  37.134  42.893  1.00  0.00           O  
ATOM   1765  N   ILE   112      39.984  36.966  44.205  1.00  0.00           N  
ATOM   1766  H   ILE   112      40.824  36.444  44.416  1.00  0.00           H  
ATOM   1767  CA  ILE   112      39.795  38.229  44.903  1.00  0.00           C  
ATOM   1768  HA  ILE   112      39.059  38.835  44.378  1.00  0.00           H  
ATOM   1769  CB  ILE   112      39.303  38.017  46.347  1.00  0.00           C  
ATOM   1770  HB  ILE   112      39.839  37.171  46.783  1.00  0.00           H  
ATOM   1771  CG2 ILE   112      39.594  39.241  47.196  1.00  0.00           C  
ATOM   1772 HG21 ILE   112      39.162  39.155  48.190  1.00  0.00           H  
ATOM   1773 HG22 ILE   112      40.665  39.362  47.349  1.00  0.00           H  
ATOM   1774 HG23 ILE   112      39.199  40.127  46.699  1.00  0.00           H  
ATOM   1775  CG1 ILE   112      37.806  37.716  46.360  1.00  0.00           C  
ATOM   1776 HG12 ILE   112      37.249  38.544  45.943  1.00  0.00           H  
ATOM   1777 HG13 ILE   112      37.625  36.834  45.744  1.00  0.00           H  
ATOM   1778  CD1 ILE   112      37.255  37.437  47.736  1.00  0.00           C  
ATOM   1779 HD11 ILE   112      36.294  36.930  47.639  1.00  0.00           H  
ATOM   1780 HD12 ILE   112      37.936  36.792  48.294  1.00  0.00           H  
ATOM   1781 HD13 ILE   112      37.094  38.369  48.279  1.00  0.00           H  
ATOM   1782  C   ILE   112      41.121  38.972  44.883  1.00  0.00           C  
ATOM   1783  O   ILE   112      42.140  38.446  45.343  1.00  0.00           O  
ATOM   1784  N   PHE   113      41.109  40.185  44.342  1.00  0.00           N  
ATOM   1785  H   PHE   113      40.242  40.660  44.321  1.00  0.00           H  
ATOM   1786  CA  PHE   113      42.309  41.013  44.264  1.00  0.00           C  
ATOM   1787  HA  PHE   113      43.205  40.388  44.265  1.00  0.00           H  
ATOM   1788  CB  PHE   113      42.318  41.831  42.979  1.00  0.00           C  
ATOM   1789  HB2 PHE   113      41.349  42.234  42.806  1.00  0.00           H  
ATOM   1790  HB3 PHE   113      43.027  42.627  43.102  1.00  0.00           H  
ATOM   1791  CG  PHE   113      42.729  41.052  41.763  1.00  0.00           C  
ATOM   1792  CD1 PHE   113      44.062  40.927  41.425  1.00  0.00           C  
ATOM   1793  HD1 PHE   113      44.801  41.354  42.060  1.00  0.00           H  
ATOM   1794  CE1 PHE   113      44.442  40.215  40.309  1.00  0.00           C  
ATOM   1795  HE1 PHE   113      45.490  40.104  40.069  1.00  0.00           H  
ATOM   1796  CZ  PHE   113      43.490  39.622  39.516  1.00  0.00           C  
ATOM   1797  HZ  PHE   113      43.786  39.082  38.628  1.00  0.00           H  
ATOM   1798  CE2 PHE   113      42.159  39.737  39.840  1.00  0.00           C  
ATOM   1799  HE2 PHE   113      41.430  39.286  39.193  1.00  0.00           H  
ATOM   1800  CD2 PHE   113      41.782  40.449  40.956  1.00  0.00           C  
ATOM   1801  HD2 PHE   113      40.733  40.534  41.200  1.00  0.00           H  
ATOM   1802  C   PHE   113      42.346  41.907  45.495  1.00  0.00           C  
ATOM   1803  O   PHE   113      41.815  43.019  45.486  1.00  0.00           O  
ATOM   1804  N   GLY   114      42.974  41.422  46.558  1.00  0.00           N  
ATOM   1805  H   GLY   114      43.430  40.522  46.506  1.00  0.00           H  
ATOM   1806  CA  GLY   114      43.120  42.203  47.765  1.00  0.00           C  
ATOM   1807  HA2 GLY   114      42.143  42.559  48.048  1.00  0.00           H  
ATOM   1808  HA3 GLY   114      43.527  41.574  48.557  1.00  0.00           H  
ATOM   1809  C   GLY   114      44.023  43.402  47.542  1.00  0.00           C  
ATOM   1810  O   GLY   114      44.389  43.758  46.421  1.00  0.00           O  
ATOM   1811  N   SER   115      44.390  44.040  48.648  1.00  0.00           N  
ATOM   1812  H   SER   115      44.064  43.737  49.556  1.00  0.00           H  
ATOM   1813  CA  SER   115      45.243  45.213  48.557  1.00  0.00           C  
ATOM   1814  HA  SER   115      46.004  45.043  47.795  1.00  0.00           H  
ATOM   1815  CB  SER   115      44.440  46.454  48.164  1.00  0.00           C  
ATOM   1816  HB2 SER   115      43.996  46.302  47.182  1.00  0.00           H  
ATOM   1817  HB3 SER   115      43.648  46.608  48.897  1.00  0.00           H  
ATOM   1818  OG  SER   115      45.269  47.599  48.130  1.00  0.00           O  
ATOM   1819  HG  SER   115      44.761  48.291  47.684  1.00  0.00           H  
ATOM   1820  C   SER   115      45.948  45.437  49.883  1.00  0.00           C  
ATOM   1821  O   SER   115      45.491  44.988  50.938  1.00  0.00           O  
ATOM   1822  N   GLY   116      47.079  46.128  49.808  1.00  0.00           N  
ATOM   1823  H   GLY   116      47.392  46.455  48.905  1.00  0.00           H  
ATOM   1824  CA  GLY   116      47.772  46.630  50.971  1.00  0.00           C  
ATOM   1825  HA2 GLY   116      47.649  45.927  51.796  1.00  0.00           H  
ATOM   1826  HA3 GLY   116      48.836  46.682  50.770  1.00  0.00           H  
ATOM   1827  C   GLY   116      47.286  47.979  51.435  1.00  0.00           C  
ATOM   1828  O   GLY   116      47.730  48.469  52.476  1.00  0.00           O  
ATOM   1829  N   GLN   117      46.385  48.603  50.683  1.00  0.00           N  
ATOM   1830  H   GLN   117      46.061  48.159  49.836  1.00  0.00           H  
ATOM   1831  CA  GLN   117      45.717  49.823  51.104  1.00  0.00           C  
ATOM   1832  HA  GLN   117      46.385  50.387  51.754  1.00  0.00           H  
ATOM   1833  CB  GLN   117      45.410  50.702  49.890  1.00  0.00           C  
ATOM   1834  HB2 GLN   117      44.450  50.428  49.512  1.00  0.00           H  
ATOM   1835  HB3 GLN   117      45.391  51.733  50.242  1.00  0.00           H  
ATOM   1836  CG  GLN   117      46.411  50.545  48.762  1.00  0.00           C  
ATOM   1837  HG2 GLN   117      47.417  50.578  49.184  1.00  0.00           H  
ATOM   1838  HG3 GLN   117      46.317  49.620  48.228  1.00  0.00           H  
ATOM   1839  CD  GLN   117      46.331  51.662  47.747  1.00  0.00           C  
ATOM   1840  OE1 GLN   117      45.605  52.635  47.936  1.00  0.00           O  
ATOM   1841  NE2 GLN   117      47.085  51.531  46.663  1.00  0.00           N  
ATOM   1842 HE21 GLN   117      47.011  52.218  45.930  1.00  0.00           H  
ATOM   1843 HE22 GLN   117      47.679  50.722  46.560  1.00  0.00           H  
ATOM   1844  C   GLN   117      44.442  49.533  51.879  1.00  0.00           C  
ATOM   1845  O   GLN   117      43.682  50.459  52.176  1.00  0.00           O  
ATOM   1846  N   TYR   118      44.191  48.264  52.192  1.00  0.00           N  
ATOM   1847  H   TYR   118      44.851  47.544  51.938  1.00  0.00           H  
ATOM   1848  CA  TYR   118      43.087  47.888  53.060  1.00  0.00           C  
ATOM   1849  HA  TYR   118      42.154  48.248  52.639  1.00  0.00           H  
ATOM   1850  CB  TYR   118      43.077  46.378  53.273  1.00  0.00           C  
ATOM   1851  HB2 TYR   118      44.113  46.049  53.343  1.00  0.00           H  
ATOM   1852  HB3 TYR   118      42.593  46.157  54.223  1.00  0.00           H  
ATOM   1853  CG  TYR   118      42.374  45.539  52.238  1.00  0.00           C  
ATOM   1854  CD1 TYR   118      41.439  46.083  51.376  1.00  0.00           C  
ATOM   1855  HD1 TYR   118      41.159  47.121  51.404  1.00  0.00           H  
ATOM   1856  CE1 TYR   118      40.793  45.294  50.444  1.00  0.00           C  
ATOM   1857  HE1 TYR   118      40.048  45.725  49.790  1.00  0.00           H  
ATOM   1858  CZ  TYR   118      41.075  43.946  50.387  1.00  0.00           C  
ATOM   1859  OH  TYR   118      40.448  43.138  49.473  1.00  0.00           O  
ATOM   1860  HH  TYR   118      39.628  43.538  49.167  1.00  0.00           H  
ATOM   1861  CE2 TYR   118      41.991  43.389  51.239  1.00  0.00           C  
ATOM   1862  HE2 TYR   118      42.203  42.331  51.195  1.00  0.00           H  
ATOM   1863  CD2 TYR   118      42.627  44.179  52.156  1.00  0.00           C  
ATOM   1864  HD2 TYR   118      43.350  43.724  52.813  1.00  0.00           H  
ATOM   1865  C   TYR   118      43.221  48.563  54.418  1.00  0.00           C  
ATOM   1866  O   TYR   118      44.327  48.862  54.875  1.00  0.00           O  
ATOM   1867  N   THR   119      42.087  48.802  55.067  1.00  0.00           N  
ATOM   1868  H   THR   119      41.211  48.543  54.636  1.00  0.00           H  
ATOM   1869  CA  THR   119      42.103  49.041  56.501  1.00  0.00           C  
ATOM   1870  HA  THR   119      42.971  49.650  56.751  1.00  0.00           H  
ATOM   1871  CB  THR   119      40.856  49.802  56.937  1.00  0.00           C  
ATOM   1872  HB  THR   119      41.078  50.349  57.851  1.00  0.00           H  
ATOM   1873  CG2 THR   119      40.430  50.773  55.854  1.00  0.00           C  
ATOM   1874 HG21 THR   119      39.709  51.474  56.275  1.00  0.00           H  
ATOM   1875 HG22 THR   119      41.285  51.338  55.483  1.00  0.00           H  
ATOM   1876 HG23 THR   119      39.950  50.251  55.025  1.00  0.00           H  
ATOM   1877  OG1 THR   119      39.795  48.876  57.188  1.00  0.00           O  
ATOM   1878  HG1 THR   119      39.703  48.311  56.415  1.00  0.00           H  
ATOM   1879  C   THR   119      42.193  47.705  57.228  1.00  0.00           C  
ATOM   1880  O   THR   119      41.786  46.666  56.704  1.00  0.00           O  
ATOM   1881  N   ILE   120      42.738  47.734  58.446  1.00  0.00           N  
ATOM   1882  H   ILE   120      43.032  48.611  58.848  1.00  0.00           H  
ATOM   1883  CA  ILE   120      43.021  46.488  59.157  1.00  0.00           C  
ATOM   1884  HA  ILE   120      43.678  45.892  58.521  1.00  0.00           H  
ATOM   1885  CB  ILE   120      43.753  46.772  60.479  1.00  0.00           C  
ATOM   1886  HB  ILE   120      43.021  47.078  61.229  1.00  0.00           H  
ATOM   1887  CG2 ILE   120      44.459  45.532  60.969  1.00  0.00           C  
ATOM   1888 HG21 ILE   120      45.092  45.772  61.820  1.00  0.00           H  
ATOM   1889 HG22 ILE   120      43.729  44.781  61.271  1.00  0.00           H  
ATOM   1890 HG23 ILE   120      45.089  45.115  60.187  1.00  0.00           H  
ATOM   1891  CG1 ILE   120      44.733  47.924  60.306  1.00  0.00           C  
ATOM   1892 HG12 ILE   120      44.277  48.727  59.856  1.00  0.00           H  
ATOM   1893 HG13 ILE   120      44.997  48.267  61.307  1.00  0.00           H  
ATOM   1894  CD1 ILE   120      46.020  47.543  59.686  1.00  0.00           C  
ATOM   1895 HD11 ILE   120      46.566  48.447  59.422  1.00  0.00           H  
ATOM   1896 HD12 ILE   120      46.628  46.970  60.387  1.00  0.00           H  
ATOM   1897 HD13 ILE   120      45.847  46.963  58.786  1.00  0.00           H  
ATOM   1898  C   ILE   120      41.745  45.695  59.394  1.00  0.00           C  
ATOM   1899  O   ILE   120      41.697  44.485  59.145  1.00  0.00           O  
ATOM   1900  N   GLN   121      40.691  46.358  59.870  1.00  0.00           N  
ATOM   1901  H   GLN   121      40.756  47.341  60.094  1.00  0.00           H  
ATOM   1902  CA  GLN   121      39.443  45.647  60.128  1.00  0.00           C  
ATOM   1903  HA  GLN   121      39.660  44.763  60.730  1.00  0.00           H  
ATOM   1904  CB  GLN   121      38.491  46.532  60.928  1.00  0.00           C  
ATOM   1905  HB2 GLN   121      38.254  47.422  60.343  1.00  0.00           H  
ATOM   1906  HB3 GLN   121      37.557  45.984  61.066  1.00  0.00           H  
ATOM   1907  CG  GLN   121      39.012  46.919  62.295  1.00  0.00           C  
ATOM   1908  HG2 GLN   121      38.332  46.514  63.045  1.00  0.00           H  
ATOM   1909  HG3 GLN   121      39.989  46.471  62.481  1.00  0.00           H  
ATOM   1910  CD  GLN   121      39.129  48.417  62.463  1.00  0.00           C  
ATOM   1911  OE1 GLN   121      39.785  49.094  61.672  1.00  0.00           O  
ATOM   1912  NE2 GLN   121      38.484  48.947  63.495  1.00  0.00           N  
ATOM   1913 HE21 GLN   121      37.976  48.351  64.133  1.00  0.00           H  
ATOM   1914 HE22 GLN   121      38.509  49.946  63.623  1.00  0.00           H  
ATOM   1915  C   GLN   121      38.786  45.186  58.835  1.00  0.00           C  
ATOM   1916  O   GLN   121      38.274  44.066  58.759  1.00  0.00           O  
ATOM   1917  N   GLU   122      38.796  46.028  57.801  1.00  0.00           N  
ATOM   1918  H   GLU   122      39.234  46.935  57.879  1.00  0.00           H  
ATOM   1919  CA  GLU   122      38.122  45.657  56.561  1.00  0.00           C  
ATOM   1920  HA  GLU   122      37.140  45.245  56.800  1.00  0.00           H  
ATOM   1921  CB  GLU   122      37.903  46.894  55.696  1.00  0.00           C  
ATOM   1922  HB2 GLU   122      37.266  47.613  56.211  1.00  0.00           H  
ATOM   1923  HB3 GLU   122      38.874  47.353  55.539  1.00  0.00           H  
ATOM   1924  CG  GLU   122      37.373  46.593  54.321  1.00  0.00           C  
ATOM   1925  HG2 GLU   122      37.039  45.562  54.219  1.00  0.00           H  
ATOM   1926  HG3 GLU   122      36.482  47.204  54.182  1.00  0.00           H  
ATOM   1927  CD  GLU   122      38.338  46.964  53.231  1.00  0.00           C  
ATOM   1928  OE1 GLU   122      38.726  48.148  53.150  1.00  0.00           O  
ATOM   1929  OE2 GLU   122      38.690  46.069  52.441  1.00  0.00           O  
ATOM   1930  C   GLU   122      38.909  44.593  55.804  1.00  0.00           C  
ATOM   1931  O   GLU   122      38.321  43.669  55.231  1.00  0.00           O  
ATOM   1932  N   GLY   123      40.238  44.700  55.798  1.00  0.00           N  
ATOM   1933  H   GLY   123      40.682  45.444  56.299  1.00  0.00           H  
ATOM   1934  CA  GLY   123      41.051  43.627  55.248  1.00  0.00           C  
ATOM   1935  HA2 GLY   123      40.757  43.452  54.212  1.00  0.00           H  
ATOM   1936  HA3 GLY   123      42.093  43.931  55.260  1.00  0.00           H  
ATOM   1937  C   GLY   123      40.909  42.337  56.031  1.00  0.00           C  
ATOM   1938  O   GLY   123      40.936  41.245  55.462  1.00  0.00           O  
ATOM   1939  N   TYR   124      40.748  42.449  57.351  1.00  0.00           N  
ATOM   1940  H   TYR   124      40.774  43.357  57.794  1.00  0.00           H  
ATOM   1941  CA  TYR   124      40.489  41.276  58.176  1.00  0.00           C  
ATOM   1942  HA  TYR   124      41.262  40.534  57.983  1.00  0.00           H  
ATOM   1943  CB  TYR   124      40.530  41.666  59.653  1.00  0.00           C  
ATOM   1944  HB2 TYR   124      41.514  42.078  59.876  1.00  0.00           H  
ATOM   1945  HB3 TYR   124      39.788  42.434  59.856  1.00  0.00           H  
ATOM   1946  CG  TYR   124      40.318  40.511  60.593  1.00  0.00           C  
ATOM   1947  CD1 TYR   124      41.121  39.384  60.526  1.00  0.00           C  
ATOM   1948  HD1 TYR   124      41.894  39.313  59.780  1.00  0.00           H  
ATOM   1949  CE1 TYR   124      40.927  38.325  61.378  1.00  0.00           C  
ATOM   1950  HE1 TYR   124      41.477  37.417  61.263  1.00  0.00           H  
ATOM   1951  CZ  TYR   124      39.918  38.380  62.309  1.00  0.00           C  
ATOM   1952  OH  TYR   124      39.725  37.322  63.159  1.00  0.00           O  
ATOM   1953  HH  TYR   124      39.159  37.552  63.902  1.00  0.00           H  
ATOM   1954  CE2 TYR   124      39.105  39.485  62.394  1.00  0.00           C  
ATOM   1955  HE2 TYR   124      38.322  39.532  63.136  1.00  0.00           H  
ATOM   1956  CD2 TYR   124      39.306  40.540  61.539  1.00  0.00           C  
ATOM   1957  HD2 TYR   124      38.699  41.423  61.635  1.00  0.00           H  
ATOM   1958  C   TYR   124      39.150  40.638  57.826  1.00  0.00           C  
ATOM   1959  O   TYR   124      39.028  39.411  57.792  1.00  0.00           O  
ATOM   1960  N   ALA   125      38.129  41.459  57.579  1.00  0.00           N  
ATOM   1961  H   ALA   125      38.258  42.460  57.617  1.00  0.00           H  
ATOM   1962  CA  ALA   125      36.838  40.931  57.148  1.00  0.00           C  
ATOM   1963  HA  ALA   125      36.583  40.194  57.897  1.00  0.00           H  
ATOM   1964  CB  ALA   125      35.809  42.059  57.086  1.00  0.00           C  
ATOM   1965  HB1 ALA   125      34.909  41.710  56.579  1.00  0.00           H  
ATOM   1966  HB2 ALA   125      35.544  42.361  58.091  1.00  0.00           H  
ATOM   1967  HB3 ALA   125      36.210  42.914  56.543  1.00  0.00           H  
ATOM   1968  C   ALA   125      36.952  40.236  55.797  1.00  0.00           C  
ATOM   1969  O   ALA   125      36.367  39.165  55.588  1.00  0.00           O  
ATOM   1970  N   ALA   126      37.695  40.839  54.866  1.00  0.00           N  
ATOM   1971  H   ALA   126      38.140  41.727  55.055  1.00  0.00           H  
ATOM   1972  CA  ALA   126      37.911  40.210  53.567  1.00  0.00           C  
ATOM   1973  HA  ALA   126      36.941  40.036  53.099  1.00  0.00           H  
ATOM   1974  CB  ALA   126      38.717  41.134  52.659  1.00  0.00           C  
ATOM   1975  HB1 ALA   126      38.232  42.102  52.559  1.00  0.00           H  
ATOM   1976  HB2 ALA   126      39.711  41.296  53.076  1.00  0.00           H  
ATOM   1977  HB3 ALA   126      38.820  40.680  51.672  1.00  0.00           H  
ATOM   1978  C   ALA   126      38.615  38.870  53.718  1.00  0.00           C  
ATOM   1979  O   ALA   126      38.230  37.886  53.079  1.00  0.00           O  
ATOM   1980  N   LEU   127      39.642  38.812  54.567  1.00  0.00           N  
ATOM   1981  H   LEU   127      39.925  39.635  55.082  1.00  0.00           H  
ATOM   1982  CA  LEU   127      40.352  37.556  54.792  1.00  0.00           C  
ATOM   1983  HA  LEU   127      40.667  37.165  53.824  1.00  0.00           H  
ATOM   1984  CB  LEU   127      41.601  37.800  55.630  1.00  0.00           C  
ATOM   1985  HB2 LEU   127      42.135  38.660  55.240  1.00  0.00           H  
ATOM   1986  HB3 LEU   127      41.264  38.088  56.628  1.00  0.00           H  
ATOM   1987  CG  LEU   127      42.520  36.590  55.755  1.00  0.00           C  
ATOM   1988  HG  LEU   127      41.946  35.667  55.795  1.00  0.00           H  
ATOM   1989  CD1 LEU   127      43.458  36.526  54.570  1.00  0.00           C  
ATOM   1990 HD11 LEU   127      44.432  36.128  54.843  1.00  0.00           H  
ATOM   1991 HD12 LEU   127      43.012  35.882  53.815  1.00  0.00           H  
ATOM   1992 HD13 LEU   127      43.513  37.501  54.114  1.00  0.00           H  
ATOM   1993  CD2 LEU   127      43.293  36.647  57.051  1.00  0.00           C  
ATOM   1994 HD21 LEU   127      43.967  35.793  57.118  1.00  0.00           H  
ATOM   1995 HD22 LEU   127      43.862  37.571  57.081  1.00  0.00           H  
ATOM   1996 HD23 LEU   127      42.597  36.627  57.889  1.00  0.00           H  
ATOM   1997  C   LEU   127      39.458  36.520  55.461  1.00  0.00           C  
ATOM   1998  O   LEU   127      39.519  35.334  55.120  1.00  0.00           O  
ATOM   1999  N   LYS   128      38.634  36.941  56.423  1.00  0.00           N  
ATOM   2000  H   LYS   128      38.623  37.915  56.691  1.00  0.00           H  
ATOM   2001  CA  LYS   128      37.716  36.015  57.077  1.00  0.00           C  
ATOM   2002  HA  LYS   128      38.309  35.201  57.500  1.00  0.00           H  
ATOM   2003  CB  LYS   128      36.955  36.721  58.198  1.00  0.00           C  
ATOM   2004  HB2 LYS   128      37.372  37.713  58.344  1.00  0.00           H  
ATOM   2005  HB3 LYS   128      35.911  36.862  57.920  1.00  0.00           H  
ATOM   2006  CG  LYS   128      37.002  35.990  59.525  1.00  0.00           C  
ATOM   2007  HG2 LYS   128      36.371  35.103  59.516  1.00  0.00           H  
ATOM   2008  HG3 LYS   128      38.026  35.672  59.640  1.00  0.00           H  
ATOM   2009  CD  LYS   128      36.659  36.907  60.683  1.00  0.00           C  
ATOM   2010  HD2 LYS   128      37.042  36.472  61.596  1.00  0.00           H  
ATOM   2011  HD3 LYS   128      37.119  37.889  60.565  1.00  0.00           H  
ATOM   2012  CE  LYS   128      35.161  37.041  60.854  1.00  0.00           C  
ATOM   2013  HE2 LYS   128      34.766  37.740  60.115  1.00  0.00           H  
ATOM   2014  HE3 LYS   128      34.703  36.064  60.691  1.00  0.00           H  
ATOM   2015  NZ  LYS   128      34.809  37.489  62.226  1.00  0.00           N  
ATOM   2016  HZ1 LYS   128      33.805  37.466  62.353  1.00  0.00           H  
ATOM   2017  HZ2 LYS   128      35.232  36.862  62.900  1.00  0.00           H  
ATOM   2018  HZ3 LYS   128      35.156  38.422  62.388  1.00  0.00           H  
ATOM   2019  C   LYS   128      36.741  35.413  56.079  1.00  0.00           C  
ATOM   2020  O   LYS   128      36.537  34.195  56.053  1.00  0.00           O  
ATOM   2021  N   LEU   129      36.129  36.253  55.239  1.00  0.00           N  
ATOM   2022  H   LEU   129      36.327  37.244  55.261  1.00  0.00           H  
ATOM   2023  CA  LEU   129      35.192  35.729  54.251  1.00  0.00           C  
ATOM   2024  HA  LEU   129      34.467  35.106  54.775  1.00  0.00           H  
ATOM   2025  CB  LEU   129      34.442  36.865  53.562  1.00  0.00           C  
ATOM   2026  HB2 LEU   129      33.937  37.481  54.303  1.00  0.00           H  
ATOM   2027  HB3 LEU   129      35.170  37.497  53.049  1.00  0.00           H  
ATOM   2028  CG  LEU   129      33.406  36.378  52.545  1.00  0.00           C  
ATOM   2029  HG  LEU   129      33.890  35.729  51.818  1.00  0.00           H  
ATOM   2030  CD1 LEU   129      32.303  35.589  53.235  1.00  0.00           C  
ATOM   2031 HD11 LEU   129      31.326  35.864  52.839  1.00  0.00           H  
ATOM   2032 HD12 LEU   129      32.446  34.544  52.993  1.00  0.00           H  
ATOM   2033 HD13 LEU   129      32.300  35.734  54.314  1.00  0.00           H  
ATOM   2034  CD2 LEU   129      32.822  37.526  51.741  1.00  0.00           C  
ATOM   2035 HD21 LEU   129      32.137  37.141  50.989  1.00  0.00           H  
ATOM   2036 HD22 LEU   129      32.250  38.175  52.400  1.00  0.00           H  
ATOM   2037 HD23 LEU   129      33.615  38.074  51.232  1.00  0.00           H  
ATOM   2038  C   LEU   129      35.902  34.862  53.221  1.00  0.00           C  
ATOM   2039  O   LEU   129      35.360  33.840  52.786  1.00  0.00           O  
ATOM   2040  N   ALA   130      37.115  35.247  52.819  1.00  0.00           N  
ATOM   2041  H   ALA   130      37.538  36.086  53.191  1.00  0.00           H  
ATOM   2042  CA  ALA   130      37.823  34.500  51.787  1.00  0.00           C  
ATOM   2043  HA  ALA   130      37.154  34.365  50.936  1.00  0.00           H  
ATOM   2044  CB  ALA   130      39.033  35.298  51.304  1.00  0.00           C  
ATOM   2045  HB1 ALA   130      39.550  34.739  50.523  1.00  0.00           H  
ATOM   2046  HB2 ALA   130      38.704  36.253  50.892  1.00  0.00           H  
ATOM   2047  HB3 ALA   130      39.721  35.480  52.130  1.00  0.00           H  
ATOM   2048  C   ALA   130      38.248  33.127  52.285  1.00  0.00           C  
ATOM   2049  O   ALA   130      37.995  32.115  51.623  1.00  0.00           O  
ATOM   2050  N   LYS   131      38.881  33.063  53.455  1.00  0.00           N  
ATOM   2051  H   LYS   131      39.045  33.906  53.986  1.00  0.00           H  
ATOM   2052  CA  LYS   131      39.453  31.815  53.939  1.00  0.00           C  
ATOM   2053  HA  LYS   131      39.706  31.180  53.089  1.00  0.00           H  
ATOM   2054  CB  LYS   131      40.758  32.090  54.692  1.00  0.00           C  
ATOM   2055  HB2 LYS   131      40.539  32.595  55.635  1.00  0.00           H  
ATOM   2056  HB3 LYS   131      41.214  31.138  54.927  1.00  0.00           H  
ATOM   2057  CG  LYS   131      41.747  32.929  53.907  1.00  0.00           C  
ATOM   2058  HG2 LYS   131      41.585  32.762  52.841  1.00  0.00           H  
ATOM   2059  HG3 LYS   131      41.589  33.985  54.117  1.00  0.00           H  
ATOM   2060  CD  LYS   131      43.178  32.539  54.214  1.00  0.00           C  
ATOM   2061  HD2 LYS   131      43.412  32.767  55.255  1.00  0.00           H  
ATOM   2062  HD3 LYS   131      43.290  31.465  54.053  1.00  0.00           H  
ATOM   2063  CE  LYS   131      44.149  33.265  53.302  1.00  0.00           C  
ATOM   2064  HE2 LYS   131      43.766  33.242  52.280  1.00  0.00           H  
ATOM   2065  HE3 LYS   131      44.233  34.302  53.621  1.00  0.00           H  
ATOM   2066  NZ  LYS   131      45.495  32.641  53.319  1.00  0.00           N  
ATOM   2067  HZ1 LYS   131      45.831  32.598  54.271  1.00  0.00           H  
ATOM   2068  HZ2 LYS   131      45.437  31.709  52.933  1.00  0.00           H  
ATOM   2069  HZ3 LYS   131      46.122  33.204  52.761  1.00  0.00           H  
ATOM   2070  C   LYS   131      38.513  31.018  54.834  1.00  0.00           C  
ATOM   2071  O   LYS   131      38.836  29.877  55.172  1.00  0.00           O  
ATOM   2072  N   ALA   132      37.375  31.568  55.215  1.00  0.00           N  
ATOM   2073  H   ALA   132      37.150  32.517  54.953  1.00  0.00           H  
ATOM   2074  CA  ALA   132      36.422  30.806  56.010  1.00  0.00           C  
ATOM   2075  HA  ALA   132      36.741  29.769  56.107  1.00  0.00           H  
ATOM   2076  CB  ALA   132      36.342  31.379  57.434  1.00  0.00           C  
ATOM   2077  HB1 ALA   132      35.777  30.689  58.061  1.00  0.00           H  
ATOM   2078  HB2 ALA   132      37.344  31.487  57.851  1.00  0.00           H  
ATOM   2079  HB3 ALA   132      35.837  32.340  57.440  1.00  0.00           H  
ATOM   2080  C   ALA   132      35.034  30.767  55.392  1.00  0.00           C  
ATOM   2081  O   ALA   132      34.378  29.725  55.437  1.00  0.00           O  
ATOM   2082  N   GLY   133      34.573  31.872  54.812  1.00  0.00           N  
ATOM   2083  H   GLY   133      35.125  32.718  54.819  1.00  0.00           H  
ATOM   2084  CA  GLY   133      33.267  31.897  54.185  1.00  0.00           C  
ATOM   2085  HA2 GLY   133      32.548  31.438  54.858  1.00  0.00           H  
ATOM   2086  HA3 GLY   133      32.982  32.928  54.037  1.00  0.00           H  
ATOM   2087  C   GLY   133      33.251  31.147  52.873  1.00  0.00           C  
ATOM   2088  O   GLY   133      32.588  30.114  52.746  1.00  0.00           O  
ATOM   2089  N   PHE   134      33.978  31.660  51.886  1.00  0.00           N  
ATOM   2090  H   PHE   134      34.445  32.541  52.013  1.00  0.00           H  
ATOM   2091  CA  PHE   134      34.230  30.932  50.654  1.00  0.00           C  
ATOM   2092  HA  PHE   134      33.323  30.405  50.355  1.00  0.00           H  
ATOM   2093  CB  PHE   134      34.619  31.895  49.533  1.00  0.00           C  
ATOM   2094  HB2 PHE   134      35.622  32.271  49.740  1.00  0.00           H  
ATOM   2095  HB3 PHE   134      34.655  31.356  48.587  1.00  0.00           H  
ATOM   2096  CG  PHE   134      33.691  33.060  49.385  1.00  0.00           C  
ATOM   2097  CD1 PHE   134      32.323  32.890  49.483  1.00  0.00           C  
ATOM   2098  HD1 PHE   134      31.905  31.911  49.654  1.00  0.00           H  
ATOM   2099  CE1 PHE   134      31.469  33.961  49.344  1.00  0.00           C  
ATOM   2100  HE1 PHE   134      30.411  33.810  49.449  1.00  0.00           H  
ATOM   2101  CZ  PHE   134      31.978  35.217  49.105  1.00  0.00           C  
ATOM   2102  HZ  PHE   134      31.303  36.050  49.001  1.00  0.00           H  
ATOM   2103  CE2 PHE   134      33.340  35.400  49.004  1.00  0.00           C  
ATOM   2104  HE2 PHE   134      33.742  36.387  48.825  1.00  0.00           H  
ATOM   2105  CD2 PHE   134      34.188  34.326  49.144  1.00  0.00           C  
ATOM   2106  HD2 PHE   134      35.254  34.483  49.065  1.00  0.00           H  
ATOM   2107  C   PHE   134      35.324  29.894  50.825  1.00  0.00           C  
ATOM   2108  O   PHE   134      35.496  29.044  49.946  1.00  0.00           O  
ATOM   2109  N   ARG   135      36.073  29.968  51.924  1.00  0.00           N  
ATOM   2110  H   ARG   135      35.882  30.706  52.585  1.00  0.00           H  
ATOM   2111  CA  ARG   135      37.174  29.060  52.240  1.00  0.00           C  
ATOM   2112  HA  ARG   135      37.571  29.331  53.208  1.00  0.00           H  
ATOM   2113  CB  ARG   135      36.700  27.607  52.335  1.00  0.00           C  
ATOM   2114  HB2 ARG   135      36.066  27.340  51.494  1.00  0.00           H  
ATOM   2115  HB3 ARG   135      37.568  26.949  52.280  1.00  0.00           H  
ATOM   2116  CG  ARG   135      35.997  27.258  53.632  1.00  0.00           C  
ATOM   2117  HG2 ARG   135      36.682  27.329  54.476  1.00  0.00           H  
ATOM   2118  HG3 ARG   135      35.196  27.981  53.773  1.00  0.00           H  
ATOM   2119  CD  ARG   135      35.349  25.890  53.537  1.00  0.00           C  
ATOM   2120  HD2 ARG   135      34.434  25.919  54.130  1.00  0.00           H  
ATOM   2121  HD3 ARG   135      35.078  25.656  52.506  1.00  0.00           H  
ATOM   2122  NE  ARG   135      36.209  24.848  54.083  1.00  0.00           N  
ATOM   2123  HE  ARG   135      37.177  25.078  54.201  1.00  0.00           H  
ATOM   2124  CZ  ARG   135      35.831  23.594  54.291  1.00  0.00           C  
ATOM   2125  NH1 ARG   135      34.610  23.184  53.998  1.00  0.00           N  
ATOM   2126 HH11 ARG   135      33.911  23.870  53.755  1.00  0.00           H  
ATOM   2127 HH12 ARG   135      34.365  22.211  54.092  1.00  0.00           H  
ATOM   2128  NH2 ARG   135      36.703  22.729  54.798  1.00  0.00           N  
ATOM   2129 HH21 ARG   135      36.419  21.786  55.007  1.00  0.00           H  
ATOM   2130 HH22 ARG   135      37.625  23.042  55.067  1.00  0.00           H  
ATOM   2131  C   ARG   135      38.322  29.176  51.240  1.00  0.00           C  
ATOM   2132  O   ARG   135      39.337  28.500  51.386  1.00  0.00           O  
ATOM   2133  N   THR   136      38.201  30.049  50.245  1.00  0.00           N  
ATOM   2134  H   THR   136      37.383  30.637  50.201  1.00  0.00           H  
ATOM   2135  CA  THR   136      39.168  30.135  49.161  1.00  0.00           C  
ATOM   2136  HA  THR   136      39.420  29.120  48.852  1.00  0.00           H  
ATOM   2137  CB  THR   136      38.584  30.870  47.950  1.00  0.00           C  
ATOM   2138  HB  THR   136      37.571  30.515  47.763  1.00  0.00           H  
ATOM   2139  CG2 THR   136      38.541  32.372  48.191  1.00  0.00           C  
ATOM   2140 HG21 THR   136      37.992  32.843  47.376  1.00  0.00           H  
ATOM   2141 HG22 THR   136      38.020  32.598  49.118  1.00  0.00           H  
ATOM   2142 HG23 THR   136      39.541  32.806  48.211  1.00  0.00           H  
ATOM   2143  OG1 THR   136      39.395  30.611  46.798  1.00  0.00           O  
ATOM   2144  HG1 THR   136      39.114  29.783  46.393  1.00  0.00           H  
ATOM   2145  C   THR   136      40.439  30.835  49.622  1.00  0.00           C  
ATOM   2146  O   THR   136      40.436  31.609  50.582  1.00  0.00           O  
ATOM   2147  N   ASN   137      41.537  30.545  48.928  1.00  0.00           N  
ATOM   2148  H   ASN   137      41.476  29.916  48.141  1.00  0.00           H  
ATOM   2149  CA  ASN   137      42.820  31.168  49.209  1.00  0.00           C  
ATOM   2150  HA  ASN   137      42.753  31.794  50.099  1.00  0.00           H  
ATOM   2151  CB  ASN   137      43.884  30.095  49.459  1.00  0.00           C  
ATOM   2152  HB2 ASN   137      43.739  29.239  48.799  1.00  0.00           H  
ATOM   2153  HB3 ASN   137      44.866  30.508  49.261  1.00  0.00           H  
ATOM   2154  CG  ASN   137      43.926  29.645  50.898  1.00  0.00           C  
ATOM   2155  OD1 ASN   137      42.987  29.874  51.658  1.00  0.00           O  
ATOM   2156  ND2 ASN   137      45.016  28.997  51.283  1.00  0.00           N  
ATOM   2157 HD21 ASN   137      44.977  28.473  52.145  1.00  0.00           H  
ATOM   2158 HD22 ASN   137      45.730  28.784  50.602  1.00  0.00           H  
ATOM   2159  C   ASN   137      43.285  32.099  48.100  1.00  0.00           C  
ATOM   2160  O   ASN   137      44.401  32.620  48.178  1.00  0.00           O  
ATOM   2161  N   ASN   138      42.462  32.334  47.078  1.00  0.00           N  
ATOM   2162  H   ASN   138      41.559  31.882  47.031  1.00  0.00           H  
ATOM   2163  CA  ASN   138      42.863  33.210  45.984  1.00  0.00           C  
ATOM   2164  HA  ASN   138      43.927  33.083  45.775  1.00  0.00           H  
ATOM   2165  CB  ASN   138      42.079  32.886  44.711  1.00  0.00           C  
ATOM   2166  HB2 ASN   138      41.014  32.826  44.942  1.00  0.00           H  
ATOM   2167  HB3 ASN   138      42.232  33.666  43.965  1.00  0.00           H  
ATOM   2168  CG  ASN   138      42.538  31.605  44.054  1.00  0.00           C  
ATOM   2169  OD1 ASN   138      43.623  31.103  44.339  1.00  0.00           O  
ATOM   2170  ND2 ASN   138      41.715  31.070  43.161  1.00  0.00           N  
ATOM   2171 HD21 ASN   138      41.995  30.247  42.650  1.00  0.00           H  
ATOM   2172 HD22 ASN   138      40.839  31.513  42.943  1.00  0.00           H  
ATOM   2173  C   ASN   138      42.660  34.669  46.362  1.00  0.00           C  
ATOM   2174  O   ASN   138      42.029  35.428  45.621  1.00  0.00           O  
ATOM   2175  N   ILE   139      43.194  35.068  47.511  1.00  0.00           N  
ATOM   2176  H   ILE   139      43.740  34.413  48.051  1.00  0.00           H  
ATOM   2177  CA  ILE   139      43.217  36.460  47.936  1.00  0.00           C  
ATOM   2178  HA  ILE   139      42.734  37.082  47.190  1.00  0.00           H  
ATOM   2179  CB  ILE   139      42.469  36.681  49.262  1.00  0.00           C  
ATOM   2180  HB  ILE   139      41.418  36.461  49.068  1.00  0.00           H  
ATOM   2181  CG2 ILE   139      42.950  35.725  50.346  1.00  0.00           C  
ATOM   2182 HG21 ILE   139      42.292  35.803  51.211  1.00  0.00           H  
ATOM   2183 HG22 ILE   139      42.917  34.689  50.012  1.00  0.00           H  
ATOM   2184 HG23 ILE   139      43.958  35.974  50.673  1.00  0.00           H  
ATOM   2185  CG1 ILE   139      42.581  38.145  49.696  1.00  0.00           C  
ATOM   2186 HG12 ILE   139      43.566  38.331  50.128  1.00  0.00           H  
ATOM   2187 HG13 ILE   139      42.479  38.783  48.817  1.00  0.00           H  
ATOM   2188  CD1 ILE   139      41.528  38.573  50.682  1.00  0.00           C  
ATOM   2189 HD11 ILE   139      41.643  39.637  50.895  1.00  0.00           H  
ATOM   2190 HD12 ILE   139      40.534  38.400  50.267  1.00  0.00           H  
ATOM   2191 HD13 ILE   139      41.632  38.019  51.615  1.00  0.00           H  
ATOM   2192  C   ILE   139      44.673  36.878  48.041  1.00  0.00           C  
ATOM   2193  O   ILE   139      45.468  36.222  48.725  1.00  0.00           O  
ATOM   2194  N   ASP   140      45.033  37.937  47.330  1.00  0.00           N  
ATOM   2195  H   ASP   140      44.352  38.415  46.757  1.00  0.00           H  
ATOM   2196  CA  ASP   140      46.390  38.448  47.354  1.00  0.00           C  
ATOM   2197  HA  ASP   140      46.784  38.207  48.334  1.00  0.00           H  
ATOM   2198  CB  ASP   140      47.255  37.822  46.252  1.00  0.00           C  
ATOM   2199  HB2 ASP   140      46.769  36.919  45.879  1.00  0.00           H  
ATOM   2200  HB3 ASP   140      47.357  38.501  45.408  1.00  0.00           H  
ATOM   2201  CG  ASP   140      48.616  37.407  46.754  1.00  0.00           C  
ATOM   2202  OD1 ASP   140      48.719  37.028  47.936  1.00  0.00           O  
ATOM   2203  OD2 ASP   140      49.586  37.477  45.973  1.00  0.00           O  
ATOM   2204  C   ASP   140      46.347  39.955  47.178  1.00  0.00           C  
ATOM   2205  O   ASP   140      45.509  40.472  46.432  1.00  0.00           O  
ATOM   2206  N   PRO   141      47.230  40.679  47.849  1.00  0.00           N  
ATOM   2207  CD  PRO   141      48.266  40.202  48.778  1.00  0.00           C  
ATOM   2208  HD2 PRO   141      49.124  39.837  48.213  1.00  0.00           H  
ATOM   2209  HD3 PRO   141      47.919  39.426  49.433  1.00  0.00           H  
ATOM   2210  CG  PRO   141      48.648  41.448  49.548  1.00  0.00           C  
ATOM   2211  HG2 PRO   141      49.670  41.682  49.274  1.00  0.00           H  
ATOM   2212  HG3 PRO   141      48.577  41.284  50.624  1.00  0.00           H  
ATOM   2213  CB  PRO   141      47.748  42.574  49.111  1.00  0.00           C  
ATOM   2214  HB2 PRO   141      48.275  43.528  49.087  1.00  0.00           H  
ATOM   2215  HB3 PRO   141      46.901  42.632  49.796  1.00  0.00           H  
ATOM   2216  CA  PRO   141      47.243  42.135  47.733  1.00  0.00           C  
ATOM   2217  HA  PRO   141      46.260  42.532  47.548  1.00  0.00           H  
ATOM   2218  C   PRO   141      48.199  42.585  46.636  1.00  0.00           C  
ATOM   2219  O   PRO   141      48.977  41.803  46.090  1.00  0.00           O  
ATOM   2220  N   ASN   142      48.131  43.881  46.331  1.00  0.00           N  
ATOM   2221  H   ASN   142      47.488  44.486  46.819  1.00  0.00           H  
ATOM   2222  CA  ASN   142      49.145  44.472  45.472  1.00  0.00           C  
ATOM   2223  HA  ASN   142      49.217  43.885  44.553  1.00  0.00           H  
ATOM   2224  CB  ASN   142      48.748  45.894  45.089  1.00  0.00           C  
ATOM   2225  HB2 ASN   142      49.597  46.429  44.662  1.00  0.00           H  
ATOM   2226  HB3 ASN   142      47.978  45.825  44.319  1.00  0.00           H  
ATOM   2227  CG  ASN   142      48.188  46.672  46.256  1.00  0.00           C  
ATOM   2228  OD1 ASN   142      48.543  46.426  47.405  1.00  0.00           O  
ATOM   2229  ND2 ASN   142      47.308  47.620  45.966  1.00  0.00           N  
ATOM   2230 HD21 ASN   142      46.852  48.108  46.722  1.00  0.00           H  
ATOM   2231 HD22 ASN   142      47.026  47.770  45.010  1.00  0.00           H  
ATOM   2232  C   ASN   142      50.514  44.462  46.135  1.00  0.00           C  
ATOM   2233  O   ASN   142      51.520  44.690  45.458  1.00  0.00           O  
ATOM   2234  N   ALA   143      50.566  44.199  47.445  1.00  0.00           N  
ATOM   2235  H   ALA   143      49.713  44.061  47.966  1.00  0.00           H  
ATOM   2236  CA  ALA   143      51.837  44.072  48.143  1.00  0.00           C  
ATOM   2237  HA  ALA   143      52.355  45.007  47.990  1.00  0.00           H  
ATOM   2238  CB  ALA   143      51.599  43.906  49.645  1.00  0.00           C  
ATOM   2239  HB1 ALA   143      50.897  44.662  49.999  1.00  0.00           H  
ATOM   2240  HB2 ALA   143      51.228  42.914  49.877  1.00  0.00           H  
ATOM   2241  HB3 ALA   143      52.546  44.041  50.170  1.00  0.00           H  
ATOM   2242  C   ALA   143      52.668  42.912  47.618  1.00  0.00           C  
ATOM   2243  O   ALA   143      53.888  42.909  47.803  1.00  0.00           O  
ATOM   2244  N   ARG   144      52.042  41.925  46.974  1.00  0.00           N  
ATOM   2245  H   ARG   144      51.040  41.948  46.841  1.00  0.00           H  
ATOM   2246  CA  ARG   144      52.817  40.883  46.311  1.00  0.00           C  
ATOM   2247  HA  ARG   144      53.468  40.421  47.053  1.00  0.00           H  
ATOM   2248  CB  ARG   144      51.891  39.813  45.742  1.00  0.00           C  
ATOM   2249  HB2 ARG   144      51.276  39.406  46.544  1.00  0.00           H  
ATOM   2250  HB3 ARG   144      51.216  40.301  45.039  1.00  0.00           H  
ATOM   2251  CG  ARG   144      52.619  38.721  44.993  1.00  0.00           C  
ATOM   2252  HG2 ARG   144      51.880  38.145  44.437  1.00  0.00           H  
ATOM   2253  HG3 ARG   144      53.319  39.112  44.258  1.00  0.00           H  
ATOM   2254  CD  ARG   144      53.322  37.789  45.955  1.00  0.00           C  
ATOM   2255  HD2 ARG   144      53.859  37.043  45.370  1.00  0.00           H  
ATOM   2256  HD3 ARG   144      54.046  38.346  46.542  1.00  0.00           H  
ATOM   2257  NE  ARG   144      52.382  37.111  46.837  1.00  0.00           N  
ATOM   2258  HE  ARG   144      51.411  37.393  46.782  1.00  0.00           H  
ATOM   2259  CZ  ARG   144      52.711  36.135  47.671  1.00  0.00           C  
ATOM   2260  NH1 ARG   144      53.955  35.701  47.767  1.00  0.00           N  
ATOM   2261 HH11 ARG   144      54.717  36.224  47.354  1.00  0.00           H  
ATOM   2262 HH12 ARG   144      54.110  34.753  48.073  1.00  0.00           H  
ATOM   2263  NH2 ARG   144      51.767  35.583  48.426  1.00  0.00           N  
ATOM   2264 HH21 ARG   144      52.066  35.058  49.238  1.00  0.00           H  
ATOM   2265 HH22 ARG   144      50.790  35.758  48.217  1.00  0.00           H  
ATOM   2266  C   ARG   144      53.696  41.468  45.215  1.00  0.00           C  
ATOM   2267  O   ARG   144      54.802  40.974  44.978  1.00  0.00           O  
ATOM   2268  N   HIE   145      53.228  42.519  44.545  1.00  0.00           N  
ATOM   2269  H   HIE   145      52.330  42.903  44.798  1.00  0.00           H  
ATOM   2270  CA  HIE   145      54.063  43.307  43.654  1.00  0.00           C  
ATOM   2271  HA  HIE   145      54.743  42.647  43.113  1.00  0.00           H  
ATOM   2272  CB  HIE   145      53.206  44.042  42.622  1.00  0.00           C  
ATOM   2273  HB2 HIE   145      52.472  44.671  43.122  1.00  0.00           H  
ATOM   2274  HB3 HIE   145      53.847  44.695  42.028  1.00  0.00           H  
ATOM   2275  CG  HIE   145      52.503  43.139  41.659  1.00  0.00           C  
ATOM   2276  ND1 HIE   145      52.899  41.839  41.431  1.00  0.00           N  
ATOM   2277  CE1 HIE   145      52.104  41.292  40.530  1.00  0.00           C  
ATOM   2278  HE1 HIE   145      52.184  40.288  40.147  1.00  0.00           H  
ATOM   2279  NE2 HIE   145      51.214  42.193  40.157  1.00  0.00           N  
ATOM   2280  HE2 HIE   145      50.521  42.073  39.431  1.00  0.00           H  
ATOM   2281  CD2 HIE   145      51.442  43.358  40.848  1.00  0.00           C  
ATOM   2282  HD2 HIE   145      50.892  44.281  40.746  1.00  0.00           H  
ATOM   2283  C   HIE   145      54.921  44.307  44.408  1.00  0.00           C  
ATOM   2284  O   HIE   145      55.709  45.029  43.789  1.00  0.00           O  
ATOM   2285  N   CYM   146      54.774  44.380  45.729  1.00  0.00           N  
ATOM   2286  HN  CYM   146      54.113  43.790  46.205  1.00  0.00           H  
ATOM   2287  CA  CYM   146      55.501  45.390  46.479  1.00  0.00           C  
ATOM   2288  HA  CYM   146      56.022  46.077  45.812  1.00  0.00           H  
ATOM   2289  CB  CYM   146      54.498  46.236  47.261  1.00  0.00           C  
ATOM   2290  HB3 CYM   146      54.158  45.658  48.114  1.00  0.00           H  
ATOM   2291  HB2 CYM   146      53.646  46.465  46.620  1.00  0.00           H  
ATOM   2292  SG  CYM   146      55.115  47.777  47.933  1.00  0.00           S  
ATOM   2293  C   CYM   146      56.537  44.805  47.430  1.00  0.00           C  
ATOM   2294  O   CYM   146      57.738  45.016  47.236  1.00  0.00           O  
ATOM   2295  N   MET   147      56.105  44.021  48.429  1.00  0.00           N  
ATOM   2296  H   MET   147      55.118  43.905  48.585  1.00  0.00           H  
ATOM   2297  CA  MET   147      57.031  43.615  49.484  1.00  0.00           C  
ATOM   2298  HA  MET   147      58.059  43.712  49.134  1.00  0.00           H  
ATOM   2299  CB  MET   147      56.905  44.479  50.743  1.00  0.00           C  
ATOM   2300  HB2 MET   147      56.019  44.179  51.307  1.00  0.00           H  
ATOM   2301  HB3 MET   147      57.771  44.297  51.366  1.00  0.00           H  
ATOM   2302  CG  MET   147      56.766  45.960  50.510  1.00  0.00           C  
ATOM   2303  HG2 MET   147      57.090  46.208  49.503  1.00  0.00           H  
ATOM   2304  HG3 MET   147      55.733  46.282  50.642  1.00  0.00           H  
ATOM   2305  SD  MET   147      57.865  46.846  51.617  1.00  0.00           S  
ATOM   2306  CE  MET   147      56.869  46.808  53.085  1.00  0.00           C  
ATOM   2307  HE1 MET   147      57.338  47.386  53.877  1.00  0.00           H  
ATOM   2308  HE2 MET   147      55.869  47.157  52.856  1.00  0.00           H  
ATOM   2309  HE3 MET   147      56.782  45.770  53.402  1.00  0.00           H  
ATOM   2310  C   MET   147      56.868  42.162  49.898  1.00  0.00           C  
ATOM   2311  O   MET   147      56.861  41.856  51.095  1.00  0.00           O  
ATOM   2312  N   ALA   148      56.747  41.249  48.944  1.00  0.00           N  
ATOM   2313  H   ALA   148      56.736  41.516  47.968  1.00  0.00           H  
ATOM   2314  CA  ALA   148      56.866  39.846  49.310  1.00  0.00           C  
ATOM   2315  HA  ALA   148      56.288  39.658  50.217  1.00  0.00           H  
ATOM   2316  CB  ALA   148      56.278  38.962  48.213  1.00  0.00           C  
ATOM   2317  HB1 ALA   148      56.301  37.919  48.527  1.00  0.00           H  
ATOM   2318  HB2 ALA   148      55.241  39.254  48.059  1.00  0.00           H  
ATOM   2319  HB3 ALA   148      56.828  39.086  47.283  1.00  0.00           H  
ATOM   2320  C   ALA   148      58.321  39.493  49.588  1.00  0.00           C  
ATOM   2321  O   ALA   148      58.614  38.664  50.457  1.00  0.00           O  
ATOM   2322  N   SER   149      59.245  40.136  48.870  1.00  0.00           N  
ATOM   2323  H   SER   149      58.965  40.826  48.185  1.00  0.00           H  
ATOM   2324  CA  SER   149      60.667  39.886  49.068  1.00  0.00           C  
ATOM   2325  HA  SER   149      60.855  38.817  48.980  1.00  0.00           H  
ATOM   2326  CB  SER   149      61.469  40.593  47.981  1.00  0.00           C  
ATOM   2327  HB2 SER   149      62.475  40.193  47.969  1.00  0.00           H  
ATOM   2328  HB3 SER   149      61.012  40.418  47.006  1.00  0.00           H  
ATOM   2329  OG  SER   149      61.533  41.982  48.236  1.00  0.00           O  
ATOM   2330  HG  SER   149      61.957  42.406  47.486  1.00  0.00           H  
ATOM   2331  C   SER   149      61.124  40.330  50.451  1.00  0.00           C  
ATOM   2332  O   SER   149      61.916  39.637  51.100  1.00  0.00           O  
ATOM   2333  N   ALA   150      60.644  41.483  50.916  1.00  0.00           N  
ATOM   2334  H   ALA   150      60.056  42.066  50.338  1.00  0.00           H  
ATOM   2335  CA  ALA   150      60.987  41.932  52.260  1.00  0.00           C  
ATOM   2336  HA  ALA   150      62.067  41.998  52.363  1.00  0.00           H  
ATOM   2337  CB  ALA   150      60.412  43.321  52.514  1.00  0.00           C  
ATOM   2338  HB1 ALA   150      60.480  43.533  53.580  1.00  0.00           H  
ATOM   2339  HB2 ALA   150      60.967  44.079  51.972  1.00  0.00           H  
ATOM   2340  HB3 ALA   150      59.365  43.330  52.240  1.00  0.00           H  
ATOM   2341  C   ALA   150      60.482  40.955  53.308  1.00  0.00           C  
ATOM   2342  O   ALA   150      61.185  40.654  54.278  1.00  0.00           O  
ATOM   2343  N   VAL   151      59.260  40.452  53.129  1.00  0.00           N  
ATOM   2344  H   VAL   151      58.701  40.740  52.338  1.00  0.00           H  
ATOM   2345  CA  VAL   151      58.699  39.489  54.069  1.00  0.00           C  
ATOM   2346  HA  VAL   151      58.736  39.914  55.074  1.00  0.00           H  
ATOM   2347  CB  VAL   151      57.228  39.204  53.720  1.00  0.00           C  
ATOM   2348  HB  VAL   151      57.129  39.070  52.642  1.00  0.00           H  
ATOM   2349  CG1 VAL   151      56.756  37.917  54.375  1.00  0.00           C  
ATOM   2350 HG11 VAL   151      55.673  37.829  54.289  1.00  0.00           H  
ATOM   2351 HG12 VAL   151      57.197  37.054  53.877  1.00  0.00           H  
ATOM   2352 HG13 VAL   151      57.028  37.899  55.427  1.00  0.00           H  
ATOM   2353  CG2 VAL   151      56.353  40.374  54.126  1.00  0.00           C  
ATOM   2354 HG21 VAL   151      55.304  40.111  53.994  1.00  0.00           H  
ATOM   2355 HG22 VAL   151      56.547  40.672  55.148  1.00  0.00           H  
ATOM   2356 HG23 VAL   151      56.574  41.236  53.501  1.00  0.00           H  
ATOM   2357  C   VAL   151      59.530  38.216  54.084  1.00  0.00           C  
ATOM   2358  O   VAL   151      59.819  37.659  55.149  1.00  0.00           O  
ATOM   2359  N   VAL   152      59.932  37.738  52.904  1.00  0.00           N  
ATOM   2360  H   VAL   152      59.677  38.210  52.048  1.00  0.00           H  
ATOM   2361  CA  VAL   152      60.729  36.517  52.833  1.00  0.00           C  
ATOM   2362  HA  VAL   152      60.211  35.733  53.388  1.00  0.00           H  
ATOM   2363  CB  VAL   152      60.870  36.054  51.373  1.00  0.00           C  
ATOM   2364  HB  VAL   152      61.162  36.901  50.751  1.00  0.00           H  
ATOM   2365  CG1 VAL   152      61.948  34.993  51.257  1.00  0.00           C  
ATOM   2366 HG11 VAL   152      61.959  34.598  50.242  1.00  0.00           H  
ATOM   2367 HG12 VAL   152      62.937  35.403  51.460  1.00  0.00           H  
ATOM   2368 HG13 VAL   152      61.746  34.172  51.946  1.00  0.00           H  
ATOM   2369  CG2 VAL   152      59.546  35.518  50.867  1.00  0.00           C  
ATOM   2370 HG21 VAL   152      59.647  35.195  49.833  1.00  0.00           H  
ATOM   2371 HG22 VAL   152      59.250  34.654  51.464  1.00  0.00           H  
ATOM   2372 HG23 VAL   152      58.761  36.265  50.934  1.00  0.00           H  
ATOM   2373  C   VAL   152      62.086  36.719  53.497  1.00  0.00           C  
ATOM   2374  O   VAL   152      62.566  35.850  54.234  1.00  0.00           O  
ATOM   2375  N   GLY   153      62.728  37.862  53.247  1.00  0.00           N  
ATOM   2376  H   GLY   153      62.317  38.559  52.644  1.00  0.00           H  
ATOM   2377  CA  GLY   153      64.004  38.134  53.888  1.00  0.00           C  
ATOM   2378  HA2 GLY   153      64.708  37.342  53.635  1.00  0.00           H  
ATOM   2379  HA3 GLY   153      64.397  39.075  53.504  1.00  0.00           H  
ATOM   2380  C   GLY   153      63.892  38.234  55.397  1.00  0.00           C  
ATOM   2381  O   GLY   153      64.740  37.717  56.129  1.00  0.00           O  
ATOM   2382  N   PHE   154      62.839  38.895  55.883  1.00  0.00           N  
ATOM   2383  H   PHE   154      62.142  39.272  55.256  1.00  0.00           H  
ATOM   2384  CA  PHE   154      62.608  38.989  57.320  1.00  0.00           C  
ATOM   2385  HA  PHE   154      63.496  39.415  57.787  1.00  0.00           H  
ATOM   2386  CB  PHE   154      61.403  39.884  57.596  1.00  0.00           C  
ATOM   2387  HB2 PHE   154      60.632  39.750  56.836  1.00  0.00           H  
ATOM   2388  HB3 PHE   154      60.996  39.558  58.546  1.00  0.00           H  
ATOM   2389  CG  PHE   154      61.747  41.327  57.782  1.00  0.00           C  
ATOM   2390  CD1 PHE   154      62.631  41.718  58.767  1.00  0.00           C  
ATOM   2391  HD1 PHE   154      63.105  40.957  59.334  1.00  0.00           H  
ATOM   2392  CE1 PHE   154      62.942  43.046  58.944  1.00  0.00           C  
ATOM   2393  HE1 PHE   154      63.572  43.383  59.732  1.00  0.00           H  
ATOM   2394  CZ  PHE   154      62.371  44.000  58.128  1.00  0.00           C  
ATOM   2395  HZ  PHE   154      62.622  45.041  58.259  1.00  0.00           H  
ATOM   2396  CE2 PHE   154      61.488  43.623  57.145  1.00  0.00           C  
ATOM   2397  HE2 PHE   154      61.010  44.367  56.526  1.00  0.00           H  
ATOM   2398  CD2 PHE   154      61.179  42.294  56.975  1.00  0.00           C  
ATOM   2399  HD2 PHE   154      60.461  42.015  56.220  1.00  0.00           H  
ATOM   2400  C   PHE   154      62.388  37.614  57.931  1.00  0.00           C  
ATOM   2401  O   PHE   154      62.924  37.303  58.999  1.00  0.00           O  
ATOM   2402  N   MET   155      61.589  36.778  57.268  1.00  0.00           N  
ATOM   2403  H   MET   155      61.153  37.061  56.401  1.00  0.00           H  
ATOM   2404  CA  MET   155      61.295  35.459  57.809  1.00  0.00           C  
ATOM   2405  HA  MET   155      60.960  35.586  58.840  1.00  0.00           H  
ATOM   2406  CB  MET   155      60.169  34.806  57.009  1.00  0.00           C  
ATOM   2407  HB2 MET   155      59.655  35.532  56.389  1.00  0.00           H  
ATOM   2408  HB3 MET   155      60.604  34.090  56.310  1.00  0.00           H  
ATOM   2409  CG  MET   155      59.140  34.063  57.851  1.00  0.00           C  
ATOM   2410  HG2 MET   155      58.485  33.510  57.178  1.00  0.00           H  
ATOM   2411  HG3 MET   155      59.675  33.361  58.482  1.00  0.00           H  
ATOM   2412  SD  MET   155      58.103  35.056  58.952  1.00  0.00           S  
ATOM   2413  CE  MET   155      58.071  36.643  58.125  1.00  0.00           C  
ATOM   2414  HE1 MET   155      57.291  37.241  58.579  1.00  0.00           H  
ATOM   2415  HE2 MET   155      59.029  37.151  58.228  1.00  0.00           H  
ATOM   2416  HE3 MET   155      57.822  36.510  57.074  1.00  0.00           H  
ATOM   2417  C   MET   155      62.535  34.574  57.814  1.00  0.00           C  
ATOM   2418  O   MET   155      62.754  33.805  58.755  1.00  0.00           O  
ATOM   2419  N   GLN   156      63.357  34.667  56.768  1.00  0.00           N  
ATOM   2420  H   GLN   156      63.145  35.297  56.007  1.00  0.00           H  
ATOM   2421  CA  GLN   156      64.545  33.830  56.677  1.00  0.00           C  
ATOM   2422  HA  GLN   156      64.290  32.821  57.006  1.00  0.00           H  
ATOM   2423  CB  GLN   156      65.014  33.740  55.224  1.00  0.00           C  
ATOM   2424  HB2 GLN   156      65.149  34.747  54.825  1.00  0.00           H  
ATOM   2425  HB3 GLN   156      65.974  33.232  55.226  1.00  0.00           H  
ATOM   2426  CG  GLN   156      64.091  32.936  54.328  1.00  0.00           C  
ATOM   2427  HG2 GLN   156      63.805  32.024  54.853  1.00  0.00           H  
ATOM   2428  HG3 GLN   156      63.186  33.495  54.110  1.00  0.00           H  
ATOM   2429  CD  GLN   156      64.752  32.532  53.028  1.00  0.00           C  
ATOM   2430  OE1 GLN   156      64.403  31.515  52.432  1.00  0.00           O  
ATOM   2431  NE2 GLN   156      65.712  33.330  52.581  1.00  0.00           N  
ATOM   2432 HE21 GLN   156      65.987  34.108  53.153  1.00  0.00           H  
ATOM   2433 HE22 GLN   156      66.113  33.175  51.672  1.00  0.00           H  
ATOM   2434  C   GLN   156      65.689  34.318  57.555  1.00  0.00           C  
ATOM   2435  O   GLN   156      66.536  33.508  57.945  1.00  0.00           O  
ATOM   2436  N   THR   157      65.739  35.610  57.880  1.00  0.00           N  
ATOM   2437  H   THR   157      65.037  36.248  57.531  1.00  0.00           H  
ATOM   2438  CA  THR   157      66.849  36.143  58.678  1.00  0.00           C  
ATOM   2439  HA  THR   157      67.733  35.527  58.519  1.00  0.00           H  
ATOM   2440  CB  THR   157      67.199  37.556  58.214  1.00  0.00           C  
ATOM   2441  HB  THR   157      66.402  38.247  58.492  1.00  0.00           H  
ATOM   2442  CG2 THR   157      68.497  37.998  58.850  1.00  0.00           C  
ATOM   2443 HG21 THR   157      68.369  39.006  59.243  1.00  0.00           H  
ATOM   2444 HG22 THR   157      68.791  37.352  59.676  1.00  0.00           H  
ATOM   2445 HG23 THR   157      69.305  37.997  58.117  1.00  0.00           H  
ATOM   2446  OG1 THR   157      67.340  37.573  56.790  1.00  0.00           O  
ATOM   2447  HG1 THR   157      66.470  37.428  56.400  1.00  0.00           H  
ATOM   2448  C   THR   157      66.518  36.137  60.167  1.00  0.00           C  
ATOM   2449  O   THR   157      67.185  35.463  60.957  1.00  0.00           O  
ATOM   2450  N   PHE   158      65.483  36.878  60.559  1.00  0.00           N  
ATOM   2451  H   PHE   158      64.940  37.401  59.885  1.00  0.00           H  
ATOM   2452  CA  PHE   158      65.126  36.964  61.970  1.00  0.00           C  
ATOM   2453  HA  PHE   158      66.033  36.947  62.573  1.00  0.00           H  
ATOM   2454  CB  PHE   158      64.381  38.271  62.245  1.00  0.00           C  
ATOM   2455  HB2 PHE   158      63.483  38.306  61.627  1.00  0.00           H  
ATOM   2456  HB3 PHE   158      64.064  38.278  63.289  1.00  0.00           H  
ATOM   2457  CG  PHE   158      65.205  39.502  62.005  1.00  0.00           C  
ATOM   2458  CD1 PHE   158      66.502  39.587  62.476  1.00  0.00           C  
ATOM   2459  HD1 PHE   158      66.922  38.795  63.077  1.00  0.00           H  
ATOM   2460  CE1 PHE   158      67.258  40.717  62.258  1.00  0.00           C  
ATOM   2461  HE1 PHE   158      68.213  40.831  62.709  1.00  0.00           H  
ATOM   2462  CZ  PHE   158      66.723  41.780  61.566  1.00  0.00           C  
ATOM   2463  HZ  PHE   158      67.241  42.705  61.453  1.00  0.00           H  
ATOM   2464  CE2 PHE   158      65.431  41.711  61.093  1.00  0.00           C  
ATOM   2465  HE2 PHE   158      65.045  42.580  60.620  1.00  0.00           H  
ATOM   2466  CD2 PHE   158      64.678  40.576  61.312  1.00  0.00           C  
ATOM   2467  HD2 PHE   158      63.622  40.569  61.125  1.00  0.00           H  
ATOM   2468  C   PHE   158      64.281  35.774  62.401  1.00  0.00           C  
ATOM   2469  O   PHE   158      64.530  35.175  63.453  1.00  0.00           O  
ATOM   2470  N   GLY   159      63.282  35.421  61.600  1.00  0.00           N  
ATOM   2471  H   GLY   159      63.130  35.924  60.736  1.00  0.00           H  
ATOM   2472  CA  GLY   159      62.341  34.380  61.957  1.00  0.00           C  
ATOM   2473  HA2 GLY   159      62.378  33.599  61.200  1.00  0.00           H  
ATOM   2474  HA3 GLY   159      62.572  33.922  62.912  1.00  0.00           H  
ATOM   2475  C   GLY   159      60.929  34.918  62.028  1.00  0.00           C  
ATOM   2476  O   GLY   159      59.958  34.175  61.857  1.00  0.00           O  
ATOM   2477  N   VAL   160      60.805  36.220  62.284  1.00  0.00           N  
ATOM   2478  H   VAL   160      61.632  36.787  62.399  1.00  0.00           H  
ATOM   2479  CA  VAL   160      59.519  36.897  62.303  1.00  0.00           C  
ATOM   2480  HA  VAL   160      58.778  36.261  61.817  1.00  0.00           H  
ATOM   2481  CB  VAL   160      59.035  37.216  63.737  1.00  0.00           C  
ATOM   2482  HB  VAL   160      59.436  36.453  64.407  1.00  0.00           H  
ATOM   2483  CG1 VAL   160      59.542  38.571  64.193  1.00  0.00           C  
ATOM   2484 HG11 VAL   160      59.611  38.582  65.281  1.00  0.00           H  
ATOM   2485 HG12 VAL   160      60.492  38.774  63.720  1.00  0.00           H  
ATOM   2486 HG13 VAL   160      58.845  39.351  63.888  1.00  0.00           H  
ATOM   2487  CG2 VAL   160      57.519  37.144  63.818  1.00  0.00           C  
ATOM   2488 HG21 VAL   160      57.059  37.931  63.221  1.00  0.00           H  
ATOM   2489 HG22 VAL   160      57.173  36.175  63.455  1.00  0.00           H  
ATOM   2490 HG23 VAL   160      57.216  37.248  64.859  1.00  0.00           H  
ATOM   2491  C   VAL   160      59.640  38.168  61.475  1.00  0.00           C  
ATOM   2492  O   VAL   160      60.733  38.683  61.234  1.00  0.00           O  
ATOM   2493  N   ASP   161      58.490  38.669  61.035  1.00  0.00           N  
ATOM   2494  H   ASP   161      57.617  38.213  61.262  1.00  0.00           H  
ATOM   2495  CA  ASP   161      58.447  39.766  60.083  1.00  0.00           C  
ATOM   2496  HA  ASP   161      59.147  39.557  59.287  1.00  0.00           H  
ATOM   2497  CB  ASP   161      57.065  39.851  59.446  1.00  0.00           C  
ATOM   2498  HB2 ASP   161      56.559  38.896  59.538  1.00  0.00           H  
ATOM   2499  HB3 ASP   161      56.448  40.579  59.974  1.00  0.00           H  
ATOM   2500  CG  ASP   161      57.123  40.199  57.979  1.00  0.00           C  
ATOM   2501  OD1 ASP   161      57.837  41.158  57.622  1.00  0.00           O  
ATOM   2502  OD2 ASP   161      56.448  39.513  57.186  1.00  0.00           O  
ATOM   2503  C   ASP   161      58.799  41.087  60.758  1.00  0.00           C  
ATOM   2504  O   ASP   161      59.099  41.155  61.953  1.00  0.00           O  
ATOM   2505  N   GLU   162      58.782  42.148  59.949  1.00  0.00           N  
ATOM   2506  H   GLU   162      58.596  41.980  58.976  1.00  0.00           H  
ATOM   2507  CA  GLU   162      58.802  43.548  60.359  1.00  0.00           C  
ATOM   2508  HA  GLU   162      58.551  44.146  59.490  1.00  0.00           H  
ATOM   2509  CB  GLU   162      57.731  43.797  61.420  1.00  0.00           C  
ATOM   2510  HB2 GLU   162      57.790  43.098  62.247  1.00  0.00           H  
ATOM   2511  HB3 GLU   162      57.926  44.770  61.845  1.00  0.00           H  
ATOM   2512  CG  GLU   162      56.326  43.804  60.862  1.00  0.00           C  
ATOM   2513  HG2 GLU   162      56.262  42.962  60.173  1.00  0.00           H  
ATOM   2514  HG3 GLU   162      55.593  43.563  61.586  1.00  0.00           H  
ATOM   2515  CD  GLU   162      56.016  45.030  60.037  1.00  0.00           C  
ATOM   2516  OE1 GLU   162      56.803  45.998  60.058  1.00  0.00           O  
ATOM   2517  OE2 GLU   162      54.976  45.013  59.355  1.00  0.00           O  
ATOM   2518  C   GLU   162      60.171  43.970  60.877  1.00  0.00           C  
ATOM   2519  O   GLU   162      60.872  43.176  61.516  1.00  0.00           O  
ATOM   2520  N   PRO   163      60.589  45.206  60.612  1.00  0.00           N  
ATOM   2521  CD  PRO   163      59.965  46.193  59.719  1.00  0.00           C  
ATOM   2522  HD2 PRO   163      58.932  46.339  59.942  1.00  0.00           H  
ATOM   2523  HD3 PRO   163      60.125  45.925  58.674  1.00  0.00           H  
ATOM   2524  CG  PRO   163      60.681  47.452  60.066  1.00  0.00           C  
ATOM   2525  HG2 PRO   163      60.186  47.910  60.921  1.00  0.00           H  
ATOM   2526  HG3 PRO   163      60.701  48.145  59.224  1.00  0.00           H  
ATOM   2527  CB  PRO   163      62.043  47.056  60.494  1.00  0.00           C  
ATOM   2528  HB2 PRO   163      62.468  47.783  61.188  1.00  0.00           H  
ATOM   2529  HB3 PRO   163      62.684  46.972  59.616  1.00  0.00           H  
ATOM   2530  CA  PRO   163      61.877  45.671  61.133  1.00  0.00           C  
ATOM   2531  HA  PRO   163      62.688  45.022  60.811  1.00  0.00           H  
ATOM   2532  C   PRO   163      61.873  45.763  62.649  1.00  0.00           C  
ATOM   2533  O   PRO   163      60.853  46.044  63.280  1.00  0.00           O  
ATOM   2534  N   SER   164      63.042  45.517  63.230  1.00  0.00           N  
ATOM   2535  H   SER   164      63.841  45.295  62.657  1.00  0.00           H  
ATOM   2536  CA  SER   164      63.238  45.629  64.666  1.00  0.00           C  
ATOM   2537  HA  SER   164      62.305  45.389  65.179  1.00  0.00           H  
ATOM   2538  CB  SER   164      64.283  44.612  65.134  1.00  0.00           C  
ATOM   2539  HB2 SER   164      64.499  44.747  66.194  1.00  0.00           H  
ATOM   2540  HB3 SER   164      63.874  43.618  64.968  1.00  0.00           H  
ATOM   2541  OG  SER   164      65.472  44.716  64.373  1.00  0.00           O  
ATOM   2542  HG  SER   164      65.319  44.334  63.507  1.00  0.00           H  
ATOM   2543  C   SER   164      63.649  47.030  65.092  1.00  0.00           C  
ATOM   2544  O   SER   164      63.876  47.258  66.284  1.00  0.00           O  
ATOM   2545  N   GLY   165      63.761  47.964  64.153  1.00  0.00           N  
ATOM   2546  H   GLY   165      63.567  47.728  63.191  1.00  0.00           H  
ATOM   2547  CA  GLY   165      64.093  49.339  64.454  1.00  0.00           C  
ATOM   2548  HA2 GLY   165      64.669  49.401  65.377  1.00  0.00           H  
ATOM   2549  HA3 GLY   165      64.725  49.715  63.651  1.00  0.00           H  
ATOM   2550  C   GLY   165      62.867  50.218  64.584  1.00  0.00           C  
ATOM   2551  O   GLY   165      61.741  49.745  64.750  1.00  0.00           O  
ATOM   2552  N   CYS   166      63.099  51.525  64.502  1.00  0.00           N  
ATOM   2553  H   CYS   166      64.040  51.863  64.348  1.00  0.00           H  
ATOM   2554  CA  CYS   166      62.030  52.507  64.613  1.00  0.00           C  
ATOM   2555  HA  CYS   166      61.146  52.105  64.130  1.00  0.00           H  
ATOM   2556  CB  CYS   166      61.714  52.828  66.077  1.00  0.00           C  
ATOM   2557  HB2 CYS   166      61.123  53.736  66.179  1.00  0.00           H  
ATOM   2558  HB3 CYS   166      61.098  52.012  66.458  1.00  0.00           H  
ATOM   2559  SG  CYS   166      63.162  52.925  67.153  1.00  0.00           S  
ATOM   2560  HG  CYS   166      63.516  51.627  67.047  1.00  0.00           H  
ATOM   2561  C   CYS   166      62.444  53.759  63.853  1.00  0.00           C  
ATOM   2562  O   CYS   166      63.403  53.752  63.081  1.00  0.00           O  
ATOM   2563  N   TYR   167      61.696  54.840  64.077  1.00  0.00           N  
ATOM   2564  H   TYR   167      60.886  54.802  64.680  1.00  0.00           H  
ATOM   2565  CA  TYR   167      62.031  56.106  63.435  1.00  0.00           C  
ATOM   2566  HA  TYR   167      62.680  55.950  62.574  1.00  0.00           H  
ATOM   2567  CB  TYR   167      60.764  56.802  62.937  1.00  0.00           C  
ATOM   2568  HB2 TYR   167      60.122  57.063  63.777  1.00  0.00           H  
ATOM   2569  HB3 TYR   167      61.050  57.720  62.439  1.00  0.00           H  
ATOM   2570  CG  TYR   167      59.997  56.022  61.892  1.00  0.00           C  
ATOM   2571  CD1 TYR   167      60.513  54.855  61.340  1.00  0.00           C  
ATOM   2572  HD1 TYR   167      61.504  54.502  61.554  1.00  0.00           H  
ATOM   2573  CE1 TYR   167      59.808  54.139  60.398  1.00  0.00           C  
ATOM   2574  HE1 TYR   167      60.233  53.242  59.972  1.00  0.00           H  
ATOM   2575  CZ  TYR   167      58.569  54.581  60.000  1.00  0.00           C  
ATOM   2576  OH  TYR   167      57.862  53.874  59.062  1.00  0.00           O  
ATOM   2577  HH  TYR   167      58.444  53.393  58.469  1.00  0.00           H  
ATOM   2578  CE2 TYR   167      58.030  55.728  60.536  1.00  0.00           C  
ATOM   2579  HE2 TYR   167      57.044  56.042  60.259  1.00  0.00           H  
ATOM   2580  CD2 TYR   167      58.742  56.439  61.478  1.00  0.00           C  
ATOM   2581  HD2 TYR   167      58.333  57.304  61.958  1.00  0.00           H  
ATOM   2582  C   TYR   167      62.800  57.014  64.388  1.00  0.00           C  
ATOM   2583  O   TYR   167      63.617  57.830  63.948  1.00  0.00           O  
ATOM   2584  N   ASP   168      62.548  56.884  65.695  1.00  0.00           N  
ATOM   2585  H   ASP   168      61.862  56.218  66.016  1.00  0.00           H  
ATOM   2586  CA  ASP   168      63.431  57.497  66.680  1.00  0.00           C  
ATOM   2587  HA  ASP   168      63.434  58.578  66.531  1.00  0.00           H  
ATOM   2588  CB  ASP   168      62.925  57.208  68.093  1.00  0.00           C  
ATOM   2589  HB2 ASP   168      62.976  56.133  68.277  1.00  0.00           H  
ATOM   2590  HB3 ASP   168      63.574  57.711  68.812  1.00  0.00           H  
ATOM   2591  CG  ASP   168      61.501  57.677  68.312  1.00  0.00           C  
ATOM   2592  OD1 ASP   168      61.008  58.488  67.499  1.00  0.00           O  
ATOM   2593  OD2 ASP   168      60.874  57.234  69.296  1.00  0.00           O  
ATOM   2594  C   ASP   168      64.854  56.989  66.511  1.00  0.00           C  
ATOM   2595  O   ASP   168      65.814  57.704  66.822  1.00  0.00           O  
ATOM   2596  N   ASP   169      64.996  55.761  66.009  1.00  0.00           N  
ATOM   2597  H   ASP   169      64.178  55.210  65.798  1.00  0.00           H  
ATOM   2598  CA  ASP   169      66.296  55.232  65.614  1.00  0.00           C  
ATOM   2599  HA  ASP   169      66.902  55.080  66.509  1.00  0.00           H  
ATOM   2600  CB  ASP   169      66.081  53.874  64.933  1.00  0.00           C  
ATOM   2601  HB2 ASP   169      65.599  53.180  65.620  1.00  0.00           H  
ATOM   2602  HB3 ASP   169      65.450  54.038  64.075  1.00  0.00           H  
ATOM   2603  CG  ASP   169      67.355  53.250  64.400  1.00  0.00           C  
ATOM   2604  OD1 ASP   169      68.449  53.800  64.611  1.00  0.00           O  
ATOM   2605  OD2 ASP   169      67.254  52.182  63.762  1.00  0.00           O  
ATOM   2606  C   ASP   169      67.025  56.213  64.702  1.00  0.00           C  
ATOM   2607  O   ASP   169      68.209  56.503  64.908  1.00  0.00           O  
ATOM   2608  N   ILE   170      66.317  56.767  63.715  1.00  0.00           N  
ATOM   2609  H   ILE   170      65.347  56.522  63.585  1.00  0.00           H  
ATOM   2610  CA  ILE   170      66.925  57.742  62.811  1.00  0.00           C  
ATOM   2611  HA  ILE   170      67.760  57.259  62.300  1.00  0.00           H  
ATOM   2612  CB  ILE   170      65.903  58.208  61.758  1.00  0.00           C  
ATOM   2613  HB  ILE   170      65.031  58.622  62.250  1.00  0.00           H  
ATOM   2614  CG2 ILE   170      66.477  59.342  60.919  1.00  0.00           C  
ATOM   2615 HG21 ILE   170      65.759  59.694  60.181  1.00  0.00           H  
ATOM   2616 HG22 ILE   170      66.702  60.207  61.543  1.00  0.00           H  
ATOM   2617 HG23 ILE   170      67.389  59.017  60.419  1.00  0.00           H  
ATOM   2618  CG1 ILE   170      65.476  57.041  60.868  1.00  0.00           C  
ATOM   2619 HG12 ILE   170      66.422  56.769  60.452  1.00  0.00           H  
ATOM   2620 HG13 ILE   170      65.074  56.228  61.473  1.00  0.00           H  
ATOM   2621  CD1 ILE   170      64.449  57.422  59.824  1.00  0.00           C  
ATOM   2622 HD11 ILE   170      64.044  56.513  59.377  1.00  0.00           H  
ATOM   2623 HD12 ILE   170      63.631  57.978  60.284  1.00  0.00           H  
ATOM   2624 HD13 ILE   170      64.903  58.015  59.030  1.00  0.00           H  
ATOM   2625  C   ILE   170      67.481  58.919  63.601  1.00  0.00           C  
ATOM   2626  O   ILE   170      68.582  59.411  63.324  1.00  0.00           O  
ATOM   2627  N   GLU   171      66.734  59.381  64.607  1.00  0.00           N  
ATOM   2628  H   GLU   171      65.866  58.928  64.852  1.00  0.00           H  
ATOM   2629  CA  GLU   171      67.172  60.537  65.380  1.00  0.00           C  
ATOM   2630  HA  GLU   171      67.524  61.306  64.692  1.00  0.00           H  
ATOM   2631  CB  GLU   171      65.998  61.120  66.169  1.00  0.00           C  
ATOM   2632  HB2 GLU   171      65.652  60.364  66.875  1.00  0.00           H  
ATOM   2633  HB3 GLU   171      66.331  61.974  66.759  1.00  0.00           H  
ATOM   2634  CG  GLU   171      64.808  61.534  65.311  1.00  0.00           C  
ATOM   2635  HG2 GLU   171      64.528  60.733  64.626  1.00  0.00           H  
ATOM   2636  HG3 GLU   171      63.959  61.703  65.976  1.00  0.00           H  
ATOM   2637  CD  GLU   171      65.050  62.816  64.532  1.00  0.00           C  
ATOM   2638  OE1 GLU   171      66.112  63.446  64.719  1.00  0.00           O  
ATOM   2639  OE2 GLU   171      64.172  63.195  63.729  1.00  0.00           O  
ATOM   2640  C   GLU   171      68.318  60.208  66.326  1.00  0.00           C  
ATOM   2641  O   GLU   171      68.911  61.126  66.900  1.00  0.00           O  
ATOM   2642  N   LEU   172      68.643  58.927  66.506  1.00  0.00           N  
ATOM   2643  H   LEU   172      68.130  58.209  66.011  1.00  0.00           H  
ATOM   2644  CA  LEU   172      69.728  58.513  67.387  1.00  0.00           C  
ATOM   2645  HA  LEU   172      70.198  59.382  67.845  1.00  0.00           H  
ATOM   2646  CB  LEU   172      69.201  57.617  68.507  1.00  0.00           C  
ATOM   2647  HB2 LEU   172      68.349  57.058  68.116  1.00  0.00           H  
ATOM   2648  HB3 LEU   172      69.917  56.854  68.799  1.00  0.00           H  
ATOM   2649  CG  LEU   172      68.769  58.258  69.831  1.00  0.00           C  
ATOM   2650  HG  LEU   172      68.260  57.490  70.415  1.00  0.00           H  
ATOM   2651  CD1 LEU   172      69.984  58.714  70.630  1.00  0.00           C  
ATOM   2652 HD11 LEU   172      69.662  59.096  71.599  1.00  0.00           H  
ATOM   2653 HD12 LEU   172      70.660  57.874  70.792  1.00  0.00           H  
ATOM   2654 HD13 LEU   172      70.516  59.503  70.097  1.00  0.00           H  
ATOM   2655  CD2 LEU   172      67.795  59.410  69.622  1.00  0.00           C  
ATOM   2656 HD21 LEU   172      67.363  59.697  70.581  1.00  0.00           H  
ATOM   2657 HD22 LEU   172      68.308  60.274  69.206  1.00  0.00           H  
ATOM   2658 HD23 LEU   172      66.989  59.103  68.954  1.00  0.00           H  
ATOM   2659  C   LEU   172      70.839  57.802  66.621  1.00  0.00           C  
ATOM   2660  O   LEU   172      71.506  56.917  67.161  1.00  0.00           O  
ATOM   2661  N   THR   173      71.057  58.188  65.367  1.00  0.00           N  
ATOM   2662  H   THR   173      70.475  58.912  64.969  1.00  0.00           H  
ATOM   2663  CA  THR   173      71.998  57.516  64.484  1.00  0.00           C  
ATOM   2664  HA  THR   173      72.475  56.693  65.016  1.00  0.00           H  
ATOM   2665  CB  THR   173      71.281  56.930  63.264  1.00  0.00           C  
ATOM   2666  HB  THR   173      70.931  57.740  62.629  1.00  0.00           H  
ATOM   2667  CG2 THR   173      72.208  56.022  62.479  1.00  0.00           C  
ATOM   2668 HG21 THR   173      71.638  55.333  61.891  1.00  0.00           H  
ATOM   2669 HG22 THR   173      72.751  56.640  61.786  1.00  0.00           H  
ATOM   2670 HG23 THR   173      72.888  55.487  63.132  1.00  0.00           H  
ATOM   2671  OG1 THR   173      70.128  56.193  63.692  1.00  0.00           O  
ATOM   2672  HG1 THR   173      69.533  56.748  64.208  1.00  0.00           H  
ATOM   2673  C   THR   173      73.080  58.481  64.024  1.00  0.00           C  
ATOM   2674  O   THR   173      72.828  59.678  63.851  1.00  0.00           O  
ATOM   2675  N   ASP   174      74.288  57.950  63.829  1.00  0.00           N  
ATOM   2676  H   ASP   174      74.437  56.972  64.027  1.00  0.00           H  
ATOM   2677  CA  ASP   174      75.416  58.720  63.331  1.00  0.00           C  
ATOM   2678  HA  ASP   174      75.191  59.785  63.399  1.00  0.00           H  
ATOM   2679  CB  ASP   174      76.652  58.471  64.205  1.00  0.00           C  
ATOM   2680  HB2 ASP   174      76.963  57.431  64.092  1.00  0.00           H  
ATOM   2681  HB3 ASP   174      77.458  59.097  63.871  1.00  0.00           H  
ATOM   2682  CG  ASP   174      76.391  58.734  65.678  1.00  0.00           C  
ATOM   2683  OD1 ASP   174      75.245  58.526  66.130  1.00  0.00           O  
ATOM   2684  OD2 ASP   174      77.333  59.148  66.384  1.00  0.00           O  
ATOM   2685  C   ASP   174      75.752  58.420  61.876  1.00  0.00           C  
ATOM   2686  O   ASP   174      76.741  58.953  61.364  1.00  0.00           O  
ATOM   2687  N   THR   175      74.972  57.580  61.198  1.00  0.00           N  
ATOM   2688  H   THR   175      74.225  57.099  61.672  1.00  0.00           H  
ATOM   2689  CA  THR   175      75.232  57.268  59.791  1.00  0.00           C  
ATOM   2690  HA  THR   175      75.549  58.174  59.271  1.00  0.00           H  
ATOM   2691  CB  THR   175      76.330  56.216  59.652  1.00  0.00           C  
ATOM   2692  HB  THR   175      76.110  55.353  60.266  1.00  0.00           H  
ATOM   2693  CG2 THR   175      76.452  55.764  58.206  1.00  0.00           C  
ATOM   2694 HG21 THR   175      77.321  55.112  58.107  1.00  0.00           H  
ATOM   2695 HG22 THR   175      75.574  55.199  57.894  1.00  0.00           H  
ATOM   2696 HG23 THR   175      76.580  56.628  57.552  1.00  0.00           H  
ATOM   2697  OG1 THR   175      77.579  56.775  60.072  1.00  0.00           O  
ATOM   2698  HG1 THR   175      77.709  57.602  59.593  1.00  0.00           H  
ATOM   2699  C   THR   175      73.944  56.778  59.151  1.00  0.00           C  
ATOM   2700  O   THR   175      73.441  55.713  59.516  1.00  0.00           O  
ATOM   2701  N   ILE   176      73.426  57.533  58.188  1.00  0.00           N  
ATOM   2702  H   ILE   176      73.905  58.377  57.909  1.00  0.00           H  
ATOM   2703  CA  ILE   176      72.203  57.191  57.473  1.00  0.00           C  
ATOM   2704  HA  ILE   176      71.766  56.302  57.923  1.00  0.00           H  
ATOM   2705  CB  ILE   176      71.178  58.333  57.501  1.00  0.00           C  
ATOM   2706  HB  ILE   176      71.360  59.001  56.658  1.00  0.00           H  
ATOM   2707  CG2 ILE   176      69.774  57.787  57.387  1.00  0.00           C  
ATOM   2708 HG21 ILE   176      69.119  58.153  58.175  1.00  0.00           H  
ATOM   2709 HG22 ILE   176      69.357  58.107  56.432  1.00  0.00           H  
ATOM   2710 HG23 ILE   176      69.764  56.701  57.390  1.00  0.00           H  
ATOM   2711  CG1 ILE   176      71.325  59.188  58.763  1.00  0.00           C  
ATOM   2712 HG12 ILE   176      72.322  59.613  58.817  1.00  0.00           H  
ATOM   2713 HG13 ILE   176      70.653  60.043  58.685  1.00  0.00           H  
ATOM   2714  CD1 ILE   176      70.996  58.469  60.045  1.00  0.00           C  
ATOM   2715 HD11 ILE   176      71.524  58.966  60.860  1.00  0.00           H  
ATOM   2716 HD12 ILE   176      69.925  58.520  60.248  1.00  0.00           H  
ATOM   2717 HD13 ILE   176      71.311  57.433  60.010  1.00  0.00           H  
ATOM   2718  C   ILE   176      72.602  56.867  56.043  1.00  0.00           C  
ATOM   2719  O   ILE   176      73.215  57.703  55.368  1.00  0.00           O  
ATOM   2720  N   ILE   177      72.262  55.673  55.566  1.00  0.00           N  
ATOM   2721  H   ILE   177      71.770  55.009  56.150  1.00  0.00           H  
ATOM   2722  CA  ILE   177      72.563  55.300  54.187  1.00  0.00           C  
ATOM   2723  HA  ILE   177      72.823  56.189  53.611  1.00  0.00           H  
ATOM   2724  CB  ILE   177      73.749  54.331  54.091  1.00  0.00           C  
ATOM   2725  HB  ILE   177      74.608  54.805  54.570  1.00  0.00           H  
ATOM   2726  CG2 ILE   177      73.467  53.034  54.821  1.00  0.00           C  
ATOM   2727 HG21 ILE   177      74.377  52.504  55.002  1.00  0.00           H  
ATOM   2728 HG22 ILE   177      73.110  53.243  55.808  1.00  0.00           H  
ATOM   2729 HG23 ILE   177      72.763  52.408  54.275  1.00  0.00           H  
ATOM   2730  CG1 ILE   177      74.105  54.075  52.628  1.00  0.00           C  
ATOM   2731 HG12 ILE   177      73.214  53.708  52.120  1.00  0.00           H  
ATOM   2732 HG13 ILE   177      74.379  54.966  52.094  1.00  0.00           H  
ATOM   2733  CD1 ILE   177      75.108  52.979  52.442  1.00  0.00           C  
ATOM   2734 HD11 ILE   177      75.217  52.782  51.376  1.00  0.00           H  
ATOM   2735 HD12 ILE   177      76.058  53.297  52.867  1.00  0.00           H  
ATOM   2736 HD13 ILE   177      74.807  52.074  52.915  1.00  0.00           H  
ATOM   2737  C   ILE   177      71.307  54.705  53.564  1.00  0.00           C  
ATOM   2738  O   ILE   177      70.621  53.892  54.194  1.00  0.00           O  
ATOM   2739  N   THR   178      70.986  55.135  52.346  1.00  0.00           N  
ATOM   2740  H   THR   178      71.586  55.807  51.887  1.00  0.00           H  
ATOM   2741  CA  THR   178      69.849  54.620  51.595  1.00  0.00           C  
ATOM   2742  HA  THR   178      69.261  53.947  52.220  1.00  0.00           H  
ATOM   2743  CB  THR   178      68.928  55.754  51.146  1.00  0.00           C  
ATOM   2744  HB  THR   178      67.951  55.338  50.901  1.00  0.00           H  
ATOM   2745  CG2 THR   178      68.783  56.789  52.244  1.00  0.00           C  
ATOM   2746 HG21 THR   178      67.931  57.426  52.008  1.00  0.00           H  
ATOM   2747 HG22 THR   178      68.598  56.300  53.197  1.00  0.00           H  
ATOM   2748 HG23 THR   178      69.675  57.413  52.319  1.00  0.00           H  
ATOM   2749  OG1 THR   178      69.473  56.384  49.980  1.00  0.00           O  
ATOM   2750  HG1 THR   178      70.355  56.700  50.196  1.00  0.00           H  
ATOM   2751  C   THR   178      70.373  53.844  50.392  1.00  0.00           C  
ATOM   2752  O   THR   178      71.076  54.406  49.546  1.00  0.00           O  
ATOM   2753  N   TRP   179      70.031  52.564  50.318  1.00  0.00           N  
ATOM   2754  H   TRP   179      69.455  52.164  51.045  1.00  0.00           H  
ATOM   2755  CA  TRP   179      70.566  51.649  49.312  1.00  0.00           C  
ATOM   2756  HA  TRP   179      71.545  51.995  48.979  1.00  0.00           H  
ATOM   2757  CB  TRP   179      70.749  50.276  49.935  1.00  0.00           C  
ATOM   2758  HB2 TRP   179      69.933  50.034  50.616  1.00  0.00           H  
ATOM   2759  HB3 TRP   179      70.758  49.549  49.142  1.00  0.00           H  
ATOM   2760  CG  TRP   179      72.063  50.073  50.596  1.00  0.00           C  
ATOM   2761  CD1 TRP   179      72.418  50.460  51.851  1.00  0.00           C  
ATOM   2762  HD1 TRP   179      71.784  51.018  52.524  1.00  0.00           H  
ATOM   2763  NE1 TRP   179      73.708  50.076  52.118  1.00  0.00           N  
ATOM   2764  HE1 TRP   179      74.270  50.507  52.816  1.00  0.00           H  
ATOM   2765  CE2 TRP   179      74.203  49.406  51.031  1.00  0.00           C  
ATOM   2766  CZ2 TRP   179      75.448  48.825  50.828  1.00  0.00           C  
ATOM   2767  HZ2 TRP   179      76.204  48.857  51.597  1.00  0.00           H  
ATOM   2768  CH2 TRP   179      75.666  48.209  49.628  1.00  0.00           C  
ATOM   2769  HH2 TRP   179      76.604  47.708  49.452  1.00  0.00           H  
ATOM   2770  CZ3 TRP   179      74.679  48.162  48.638  1.00  0.00           C  
ATOM   2771  HZ3 TRP   179      74.878  47.660  47.705  1.00  0.00           H  
ATOM   2772  CE3 TRP   179      73.442  48.734  48.840  1.00  0.00           C  
ATOM   2773  HE3 TRP   179      72.687  48.687  48.069  1.00  0.00           H  
ATOM   2774  CD2 TRP   179      73.189  49.375  50.057  1.00  0.00           C  
ATOM   2775  C   TRP   179      69.673  51.571  48.081  1.00  0.00           C  
ATOM   2776  O   TRP   179      69.322  50.491  47.608  1.00  0.00           O  
ATOM   2777  N   GLY   180      69.304  52.727  47.544  1.00  0.00           N  
ATOM   2778  H   GLY   180      69.647  53.592  47.940  1.00  0.00           H  
ATOM   2779  CA  GLY   180      68.442  52.796  46.383  1.00  0.00           C  
ATOM   2780  HA2 GLY   180      68.774  53.579  45.709  1.00  0.00           H  
ATOM   2781  HA3 GLY   180      68.472  51.862  45.821  1.00  0.00           H  
ATOM   2782  C   GLY   180      67.011  53.083  46.781  1.00  0.00           C  
ATOM   2783  O   GLY   180      66.246  52.167  47.094  1.00  0.00           O  
ATOM   2784  N   ALA   181      66.640  54.361  46.747  1.00  0.00           N  
ATOM   2785  H   ALA   181      67.314  55.067  46.487  1.00  0.00           H  
ATOM   2786  CA  ALA   181      65.306  54.805  47.127  1.00  0.00           C  
ATOM   2787  HA  ALA   181      64.573  54.212  46.578  1.00  0.00           H  
ATOM   2788  CB  ALA   181      65.069  54.603  48.623  1.00  0.00           C  
ATOM   2789  HB1 ALA   181      64.062  54.933  48.880  1.00  0.00           H  
ATOM   2790  HB2 ALA   181      65.191  53.556  48.892  1.00  0.00           H  
ATOM   2791  HB3 ALA   181      65.791  55.190  49.193  1.00  0.00           H  
ATOM   2792  C   ALA   181      65.132  56.269  46.756  1.00  0.00           C  
ATOM   2793  O   ALA   181      65.989  57.096  47.082  1.00  0.00           O  
ATOM   2794  N   ASN   182      64.033  56.608  46.086  1.00  0.00           N  
ATOM   2795  H   ASN   182      63.353  55.905  45.839  1.00  0.00           H  
ATOM   2796  CA  ASN   182      63.762  57.997  45.720  1.00  0.00           C  
ATOM   2797  HA  ASN   182      64.718  58.468  45.506  1.00  0.00           H  
ATOM   2798  CB  ASN   182      62.919  58.051  44.455  1.00  0.00           C  
ATOM   2799  HB2 ASN   182      63.199  57.209  43.820  1.00  0.00           H  
ATOM   2800  HB3 ASN   182      61.860  57.948  44.651  1.00  0.00           H  
ATOM   2801  CG  ASN   182      63.181  59.294  43.636  1.00  0.00           C  
ATOM   2802  OD1 ASN   182      64.029  60.111  43.986  1.00  0.00           O  
ATOM   2803  ND2 ASN   182      62.449  59.447  42.542  1.00  0.00           N  
ATOM   2804 HD21 ASN   182      61.691  58.830  42.296  1.00  0.00           H  
ATOM   2805 HD22 ASN   182      62.692  60.206  41.960  1.00  0.00           H  
ATOM   2806  C   ASN   182      63.082  58.723  46.886  1.00  0.00           C  
ATOM   2807  O   ASN   182      61.997  59.288  46.766  1.00  0.00           O  
ATOM   2808  N   MET   183      63.773  58.715  48.031  1.00  0.00           N  
ATOM   2809  H   MET   183      64.692  58.296  48.063  1.00  0.00           H  
ATOM   2810  CA  MET   183      63.179  59.190  49.278  1.00  0.00           C  
ATOM   2811  HA  MET   183      62.314  58.567  49.511  1.00  0.00           H  
ATOM   2812  CB  MET   183      64.192  59.065  50.409  1.00  0.00           C  
ATOM   2813  HB2 MET   183      65.150  59.499  50.119  1.00  0.00           H  
ATOM   2814  HB3 MET   183      63.806  59.635  51.253  1.00  0.00           H  
ATOM   2815  CG  MET   183      64.388  57.654  50.879  1.00  0.00           C  
ATOM   2816  HG2 MET   183      63.486  57.074  50.678  1.00  0.00           H  
ATOM   2817  HG3 MET   183      65.217  57.210  50.328  1.00  0.00           H  
ATOM   2818  SD  MET   183      64.713  57.562  52.638  1.00  0.00           S  
ATOM   2819  CE  MET   183      65.067  55.823  52.770  1.00  0.00           C  
ATOM   2820  HE1 MET   183      65.167  55.561  53.822  1.00  0.00           H  
ATOM   2821  HE2 MET   183      64.253  55.251  52.326  1.00  0.00           H  
ATOM   2822  HE3 MET   183      65.995  55.597  52.247  1.00  0.00           H  
ATOM   2823  C   MET   183      62.692  60.625  49.175  1.00  0.00           C  
ATOM   2824  O   MET   183      61.684  60.984  49.792  1.00  0.00           O  
ATOM   2825  N   ALA   184      63.384  61.463  48.404  1.00  0.00           N  
ATOM   2826  H   ALA   184      64.207  61.147  47.911  1.00  0.00           H  
ATOM   2827  CA  ALA   184      62.908  62.820  48.185  1.00  0.00           C  
ATOM   2828  HA  ALA   184      62.699  63.281  49.151  1.00  0.00           H  
ATOM   2829  CB  ALA   184      63.986  63.654  47.495  1.00  0.00           C  
ATOM   2830  HB1 ALA   184      63.618  64.656  47.274  1.00  0.00           H  
ATOM   2831  HB2 ALA   184      64.865  63.730  48.130  1.00  0.00           H  
ATOM   2832  HB3 ALA   184      64.273  63.148  46.578  1.00  0.00           H  
ATOM   2833  C   ALA   184      61.627  62.855  47.368  1.00  0.00           C  
ATOM   2834  O   ALA   184      61.064  63.937  47.173  1.00  0.00           O  
ATOM   2835  N   GLU   185      61.164  61.705  46.881  1.00  0.00           N  
ATOM   2836  H   GLU   185      61.666  60.874  47.104  1.00  0.00           H  
ATOM   2837  CA  GLU   185      59.927  61.611  46.128  1.00  0.00           C  
ATOM   2838  HA  GLU   185      59.440  62.571  46.145  1.00  0.00           H  
ATOM   2839  CB  GLU   185      60.224  61.284  44.655  1.00  0.00           C  
ATOM   2840  HB2 GLU   185      60.651  60.284  44.617  1.00  0.00           H  
ATOM   2841  HB3 GLU   185      59.310  61.234  44.072  1.00  0.00           H  
ATOM   2842  CG  GLU   185      61.226  62.210  43.992  1.00  0.00           C  
ATOM   2843  HG2 GLU   185      61.099  63.216  44.396  1.00  0.00           H  
ATOM   2844  HG3 GLU   185      62.234  61.887  44.230  1.00  0.00           H  
ATOM   2845  CD  GLU   185      61.021  62.297  42.493  1.00  0.00           C  
ATOM   2846  OE1 GLU   185      60.060  62.966  42.060  1.00  0.00           O  
ATOM   2847  OE2 GLU   185      61.817  61.689  41.748  1.00  0.00           O  
ATOM   2848  C   GLU   185      58.952  60.576  46.670  1.00  0.00           C  
ATOM   2849  O   GLU   185      57.762  60.651  46.345  1.00  0.00           O  
ATOM   2850  N   MET   186      59.409  59.623  47.479  1.00  0.00           N  
ATOM   2851  H   MET   186      60.388  59.609  47.722  1.00  0.00           H  
ATOM   2852  CA  MET   186      58.566  58.534  47.957  1.00  0.00           C  
ATOM   2853  HA  MET   186      57.618  58.542  47.419  1.00  0.00           H  
ATOM   2854  CB  MET   186      59.231  57.195  47.647  1.00  0.00           C  
ATOM   2855  HB2 MET   186      60.016  57.023  48.386  1.00  0.00           H  
ATOM   2856  HB3 MET   186      58.506  56.383  47.730  1.00  0.00           H  
ATOM   2857  CG  MET   186      59.893  57.181  46.295  1.00  0.00           C  
ATOM   2858  HG2 MET   186      60.301  58.121  45.985  1.00  0.00           H  
ATOM   2859  HG3 MET   186      60.701  56.450  46.325  1.00  0.00           H  
ATOM   2860  SD  MET   186      58.774  56.695  44.980  1.00  0.00           S  
ATOM   2861  CE  MET   186      58.419  58.274  44.228  1.00  0.00           C  
ATOM   2862  HE1 MET   186      57.713  58.180  43.415  1.00  0.00           H  
ATOM   2863  HE2 MET   186      57.937  58.896  44.959  1.00  0.00           H  
ATOM   2864  HE3 MET   186      59.335  58.729  43.860  1.00  0.00           H  
ATOM   2865  C   MET   186      58.246  58.615  49.441  1.00  0.00           C  
ATOM   2866  O   MET   186      57.088  58.437  49.827  1.00  0.00           O  
ATOM   2867  N   HIE   187      59.240  58.868  50.288  1.00  0.00           N  
ATOM   2868  H   HIE   187      60.172  59.004  49.927  1.00  0.00           H  
ATOM   2869  CA  HIE   187      59.033  59.078  51.721  1.00  0.00           C  
ATOM   2870  HA  HIE   187      57.977  58.991  51.973  1.00  0.00           H  
ATOM   2871  CB  HIE   187      59.787  58.037  52.544  1.00  0.00           C  
ATOM   2872  HB2 HIE   187      60.860  58.141  52.375  1.00  0.00           H  
ATOM   2873  HB3 HIE   187      59.575  58.214  53.598  1.00  0.00           H  
ATOM   2874  CG  HIE   187      59.407  56.620  52.240  1.00  0.00           C  
ATOM   2875  ND1 HIE   187      58.429  56.285  51.331  1.00  0.00           N  
ATOM   2876  CE1 HIE   187      58.314  54.970  51.274  1.00  0.00           C  
ATOM   2877  HE1 HIE   187      57.662  54.429  50.608  1.00  0.00           H  
ATOM   2878  NE2 HIE   187      59.182  54.439  52.114  1.00  0.00           N  
ATOM   2879  HE2 HIE   187      59.293  53.450  52.288  1.00  0.00           H  
ATOM   2880  CD2 HIE   187      59.879  55.450  52.731  1.00  0.00           C  
ATOM   2881  HD2 HIE   187      60.648  55.344  53.461  1.00  0.00           H  
ATOM   2882  C   HIE   187      59.482  60.489  52.094  1.00  0.00           C  
ATOM   2883  O   HIE   187      60.468  60.663  52.819  1.00  0.00           O  
ATOM   2884  N   PRO   188      58.780  61.521  51.609  1.00  0.00           N  
ATOM   2885  CD  PRO   188      57.543  61.519  50.813  1.00  0.00           C  
ATOM   2886  HD2 PRO   188      56.672  61.499  51.469  1.00  0.00           H  
ATOM   2887  HD3 PRO   188      57.486  60.750  50.067  1.00  0.00           H  
ATOM   2888  CG  PRO   188      57.632  62.824  50.090  1.00  0.00           C  
ATOM   2889  HG2 PRO   188      56.652  63.162  49.751  1.00  0.00           H  
ATOM   2890  HG3 PRO   188      58.318  62.730  49.246  1.00  0.00           H  
ATOM   2891  CB  PRO   188      58.209  63.746  51.109  1.00  0.00           C  
ATOM   2892  HB2 PRO   188      57.426  64.045  51.807  1.00  0.00           H  
ATOM   2893  HB3 PRO   188      58.656  64.625  50.644  1.00  0.00           H  
ATOM   2894  CA  PRO   188      59.267  62.896  51.830  1.00  0.00           C  
ATOM   2895  HA  PRO   188      60.228  63.013  51.325  1.00  0.00           H  
ATOM   2896  C   PRO   188      59.407  63.279  53.295  1.00  0.00           C  
ATOM   2897  O   PRO   188      60.344  64.002  53.649  1.00  0.00           O  
ATOM   2898  N   ILE   189      58.503  62.819  54.160  1.00  0.00           N  
ATOM   2899  H   ILE   189      57.753  62.220  53.847  1.00  0.00           H  
ATOM   2900  CA  ILE   189      58.617  63.130  55.585  1.00  0.00           C  
ATOM   2901  HA  ILE   189      58.765  64.204  55.708  1.00  0.00           H  
ATOM   2902  CB  ILE   189      57.338  62.724  56.340  1.00  0.00           C  
ATOM   2903  HB  ILE   189      56.876  61.883  55.819  1.00  0.00           H  
ATOM   2904  CG2 ILE   189      57.663  62.259  57.749  1.00  0.00           C  
ATOM   2905 HG21 ILE   189      56.731  61.989  58.223  1.00  0.00           H  
ATOM   2906 HG22 ILE   189      58.263  61.350  57.756  1.00  0.00           H  
ATOM   2907 HG23 ILE   189      58.149  63.049  58.325  1.00  0.00           H  
ATOM   2908  CG1 ILE   189      56.330  63.880  56.387  1.00  0.00           C  
ATOM   2909 HG12 ILE   189      55.364  63.491  56.708  1.00  0.00           H  
ATOM   2910 HG13 ILE   189      56.661  64.599  57.137  1.00  0.00           H  
ATOM   2911  CD1 ILE   189      56.134  64.638  55.092  1.00  0.00           C  
ATOM   2912 HD11 ILE   189      55.307  65.338  55.215  1.00  0.00           H  
ATOM   2913 HD12 ILE   189      57.026  65.204  54.824  1.00  0.00           H  
ATOM   2914 HD13 ILE   189      55.888  63.928  54.303  1.00  0.00           H  
ATOM   2915  C   ILE   189      59.855  62.465  56.172  1.00  0.00           C  
ATOM   2916  O   ILE   189      60.605  63.076  56.941  1.00  0.00           O  
ATOM   2917  N   LEU   190      60.094  61.205  55.810  1.00  0.00           N  
ATOM   2918  H   LEU   190      59.486  60.736  55.154  1.00  0.00           H  
ATOM   2919  CA  LEU   190      61.269  60.501  56.314  1.00  0.00           C  
ATOM   2920  HA  LEU   190      61.272  60.574  57.402  1.00  0.00           H  
ATOM   2921  CB  LEU   190      61.178  59.023  55.934  1.00  0.00           C  
ATOM   2922  HB2 LEU   190      60.137  58.740  56.108  1.00  0.00           H  
ATOM   2923  HB3 LEU   190      61.346  58.924  54.862  1.00  0.00           H  
ATOM   2924  CG  LEU   190      62.055  58.020  56.678  1.00  0.00           C  
ATOM   2925  HG  LEU   190      62.326  58.432  57.651  1.00  0.00           H  
ATOM   2926  CD1 LEU   190      61.276  56.741  56.909  1.00  0.00           C  
ATOM   2927 HD11 LEU   190      61.942  55.974  57.302  1.00  0.00           H  
ATOM   2928 HD12 LEU   190      60.492  56.923  57.646  1.00  0.00           H  
ATOM   2929 HD13 LEU   190      60.807  56.408  55.985  1.00  0.00           H  
ATOM   2930  CD2 LEU   190      63.322  57.739  55.898  1.00  0.00           C  
ATOM   2931 HD21 LEU   190      63.961  57.062  56.466  1.00  0.00           H  
ATOM   2932 HD22 LEU   190      63.072  57.273  54.946  1.00  0.00           H  
ATOM   2933 HD23 LEU   190      63.874  58.661  55.719  1.00  0.00           H  
ATOM   2934  C   LEU   190      62.554  61.130  55.784  1.00  0.00           C  
ATOM   2935  O   LEU   190      63.555  61.238  56.508  1.00  0.00           O  
ATOM   2936  N   TRP   191      62.542  61.557  54.520  1.00  0.00           N  
ATOM   2937  H   TRP   191      61.700  61.490  53.967  1.00  0.00           H  
ATOM   2938  CA  TRP   191      63.691  62.264  53.967  1.00  0.00           C  
ATOM   2939  HA  TRP   191      64.563  61.643  54.139  1.00  0.00           H  
ATOM   2940  CB  TRP   191      63.504  62.499  52.468  1.00  0.00           C  
ATOM   2941  HB2 TRP   191      63.078  61.602  52.025  1.00  0.00           H  
ATOM   2942  HB3 TRP   191      62.792  63.310  52.309  1.00  0.00           H  
ATOM   2943  CG  TRP   191      64.785  62.800  51.739  1.00  0.00           C  
ATOM   2944  CD1 TRP   191      65.013  63.841  50.887  1.00  0.00           C  
ATOM   2945  HD1 TRP   191      64.286  64.594  50.618  1.00  0.00           H  
ATOM   2946  NE1 TRP   191      66.301  63.792  50.414  1.00  0.00           N  
ATOM   2947  HE1 TRP   191      66.686  64.445  49.747  1.00  0.00           H  
ATOM   2948  CE2 TRP   191      66.932  62.705  50.957  1.00  0.00           C  
ATOM   2949  CZ2 TRP   191      68.232  62.243  50.782  1.00  0.00           C  
ATOM   2950  HZ2 TRP   191      68.943  62.776  50.176  1.00  0.00           H  
ATOM   2951  CH2 TRP   191      68.596  61.116  51.464  1.00  0.00           C  
ATOM   2952  HH2 TRP   191      69.601  60.735  51.355  1.00  0.00           H  
ATOM   2953  CZ3 TRP   191      67.701  60.446  52.303  1.00  0.00           C  
ATOM   2954  HZ3 TRP   191      68.029  59.568  52.837  1.00  0.00           H  
ATOM   2955  CE3 TRP   191      66.413  60.901  52.477  1.00  0.00           C  
ATOM   2956  HE3 TRP   191      65.737  60.350  53.110  1.00  0.00           H  
ATOM   2957  CD2 TRP   191      66.008  62.054  51.797  1.00  0.00           C  
ATOM   2958  C   TRP   191      63.926  63.582  54.691  1.00  0.00           C  
ATOM   2959  O   TRP   191      65.072  63.964  54.937  1.00  0.00           O  
ATOM   2960  N   SER   192      62.851  64.292  55.040  1.00  0.00           N  
ATOM   2961  H   SER   192      61.925  63.972  54.796  1.00  0.00           H  
ATOM   2962  CA  SER   192      62.994  65.531  55.799  1.00  0.00           C  
ATOM   2963  HA  SER   192      63.685  66.182  55.264  1.00  0.00           H  
ATOM   2964  CB  SER   192      61.652  66.254  55.886  1.00  0.00           C  
ATOM   2965  HB2 SER   192      61.842  67.323  55.990  1.00  0.00           H  
ATOM   2966  HB3 SER   192      61.069  66.093  54.980  1.00  0.00           H  
ATOM   2967  OG  SER   192      60.926  65.831  57.026  1.00  0.00           O  
ATOM   2968  HG  SER   192      60.773  64.880  56.961  1.00  0.00           H  
ATOM   2969  C   SER   192      63.548  65.258  57.192  1.00  0.00           C  
ATOM   2970  O   SER   192      64.322  66.055  57.729  1.00  0.00           O  
ATOM   2971  N   ARG   193      63.147  64.141  57.800  1.00  0.00           N  
ATOM   2972  H   ARG   193      62.498  63.512  57.350  1.00  0.00           H  
ATOM   2973  CA  ARG   193      63.693  63.782  59.105  1.00  0.00           C  
ATOM   2974  HA  ARG   193      63.517  64.570  59.797  1.00  0.00           H  
ATOM   2975  CB  ARG   193      62.937  62.590  59.691  1.00  0.00           C  
ATOM   2976  HB2 ARG   193      63.080  61.718  59.053  1.00  0.00           H  
ATOM   2977  HB3 ARG   193      63.391  62.362  60.657  1.00  0.00           H  
ATOM   2978  CG  ARG   193      61.443  62.836  59.855  1.00  0.00           C  
ATOM   2979  HG2 ARG   193      61.174  63.839  59.520  1.00  0.00           H  
ATOM   2980  HG3 ARG   193      60.897  62.110  59.254  1.00  0.00           H  
ATOM   2981  CD  ARG   193      60.980  62.688  61.291  1.00  0.00           C  
ATOM   2982  HD2 ARG   193      61.479  63.461  61.876  1.00  0.00           H  
ATOM   2983  HD3 ARG   193      59.905  62.868  61.333  1.00  0.00           H  
ATOM   2984  NE  ARG   193      61.256  61.362  61.828  1.00  0.00           N  
ATOM   2985  HE  ARG   193      61.096  60.575  61.219  1.00  0.00           H  
ATOM   2986  CZ  ARG   193      61.668  61.129  63.066  1.00  0.00           C  
ATOM   2987  NH1 ARG   193      61.848  62.113  63.931  1.00  0.00           N  
ATOM   2988 HH11 ARG   193      62.323  61.909  64.796  1.00  0.00           H  
ATOM   2989 HH12 ARG   193      61.801  63.072  63.618  1.00  0.00           H  
ATOM   2990  NH2 ARG   193      61.901  59.876  63.446  1.00  0.00           N  
ATOM   2991 HH21 ARG   193      62.250  59.664  64.370  1.00  0.00           H  
ATOM   2992 HH22 ARG   193      61.777  59.140  62.774  1.00  0.00           H  
ATOM   2993  C   ARG   193      65.187  63.488  59.022  1.00  0.00           C  
ATOM   2994  O   ARG   193      65.956  63.946  59.874  1.00  0.00           O  
ATOM   2995  N   VAL   194      65.619  62.752  57.998  1.00  0.00           N  
ATOM   2996  H   VAL   194      64.966  62.373  57.327  1.00  0.00           H  
ATOM   2997  CA  VAL   194      67.054  62.524  57.818  1.00  0.00           C  
ATOM   2998  HA  VAL   194      67.463  62.138  58.753  1.00  0.00           H  
ATOM   2999  CB  VAL   194      67.299  61.467  56.724  1.00  0.00           C  
ATOM   3000  HB  VAL   194      66.709  61.720  55.841  1.00  0.00           H  
ATOM   3001  CG1 VAL   194      68.761  61.441  56.319  1.00  0.00           C  
ATOM   3002 HG11 VAL   194      68.944  60.599  55.651  1.00  0.00           H  
ATOM   3003 HG12 VAL   194      69.028  62.350  55.778  1.00  0.00           H  
ATOM   3004 HG13 VAL   194      69.396  61.339  57.199  1.00  0.00           H  
ATOM   3005  CG2 VAL   194      66.873  60.096  57.214  1.00  0.00           C  
ATOM   3006 HG21 VAL   194      67.028  59.357  56.428  1.00  0.00           H  
ATOM   3007 HG22 VAL   194      67.455  59.818  58.092  1.00  0.00           H  
ATOM   3008 HG23 VAL   194      65.816  60.098  57.479  1.00  0.00           H  
ATOM   3009  C   VAL   194      67.777  63.836  57.513  1.00  0.00           C  
ATOM   3010  O   VAL   194      68.900  64.065  57.978  1.00  0.00           O  
ATOM   3011  N   SER   195      67.139  64.724  56.746  1.00  0.00           N  
ATOM   3012  H   SER   195      66.222  64.512  56.379  1.00  0.00           H  
ATOM   3013  CA  SER   195      67.744  66.011  56.424  1.00  0.00           C  
ATOM   3014  HA  SER   195      68.726  65.836  55.982  1.00  0.00           H  
ATOM   3015  CB  SER   195      66.891  66.741  55.387  1.00  0.00           C  
ATOM   3016  HB2 SER   195      67.102  66.340  54.395  1.00  0.00           H  
ATOM   3017  HB3 SER   195      65.837  66.586  55.611  1.00  0.00           H  
ATOM   3018  OG  SER   195      67.139  68.136  55.408  1.00  0.00           O  
ATOM   3019  HG  SER   195      66.802  68.492  56.235  1.00  0.00           H  
ATOM   3020  C   SER   195      67.929  66.871  57.669  1.00  0.00           C  
ATOM   3021  O   SER   195      68.965  67.527  57.829  1.00  0.00           O  
ATOM   3022  N   ASP   196      66.937  66.891  58.563  1.00  0.00           N  
ATOM   3023  H   ASP   196      66.084  66.366  58.421  1.00  0.00           H  
ATOM   3024  CA  ASP   196      67.095  67.670  59.786  1.00  0.00           C  
ATOM   3025  HA  ASP   196      67.513  68.642  59.524  1.00  0.00           H  
ATOM   3026  CB  ASP   196      65.737  67.943  60.448  1.00  0.00           C  
ATOM   3027  HB2 ASP   196      65.889  68.634  61.278  1.00  0.00           H  
ATOM   3028  HB3 ASP   196      65.085  68.433  59.723  1.00  0.00           H  
ATOM   3029  CG  ASP   196      65.056  66.689  60.983  1.00  0.00           C  
ATOM   3030  OD1 ASP   196      65.664  65.937  61.774  1.00  0.00           O  
ATOM   3031  OD2 ASP   196      63.877  66.478  60.635  1.00  0.00           O  
ATOM   3032  C   ASP   196      68.057  66.994  60.751  1.00  0.00           C  
ATOM   3033  O   ASP   196      68.701  67.675  61.554  1.00  0.00           O  
ATOM   3034  N   ARG   197      68.174  65.665  60.689  1.00  0.00           N  
ATOM   3035  H   ARG   197      67.552  65.120  60.106  1.00  0.00           H  
ATOM   3036  CA  ARG   197      69.225  64.993  61.444  1.00  0.00           C  
ATOM   3037  HA  ARG   197      69.123  65.266  62.495  1.00  0.00           H  
ATOM   3038  CB  ARG   197      69.075  63.478  61.322  1.00  0.00           C  
ATOM   3039  HB2 ARG   197      68.174  63.161  61.851  1.00  0.00           H  
ATOM   3040  HB3 ARG   197      68.944  63.216  60.277  1.00  0.00           H  
ATOM   3041  CG  ARG   197      70.274  62.693  61.826  1.00  0.00           C  
ATOM   3042  HG2 ARG   197      70.190  61.670  61.457  1.00  0.00           H  
ATOM   3043  HG3 ARG   197      71.214  63.082  61.439  1.00  0.00           H  
ATOM   3044  CD  ARG   197      70.286  62.630  63.344  1.00  0.00           C  
ATOM   3045  HD2 ARG   197      69.897  63.560  63.760  1.00  0.00           H  
ATOM   3046  HD3 ARG   197      69.623  61.829  63.672  1.00  0.00           H  
ATOM   3047  NE  ARG   197      71.623  62.389  63.872  1.00  0.00           N  
ATOM   3048  HE  ARG   197      71.875  61.430  64.067  1.00  0.00           H  
ATOM   3049  CZ  ARG   197      72.518  63.339  64.102  1.00  0.00           C  
ATOM   3050  NH1 ARG   197      72.256  64.611  63.851  1.00  0.00           N  
ATOM   3051 HH11 ARG   197      71.378  64.865  63.424  1.00  0.00           H  
ATOM   3052 HH12 ARG   197      72.958  65.316  63.986  1.00  0.00           H  
ATOM   3053  NH2 ARG   197      73.708  63.005  64.595  1.00  0.00           N  
ATOM   3054 HH21 ARG   197      73.908  62.035  64.793  1.00  0.00           H  
ATOM   3055 HH22 ARG   197      74.388  63.720  64.800  1.00  0.00           H  
ATOM   3056  C   ARG   197      70.601  65.436  60.963  1.00  0.00           C  
ATOM   3057  O   ARG   197      71.511  65.656  61.771  1.00  0.00           O  
ATOM   3058  N   LYS   198      70.767  65.567  59.646  1.00  0.00           N  
ATOM   3059  H   LYS   198      69.999  65.372  59.018  1.00  0.00           H  
ATOM   3060  CA  LYS   198      72.032  66.048  59.098  1.00  0.00           C  
ATOM   3061  HA  LYS   198      72.847  65.474  59.490  1.00  0.00           H  
ATOM   3062  CB  LYS   198      72.037  65.882  57.578  1.00  0.00           C  
ATOM   3063  HB2 LYS   198      72.278  64.849  57.325  1.00  0.00           H  
ATOM   3064  HB3 LYS   198      71.024  66.069  57.221  1.00  0.00           H  
ATOM   3065  CG  LYS   198      72.979  66.823  56.848  1.00  0.00           C  
ATOM   3066  HG2 LYS   198      73.201  67.760  57.346  1.00  0.00           H  
ATOM   3067  HG3 LYS   198      73.928  66.303  56.712  1.00  0.00           H  
ATOM   3068  CD  LYS   198      72.404  67.227  55.498  1.00  0.00           C  
ATOM   3069  HD2 LYS   198      72.179  66.336  54.909  1.00  0.00           H  
ATOM   3070  HD3 LYS   198      71.478  67.782  55.656  1.00  0.00           H  
ATOM   3071  CE  LYS   198      73.367  68.112  54.722  1.00  0.00           C  
ATOM   3072  HE2 LYS   198      72.870  68.478  53.823  1.00  0.00           H  
ATOM   3073  HE3 LYS   198      73.635  68.966  55.346  1.00  0.00           H  
ATOM   3074  NZ  LYS   198      74.604  67.385  54.328  1.00  0.00           N  
ATOM   3075  HZ1 LYS   198      75.013  66.933  55.134  1.00  0.00           H  
ATOM   3076  HZ2 LYS   198      74.383  66.681  53.635  1.00  0.00           H  
ATOM   3077  HZ3 LYS   198      75.273  68.032  53.935  1.00  0.00           H  
ATOM   3078  C   LYS   198      72.291  67.502  59.477  1.00  0.00           C  
ATOM   3079  O   LYS   198      73.396  67.849  59.908  1.00  0.00           O  
ATOM   3080  N   LEU   199      71.282  68.363  59.328  1.00  0.00           N  
ATOM   3081  H   LEU   199      70.383  68.040  58.999  1.00  0.00           H  
ATOM   3082  CA  LEU   199      71.474  69.791  59.565  1.00  0.00           C  
ATOM   3083  HA  LEU   199      72.376  70.088  59.031  1.00  0.00           H  
ATOM   3084  CB  LEU   199      70.289  70.578  59.007  1.00  0.00           C  
ATOM   3085  HB2 LEU   199      70.180  70.306  57.956  1.00  0.00           H  
ATOM   3086  HB3 LEU   199      69.384  70.254  59.524  1.00  0.00           H  
ATOM   3087  CG  LEU   199      70.374  72.103  59.100  1.00  0.00           C  
ATOM   3088  HG  LEU   199      70.334  72.395  60.150  1.00  0.00           H  
ATOM   3089  CD1 LEU   199      71.687  72.603  58.521  1.00  0.00           C  
ATOM   3090 HD11 LEU   199      71.693  73.693  58.521  1.00  0.00           H  
ATOM   3091 HD12 LEU   199      72.535  72.274  59.119  1.00  0.00           H  
ATOM   3092 HD13 LEU   199      71.805  72.250  57.496  1.00  0.00           H  
ATOM   3093  CD2 LEU   199      69.191  72.754  58.399  1.00  0.00           C  
ATOM   3094 HD21 LEU   199      69.152  72.440  57.354  1.00  0.00           H  
ATOM   3095 HD22 LEU   199      68.266  72.460  58.898  1.00  0.00           H  
ATOM   3096 HD23 LEU   199      69.284  73.840  58.444  1.00  0.00           H  
ATOM   3097  C   LEU   199      71.670  70.109  61.042  1.00  0.00           C  
ATOM   3098  O   LEU   199      72.442  71.014  61.379  1.00  0.00           O  
ATOM   3099  N   SER   200      70.986  69.387  61.932  1.00  0.00           N  
ATOM   3100  H   SER   200      70.373  68.644  61.628  1.00  0.00           H  
ATOM   3101  CA  SER   200      71.091  69.671  63.360  1.00  0.00           C  
ATOM   3102  HA  SER   200      70.821  70.716  63.520  1.00  0.00           H  
ATOM   3103  CB  SER   200      70.101  68.804  64.140  1.00  0.00           C  
ATOM   3104  HB2 SER   200      69.829  69.346  65.046  1.00  0.00           H  
ATOM   3105  HB3 SER   200      69.184  68.635  63.588  1.00  0.00           H  
ATOM   3106  OG  SER   200      70.699  67.587  64.553  1.00  0.00           O  
ATOM   3107  HG  SER   200      70.007  67.019  64.902  1.00  0.00           H  
ATOM   3108  C   SER   200      72.511  69.454  63.864  1.00  0.00           C  
ATOM   3109  O   SER   200      72.975  70.165  64.764  1.00  0.00           O  
ATOM   3110  N   ASN   201      73.219  68.479  63.296  1.00  0.00           N  
ATOM   3111  H   ASN   201      72.809  67.923  62.558  1.00  0.00           H  
ATOM   3112  CA  ASN   201      74.608  68.226  63.672  1.00  0.00           C  
ATOM   3113  HA  ASN   201      75.084  69.153  63.998  1.00  0.00           H  
ATOM   3114  CB  ASN   201      74.697  67.208  64.805  1.00  0.00           C  
ATOM   3115  HB2 ASN   201      74.301  67.663  65.715  1.00  0.00           H  
ATOM   3116  HB3 ASN   201      74.075  66.352  64.573  1.00  0.00           H  
ATOM   3117  CG  ASN   201      76.113  66.696  65.045  1.00  0.00           C  
ATOM   3118  OD1 ASN   201      76.710  66.027  64.202  1.00  0.00           O  
ATOM   3119  ND2 ASN   201      76.656  67.014  66.215  1.00  0.00           N  
ATOM   3120 HD21 ASN   201      77.595  66.709  66.422  1.00  0.00           H  
ATOM   3121 HD22 ASN   201      76.143  67.580  66.874  1.00  0.00           H  
ATOM   3122  C   ASN   201      75.317  67.752  62.406  1.00  0.00           C  
ATOM   3123  O   ASN   201      75.206  66.581  62.029  1.00  0.00           O  
ATOM   3124  N   LEU   202      76.012  68.671  61.743  1.00  0.00           N  
ATOM   3125  H   LEU   202      76.065  69.613  62.101  1.00  0.00           H  
ATOM   3126  CA  LEU   202      76.757  68.360  60.523  1.00  0.00           C  
ATOM   3127  HA  LEU   202      76.309  67.490  60.041  1.00  0.00           H  
ATOM   3128  CB  LEU   202      76.651  69.531  59.549  1.00  0.00           C  
ATOM   3129  HB2 LEU   202      75.699  70.020  59.770  1.00  0.00           H  
ATOM   3130  HB3 LEU   202      77.409  70.282  59.780  1.00  0.00           H  
ATOM   3131  CG  LEU   202      76.617  69.289  58.034  1.00  0.00           C  
ATOM   3132  HG  LEU   202      75.818  68.577  57.824  1.00  0.00           H  
ATOM   3133  CD1 LEU   202      76.276  70.586  57.313  1.00  0.00           C  
ATOM   3134 HD11 LEU   202      76.224  70.410  56.238  1.00  0.00           H  
ATOM   3135 HD12 LEU   202      75.308  70.958  57.651  1.00  0.00           H  
ATOM   3136 HD13 LEU   202      77.039  71.338  57.518  1.00  0.00           H  
ATOM   3137  CD2 LEU   202      77.912  68.706  57.490  1.00  0.00           C  
ATOM   3138 HD21 LEU   202      77.833  68.568  56.411  1.00  0.00           H  
ATOM   3139 HD22 LEU   202      78.743  69.380  57.703  1.00  0.00           H  
ATOM   3140 HD23 LEU   202      78.103  67.735  57.948  1.00  0.00           H  
ATOM   3141  C   LEU   202      78.213  68.033  60.848  1.00  0.00           C  
ATOM   3142  O   LEU   202      79.147  68.601  60.285  1.00  0.00           O  
ATOM   3143  N   ASP   203      78.412  67.118  61.789  1.00  0.00           N  
ATOM   3144  H   ASP   203      77.616  66.707  62.256  1.00  0.00           H  
ATOM   3145  CA  ASP   203      79.749  66.740  62.232  1.00  0.00           C  
ATOM   3146  HA  ASP   203      80.508  67.278  61.663  1.00  0.00           H  
ATOM   3147  CB  ASP   203      79.942  67.123  63.708  1.00  0.00           C  
ATOM   3148  HB2 ASP   203      79.077  66.833  64.299  1.00  0.00           H  
ATOM   3149  HB3 ASP   203      80.804  66.578  64.097  1.00  0.00           H  
ATOM   3150  CG  ASP   203      80.216  68.603  63.896  1.00  0.00           C  
ATOM   3151  OD1 ASP   203      79.854  69.395  63.002  1.00  0.00           O  
ATOM   3152  OD2 ASP   203      80.791  68.974  64.941  1.00  0.00           O  
ATOM   3153  C   ASP   203      80.050  65.261  62.058  1.00  0.00           C  
ATOM   3154  O   ASP   203      81.148  64.910  61.616  1.00  0.00           O  
ATOM   3155  N   LYS   204      79.108  64.386  62.387  1.00  0.00           N  
ATOM   3156  H   LYS   204      78.232  64.730  62.756  1.00  0.00           H  
ATOM   3157  CA  LYS   204      79.344  62.948  62.385  1.00  0.00           C  
ATOM   3158  HA  LYS   204      80.371  62.780  62.080  1.00  0.00           H  
ATOM   3159  CB  LYS   204      79.139  62.384  63.798  1.00  0.00           C  
ATOM   3160  HB2 LYS   204      79.707  62.982  64.511  1.00  0.00           H  
ATOM   3161  HB3 LYS   204      78.086  62.493  64.067  1.00  0.00           H  
ATOM   3162  CG  LYS   204      79.512  60.921  63.948  1.00  0.00           C  
ATOM   3163  HG2 LYS   204      79.358  60.590  64.976  1.00  0.00           H  
ATOM   3164  HG3 LYS   204      78.897  60.343  63.272  1.00  0.00           H  
ATOM   3165  CD  LYS   204      80.950  60.684  63.524  1.00  0.00           C  
ATOM   3166  HD2 LYS   204      81.150  59.615  63.609  1.00  0.00           H  
ATOM   3167  HD3 LYS   204      81.125  60.951  62.485  1.00  0.00           H  
ATOM   3168  CE  LYS   204      81.918  61.418  64.439  1.00  0.00           C  
ATOM   3169  HE2 LYS   204      81.647  62.473  64.461  1.00  0.00           H  
ATOM   3170  HE3 LYS   204      81.838  61.016  65.450  1.00  0.00           H  
ATOM   3171  NZ  LYS   204      83.323  61.316  63.960  1.00  0.00           N  
ATOM   3172  HZ1 LYS   204      83.912  61.927  64.510  1.00  0.00           H  
ATOM   3173  HZ2 LYS   204      83.648  60.363  64.057  1.00  0.00           H  
ATOM   3174  HZ3 LYS   204      83.371  61.591  62.989  1.00  0.00           H  
ATOM   3175  C   LYS   204      78.457  62.193  61.409  1.00  0.00           C  
ATOM   3176  O   LYS   204      78.907  61.217  60.804  1.00  0.00           O  
ATOM   3177  N   VAL   205      77.202  62.619  61.242  1.00  0.00           N  
ATOM   3178  H   VAL   205      76.854  63.409  61.766  1.00  0.00           H  
ATOM   3179  CA  VAL   205      76.291  61.909  60.354  1.00  0.00           C  
ATOM   3180  HA  VAL   205      76.282  60.880  60.606  1.00  0.00           H  
ATOM   3181  CB  VAL   205      74.850  62.413  60.549  1.00  0.00           C  
ATOM   3182  HB  VAL   205      74.635  62.413  61.619  1.00  0.00           H  
ATOM   3183  CG1 VAL   205      74.686  63.828  60.019  1.00  0.00           C  
ATOM   3184 HG11 VAL   205      73.874  64.256  60.599  1.00  0.00           H  
ATOM   3185 HG12 VAL   205      75.571  64.434  60.214  1.00  0.00           H  
ATOM   3186 HG13 VAL   205      74.461  63.836  58.951  1.00  0.00           H  
ATOM   3187  CG2 VAL   205      73.864  61.477  59.874  1.00  0.00           C  
ATOM   3188 HG21 VAL   205      72.847  61.814  60.075  1.00  0.00           H  
ATOM   3189 HG22 VAL   205      74.018  61.459  58.795  1.00  0.00           H  
ATOM   3190 HG23 VAL   205      73.982  60.471  60.277  1.00  0.00           H  
ATOM   3191  C   VAL   205      76.753  62.048  58.909  1.00  0.00           C  
ATOM   3192  O   VAL   205      77.193  63.118  58.468  1.00  0.00           O  
ATOM   3193  N   LYS   206      76.691  60.941  58.173  1.00  0.00           N  
ATOM   3194  H   LYS   206      76.349  60.089  58.593  1.00  0.00           H  
ATOM   3195  CA  LYS   206      77.037  60.910  56.757  1.00  0.00           C  
ATOM   3196  HA  LYS   206      77.153  61.927  56.378  1.00  0.00           H  
ATOM   3197  CB  LYS   206      78.354  60.167  56.521  1.00  0.00           C  
ATOM   3198  HB2 LYS   206      78.165  59.106  56.358  1.00  0.00           H  
ATOM   3199  HB3 LYS   206      78.775  60.563  55.596  1.00  0.00           H  
ATOM   3200  CG  LYS   206      79.344  60.273  57.668  1.00  0.00           C  
ATOM   3201  HG2 LYS   206      79.189  61.216  58.187  1.00  0.00           H  
ATOM   3202  HG3 LYS   206      79.185  59.441  58.347  1.00  0.00           H  
ATOM   3203  CD  LYS   206      80.775  60.307  57.165  1.00  0.00           C  
ATOM   3204  HD2 LYS   206      81.139  59.297  56.985  1.00  0.00           H  
ATOM   3205  HD3 LYS   206      80.811  60.858  56.223  1.00  0.00           H  
ATOM   3206  CE  LYS   206      81.686  61.021  58.148  1.00  0.00           C  
ATOM   3207  HE2 LYS   206      81.097  61.741  58.721  1.00  0.00           H  
ATOM   3208  HE3 LYS   206      82.114  60.294  58.839  1.00  0.00           H  
ATOM   3209  NZ  LYS   206      82.772  61.766  57.455  1.00  0.00           N  
ATOM   3210  HZ1 LYS   206      83.335  61.127  56.910  1.00  0.00           H  
ATOM   3211  HZ2 LYS   206      82.367  62.458  56.838  1.00  0.00           H  
ATOM   3212  HZ3 LYS   206      83.356  62.232  58.135  1.00  0.00           H  
ATOM   3213  C   LYS   206      75.900  60.239  56.004  1.00  0.00           C  
ATOM   3214  O   LYS   206      75.620  59.057  56.226  1.00  0.00           O  
ATOM   3215  N   VAL   207      75.251  60.987  55.118  1.00  0.00           N  
ATOM   3216  H   VAL   207      75.544  61.943  54.968  1.00  0.00           H  
ATOM   3217  CA  VAL   207      74.102  60.504  54.363  1.00  0.00           C  
ATOM   3218  HA  VAL   207      73.678  59.686  54.879  1.00  0.00           H  
ATOM   3219  CB  VAL   207      72.986  61.553  54.286  1.00  0.00           C  
ATOM   3220  HB  VAL   207      73.275  62.355  53.605  1.00  0.00           H  
ATOM   3221  CG1 VAL   207      71.702  60.925  53.767  1.00  0.00           C  
ATOM   3222 HG11 VAL   207      70.929  61.689  53.676  1.00  0.00           H  
ATOM   3223 HG12 VAL   207      71.870  60.486  52.783  1.00  0.00           H  
ATOM   3224 HG13 VAL   207      71.359  60.147  54.450  1.00  0.00           H  
ATOM   3225  CG2 VAL   207      72.762  62.184  55.650  1.00  0.00           C  
ATOM   3226 HG21 VAL   207      71.879  62.824  55.617  1.00  0.00           H  
ATOM   3227 HG22 VAL   207      72.604  61.409  56.402  1.00  0.00           H  
ATOM   3228 HG23 VAL   207      73.612  62.806  55.933  1.00  0.00           H  
ATOM   3229  C   VAL   207      74.594  60.113  52.976  1.00  0.00           C  
ATOM   3230  O   VAL   207      74.793  60.975  52.111  1.00  0.00           O  
ATOM   3231  N   VAL   208      74.774  58.813  52.758  1.00  0.00           N  
ATOM   3232  H   VAL   208      74.579  58.163  53.506  1.00  0.00           H  
ATOM   3233  CA  VAL   208      75.298  58.273  51.509  1.00  0.00           C  
ATOM   3234  HA  VAL   208      75.869  59.044  50.990  1.00  0.00           H  
ATOM   3235  CB  VAL   208      76.234  57.080  51.764  1.00  0.00           C  
ATOM   3236  HB  VAL   208      75.739  56.347  52.377  1.00  0.00           H  
ATOM   3237  CG1 VAL   208      76.683  56.463  50.449  1.00  0.00           C  
ATOM   3238 HG11 VAL   208      77.509  55.786  50.624  1.00  0.00           H  
ATOM   3239 HG12 VAL   208      75.865  55.904  49.992  1.00  0.00           H  
ATOM   3240 HG13 VAL   208      77.015  57.244  49.764  1.00  0.00           H  
ATOM   3241  CG2 VAL   208      77.425  57.515  52.593  1.00  0.00           C  
ATOM   3242 HG21 VAL   208      78.082  56.660  52.749  1.00  0.00           H  
ATOM   3243 HG22 VAL   208      77.975  58.302  52.075  1.00  0.00           H  
ATOM   3244 HG23 VAL   208      77.105  57.884  53.568  1.00  0.00           H  
ATOM   3245  C   VAL   208      74.122  57.862  50.635  1.00  0.00           C  
ATOM   3246  O   VAL   208      73.233  57.129  51.085  1.00  0.00           O  
ATOM   3247  N   ASN   209      74.116  58.329  49.391  1.00  0.00           N  
ATOM   3248  H   ASN   209      74.874  58.922  49.078  1.00  0.00           H  
ATOM   3249  CA  ASN   209      73.050  58.025  48.447  1.00  0.00           C  
ATOM   3250  HA  ASN   209      72.192  57.600  48.969  1.00  0.00           H  
ATOM   3251  CB  ASN   209      72.562  59.290  47.735  1.00  0.00           C  
ATOM   3252  HB2 ASN   209      71.877  59.824  48.393  1.00  0.00           H  
ATOM   3253  HB3 ASN   209      73.416  59.939  47.529  1.00  0.00           H  
ATOM   3254  CG  ASN   209      71.874  58.991  46.416  1.00  0.00           C  
ATOM   3255  OD1 ASN   209      72.464  59.135  45.346  1.00  0.00           O  
ATOM   3256  ND2 ASN   209      70.619  58.569  46.488  1.00  0.00           N  
ATOM   3257 HD21 ASN   209      70.122  58.379  45.632  1.00  0.00           H  
ATOM   3258 HD22 ASN   209      70.172  58.455  47.383  1.00  0.00           H  
ATOM   3259  C   ASN   209      73.541  57.003  47.431  1.00  0.00           C  
ATOM   3260  O   ASN   209      74.564  57.213  46.772  1.00  0.00           O  
ATOM   3261  N   LEU   210      72.814  55.897  47.323  1.00  0.00           N  
ATOM   3262  H   LEU   210      72.010  55.775  47.923  1.00  0.00           H  
ATOM   3263  CA  LEU   210      73.057  54.866  46.327  1.00  0.00           C  
ATOM   3264  HA  LEU   210      73.921  55.177  45.751  1.00  0.00           H  
ATOM   3265  CB  LEU   210      73.293  53.512  46.996  1.00  0.00           C  
ATOM   3266  HB2 LEU   210      73.111  53.600  48.068  1.00  0.00           H  
ATOM   3267  HB3 LEU   210      72.559  52.797  46.618  1.00  0.00           H  
ATOM   3268  CG  LEU   210      74.679  52.908  46.818  1.00  0.00           C  
ATOM   3269  HG  LEU   210      75.421  53.548  47.298  1.00  0.00           H  
ATOM   3270  CD1 LEU   210      74.730  51.528  47.410  1.00  0.00           C  
ATOM   3271 HD11 LEU   210      75.728  51.107  47.281  1.00  0.00           H  
ATOM   3272 HD12 LEU   210      74.513  51.581  48.478  1.00  0.00           H  
ATOM   3273 HD13 LEU   210      74.001  50.875  46.928  1.00  0.00           H  
ATOM   3274  CD2 LEU   210      74.966  52.827  45.342  1.00  0.00           C  
ATOM   3275 HD21 LEU   210      75.981  52.458  45.198  1.00  0.00           H  
ATOM   3276 HD22 LEU   210      74.288  52.104  44.893  1.00  0.00           H  
ATOM   3277 HD23 LEU   210      74.857  53.749  44.792  1.00  0.00           H  
ATOM   3278  C   LEU   210      71.861  54.797  45.392  1.00  0.00           C  
ATOM   3279  O   LEU   210      70.713  54.855  45.842  1.00  0.00           O  
ATOM   3280  N   SER   211      72.123  54.685  44.092  1.00  0.00           N  
ATOM   3281  H   SER   211      73.072  54.710  43.740  1.00  0.00           H  
ATOM   3282  CA  SER   211      71.011  54.618  43.155  1.00  0.00           C  
ATOM   3283  HA  SER   211      70.270  53.908  43.527  1.00  0.00           H  
ATOM   3284  CB  SER   211      70.346  55.989  42.982  1.00  0.00           C  
ATOM   3285  HB2 SER   211      71.067  56.795  43.130  1.00  0.00           H  
ATOM   3286  HB3 SER   211      69.960  56.033  41.973  1.00  0.00           H  
ATOM   3287  OG  SER   211      69.243  56.130  43.861  1.00  0.00           O  
ATOM   3288  HG  SER   211      69.599  56.050  44.764  1.00  0.00           H  
ATOM   3289  C   SER   211      71.506  54.107  41.812  1.00  0.00           C  
ATOM   3290  O   SER   211      72.632  54.396  41.405  1.00  0.00           O  
ATOM   3291  N   THR   212      70.649  53.342  41.132  1.00  0.00           N  
ATOM   3292  H   THR   212      69.747  53.114  41.523  1.00  0.00           H  
ATOM   3293  CA  THR   212      70.933  52.970  39.751  1.00  0.00           C  
ATOM   3294  HA  THR   212      71.924  52.528  39.719  1.00  0.00           H  
ATOM   3295  CB  THR   212      69.912  51.942  39.261  1.00  0.00           C  
ATOM   3296  HB  THR   212      68.934  52.172  39.685  1.00  0.00           H  
ATOM   3297  CG2 THR   212      69.797  51.968  37.755  1.00  0.00           C  
ATOM   3298 HG21 THR   212      69.014  51.275  37.447  1.00  0.00           H  
ATOM   3299 HG22 THR   212      69.582  52.930  37.325  1.00  0.00           H  
ATOM   3300 HG23 THR   212      70.742  51.635  37.327  1.00  0.00           H  
ATOM   3301  OG1 THR   212      70.318  50.632  39.673  1.00  0.00           O  
ATOM   3302  HG1 THR   212      71.048  50.722  40.293  1.00  0.00           H  
ATOM   3303  C   THR   212      70.945  54.194  38.845  1.00  0.00           C  
ATOM   3304  O   THR   212      71.800  54.304  37.960  1.00  0.00           O  
ATOM   3305  N   PHE   213      70.019  55.122  39.059  1.00  0.00           N  
ATOM   3306  H   PHE   213      69.339  54.984  39.791  1.00  0.00           H  
ATOM   3307  CA  PHE   213      70.002  56.400  38.364  1.00  0.00           C  
ATOM   3308  HA  PHE   213      70.910  56.531  37.774  1.00  0.00           H  
ATOM   3309  CB  PHE   213      68.797  56.519  37.424  1.00  0.00           C  
ATOM   3310  HB2 PHE   213      68.607  57.571  37.208  1.00  0.00           H  
ATOM   3311  HB3 PHE   213      69.064  56.044  36.487  1.00  0.00           H  
ATOM   3312  CG  PHE   213      67.543  55.879  37.955  1.00  0.00           C  
ATOM   3313  CD1 PHE   213      67.266  54.546  37.704  1.00  0.00           C  
ATOM   3314  HD1 PHE   213      67.932  53.960  37.121  1.00  0.00           H  
ATOM   3315  CE1 PHE   213      66.119  53.961  38.190  1.00  0.00           C  
ATOM   3316  HE1 PHE   213      65.918  52.920  37.986  1.00  0.00           H  
ATOM   3317  CZ  PHE   213      65.233  54.704  38.935  1.00  0.00           C  
ATOM   3318  HZ  PHE   213      64.341  54.241  39.328  1.00  0.00           H  
ATOM   3319  CE2 PHE   213      65.493  56.032  39.191  1.00  0.00           C  
ATOM   3320  HE2 PHE   213      64.801  56.613  39.782  1.00  0.00           H  
ATOM   3321  CD2 PHE   213      66.642  56.613  38.702  1.00  0.00           C  
ATOM   3322  HD2 PHE   213      66.854  57.649  38.923  1.00  0.00           H  
ATOM   3323  C   PHE   213      69.966  57.502  39.409  1.00  0.00           C  
ATOM   3324  O   PHE   213      69.173  57.434  40.351  1.00  0.00           O  
ATOM   3325  N   SER   214      70.828  58.501  39.253  1.00  0.00           N  
ATOM   3326  H   SER   214      71.460  58.527  38.464  1.00  0.00           H  
ATOM   3327  CA  SER   214      70.844  59.619  40.187  1.00  0.00           C  
ATOM   3328  HA  SER   214      71.057  59.241  41.189  1.00  0.00           H  
ATOM   3329  CB  SER   214      71.951  60.603  39.812  1.00  0.00           C  
ATOM   3330  HB2 SER   214      71.769  61.569  40.285  1.00  0.00           H  
ATOM   3331  HB3 SER   214      72.902  60.219  40.182  1.00  0.00           H  
ATOM   3332  OG  SER   214      72.039  60.766  38.408  1.00  0.00           O  
ATOM   3333  HG  SER   214      72.877  61.189  38.201  1.00  0.00           H  
ATOM   3334  C   SER   214      69.490  60.313  40.190  1.00  0.00           C  
ATOM   3335  O   SER   214      69.064  60.870  39.174  1.00  0.00           O  
ATOM   3336  N   ASN   215      68.810  60.273  41.328  1.00  0.00           N  
ATOM   3337  H   ASN   215      69.214  59.806  42.128  1.00  0.00           H  
ATOM   3338  CA  ASN   215      67.476  60.837  41.464  1.00  0.00           C  
ATOM   3339  HA  ASN   215      67.155  61.290  40.526  1.00  0.00           H  
ATOM   3340  CB  ASN   215      66.465  59.743  41.814  1.00  0.00           C  
ATOM   3341  HB2 ASN   215      65.523  60.155  42.145  1.00  0.00           H  
ATOM   3342  HB3 ASN   215      66.237  59.213  40.888  1.00  0.00           H  
ATOM   3343  CG  ASN   215      67.014  58.734  42.800  1.00  0.00           C  
ATOM   3344  OD1 ASN   215      67.006  58.958  44.008  1.00  0.00           O  
ATOM   3345  ND2 ASN   215      67.500  57.617  42.287  1.00  0.00           N  
ATOM   3346 HD21 ASN   215      67.897  56.925  42.901  1.00  0.00           H  
ATOM   3347 HD22 ASN   215      67.556  57.498  41.287  1.00  0.00           H  
ATOM   3348  C   ASN   215      67.498  61.957  42.505  1.00  0.00           C  
ATOM   3349  O   ASN   215      68.561  62.389  42.962  1.00  0.00           O  
ATOM   3350  N   ARG   216      66.302  62.432  42.870  1.00  0.00           N  
ATOM   3351  H   ARG   216      65.459  62.022  42.493  1.00  0.00           H  
ATOM   3352  CA  ARG   216      66.174  63.556  43.792  1.00  0.00           C  
ATOM   3353  HA  ARG   216      66.680  64.417  43.356  1.00  0.00           H  
ATOM   3354  CB  ARG   216      64.696  63.876  44.012  1.00  0.00           C  
ATOM   3355  HB2 ARG   216      64.164  62.954  44.238  1.00  0.00           H  
ATOM   3356  HB3 ARG   216      64.607  64.544  44.869  1.00  0.00           H  
ATOM   3357  CG  ARG   216      64.028  64.575  42.841  1.00  0.00           C  
ATOM   3358  HG2 ARG   216      64.128  63.962  41.944  1.00  0.00           H  
ATOM   3359  HG3 ARG   216      62.970  64.626  43.073  1.00  0.00           H  
ATOM   3360  CD  ARG   216      64.646  65.942  42.574  1.00  0.00           C  
ATOM   3361  HD2 ARG   216      64.762  66.474  43.520  1.00  0.00           H  
ATOM   3362  HD3 ARG   216      65.633  65.812  42.130  1.00  0.00           H  
ATOM   3363  NE  ARG   216      63.843  66.771  41.679  1.00  0.00           N  
ATOM   3364  HE  ARG   216      64.275  67.049  40.811  1.00  0.00           H  
ATOM   3365  CZ  ARG   216      62.588  67.144  41.898  1.00  0.00           C  
ATOM   3366  NH1 ARG   216      61.951  66.826  43.013  1.00  0.00           N  
ATOM   3367 HH11 ARG   216      62.417  66.281  43.722  1.00  0.00           H  
ATOM   3368 HH12 ARG   216      60.987  67.095  43.145  1.00  0.00           H  
ATOM   3369  NH2 ARG   216      61.959  67.872  40.979  1.00  0.00           N  
ATOM   3370 HH21 ARG   216      60.999  68.149  41.128  1.00  0.00           H  
ATOM   3371 HH22 ARG   216      62.449  68.177  40.152  1.00  0.00           H  
ATOM   3372  C   ARG   216      66.851  63.296  45.130  1.00  0.00           C  
ATOM   3373  O   ARG   216      67.285  64.248  45.787  1.00  0.00           O  
ATOM   3374  N   THR   217      66.960  62.031  45.539  1.00  0.00           N  
ATOM   3375  H   THR   217      66.606  61.278  44.965  1.00  0.00           H  
ATOM   3376  CA  THR   217      67.636  61.691  46.786  1.00  0.00           C  
ATOM   3377  HA  THR   217      67.098  62.164  47.609  1.00  0.00           H  
ATOM   3378  CB  THR   217      67.586  60.174  46.991  1.00  0.00           C  
ATOM   3379  HB  THR   217      68.153  59.690  46.197  1.00  0.00           H  
ATOM   3380  CG2 THR   217      68.165  59.770  48.328  1.00  0.00           C  
ATOM   3381 HG21 THR   217      68.099  58.687  48.431  1.00  0.00           H  
ATOM   3382 HG22 THR   217      69.212  60.050  48.421  1.00  0.00           H  
ATOM   3383 HG23 THR   217      67.580  60.226  49.123  1.00  0.00           H  
ATOM   3384  OG1 THR   217      66.226  59.732  46.926  1.00  0.00           O  
ATOM   3385  HG1 THR   217      66.246  58.777  46.799  1.00  0.00           H  
ATOM   3386  C   THR   217      69.076  62.191  46.813  1.00  0.00           C  
ATOM   3387  O   THR   217      69.612  62.456  47.895  1.00  0.00           O  
ATOM   3388  N   SER   218      69.700  62.358  45.650  1.00  0.00           N  
ATOM   3389  H   SER   218      69.231  62.115  44.789  1.00  0.00           H  
ATOM   3390  CA  SER   218      71.075  62.833  45.563  1.00  0.00           C  
ATOM   3391  HA  SER   218      71.668  62.361  46.348  1.00  0.00           H  
ATOM   3392  CB  SER   218      71.680  62.431  44.216  1.00  0.00           C  
ATOM   3393  HB2 SER   218      70.972  62.614  43.410  1.00  0.00           H  
ATOM   3394  HB3 SER   218      72.574  63.025  44.024  1.00  0.00           H  
ATOM   3395  OG  SER   218      72.075  61.070  44.219  1.00  0.00           O  
ATOM   3396  HG  SER   218      72.870  60.948  44.745  1.00  0.00           H  
ATOM   3397  C   SER   218      71.200  64.341  45.743  1.00  0.00           C  
ATOM   3398  O   SER   218      72.326  64.847  45.781  1.00  0.00           O  
ATOM   3399  N   ASN   219      70.084  65.067  45.844  1.00  0.00           N  
ATOM   3400  H   ASN   219      69.180  64.620  45.815  1.00  0.00           H  
ATOM   3401  CA  ASN   219      70.154  66.524  45.920  1.00  0.00           C  
ATOM   3402  HA  ASN   219      70.753  66.890  45.084  1.00  0.00           H  
ATOM   3403  CB  ASN   219      68.752  67.122  45.822  1.00  0.00           C  
ATOM   3404  HB2 ASN   219      68.045  66.563  46.432  1.00  0.00           H  
ATOM   3405  HB3 ASN   219      68.786  68.136  46.223  1.00  0.00           H  
ATOM   3406  CG  ASN   219      68.265  67.226  44.391  1.00  0.00           C  
ATOM   3407  OD1 ASN   219      68.860  66.655  43.479  1.00  0.00           O  
ATOM   3408  ND2 ASN   219      67.176  67.960  44.189  1.00  0.00           N  
ATOM   3409 HD21 ASN   219      66.830  68.084  43.251  1.00  0.00           H  
ATOM   3410 HD22 ASN   219      66.721  68.406  44.971  1.00  0.00           H  
ATOM   3411  C   ASN   219      70.848  66.994  47.194  1.00  0.00           C  
ATOM   3412  O   ASN   219      71.642  67.942  47.162  1.00  0.00           O  
ATOM   3413  N   ILE   220      70.563  66.351  48.326  1.00  0.00           N  
ATOM   3414  H   ILE   220      69.932  65.563  48.307  1.00  0.00           H  
ATOM   3415  CA  ILE   220      71.103  66.781  49.612  1.00  0.00           C  
ATOM   3416  HA  ILE   220      71.634  67.725  49.489  1.00  0.00           H  
ATOM   3417  CB  ILE   220      69.975  67.059  50.632  1.00  0.00           C  
ATOM   3418  HB  ILE   220      70.418  67.532  51.511  1.00  0.00           H  
ATOM   3419  CG2 ILE   220      68.968  68.042  50.055  1.00  0.00           C  
ATOM   3420 HG21 ILE   220      68.272  68.353  50.835  1.00  0.00           H  
ATOM   3421 HG22 ILE   220      69.487  68.927  49.682  1.00  0.00           H  
ATOM   3422 HG23 ILE   220      68.400  67.588  49.242  1.00  0.00           H  
ATOM   3423  CG1 ILE   220      69.263  65.771  51.073  1.00  0.00           C  
ATOM   3424 HG12 ILE   220      68.224  66.003  51.312  1.00  0.00           H  
ATOM   3425 HG13 ILE   220      69.246  65.059  50.249  1.00  0.00           H  
ATOM   3426  CD1 ILE   220      69.842  65.093  52.312  1.00  0.00           C  
ATOM   3427 HD11 ILE   220      70.899  64.868  52.214  1.00  0.00           H  
ATOM   3428 HD12 ILE   220      69.695  65.741  53.178  1.00  0.00           H  
ATOM   3429 HD13 ILE   220      69.312  64.158  52.492  1.00  0.00           H  
ATOM   3430  C   ILE   220      72.114  65.807  50.194  1.00  0.00           C  
ATOM   3431  O   ILE   220      72.860  66.193  51.108  1.00  0.00           O  
ATOM   3432  N   ALA   221      72.167  64.571  49.711  1.00  0.00           N  
ATOM   3433  H   ALA   221      71.554  64.288  48.961  1.00  0.00           H  
ATOM   3434  CA  ALA   221      73.060  63.579  50.288  1.00  0.00           C  
ATOM   3435  HA  ALA   221      73.065  63.689  51.374  1.00  0.00           H  
ATOM   3436  CB  ALA   221      72.570  62.167  49.974  1.00  0.00           C  
ATOM   3437  HB1 ALA   221      73.305  61.422  50.261  1.00  0.00           H  
ATOM   3438  HB2 ALA   221      71.635  61.977  50.500  1.00  0.00           H  
ATOM   3439  HB3 ALA   221      72.399  62.079  48.901  1.00  0.00           H  
ATOM   3440  C   ALA   221      74.482  63.759  49.774  1.00  0.00           C  
ATOM   3441  O   ALA   221      74.712  64.009  48.587  1.00  0.00           O  
ATOM   3442  N   ASP   222      75.442  63.627  50.685  1.00  0.00           N  
ATOM   3443  H   ASP   222      75.200  63.383  51.635  1.00  0.00           H  
ATOM   3444  CA  ASP   222      76.856  63.720  50.356  1.00  0.00           C  
ATOM   3445  HA  ASP   222      76.988  64.402  49.515  1.00  0.00           H  
ATOM   3446  CB  ASP   222      77.661  64.279  51.534  1.00  0.00           C  
ATOM   3447  HB2 ASP   222      78.728  64.220  51.324  1.00  0.00           H  
ATOM   3448  HB3 ASP   222      77.416  65.338  51.634  1.00  0.00           H  
ATOM   3449  CG  ASP   222      77.333  63.593  52.844  1.00  0.00           C  
ATOM   3450  OD1 ASP   222      77.933  62.536  53.131  1.00  0.00           O  
ATOM   3451  OD2 ASP   222      76.474  64.111  53.589  1.00  0.00           O  
ATOM   3452  C   ASP   222      77.381  62.347  49.961  1.00  0.00           C  
ATOM   3453  O   ASP   222      77.035  61.340  50.585  1.00  0.00           O  
ATOM   3454  N   ILE   223      78.218  62.322  48.923  1.00  0.00           N  
ATOM   3455  H   ILE   223      78.414  63.191  48.451  1.00  0.00           H  
ATOM   3456  CA  ILE   223      78.708  61.098  48.291  1.00  0.00           C  
ATOM   3457  HA  ILE   223      79.387  61.388  47.489  1.00  0.00           H  
ATOM   3458  CB  ILE   223      79.489  60.204  49.274  1.00  0.00           C  
ATOM   3459  HB  ILE   223      78.835  59.846  50.067  1.00  0.00           H  
ATOM   3460  CG2 ILE   223      79.978  58.945  48.575  1.00  0.00           C  
ATOM   3461 HG21 ILE   223      80.532  58.324  49.280  1.00  0.00           H  
ATOM   3462 HG22 ILE   223      79.141  58.352  48.207  1.00  0.00           H  
ATOM   3463 HG23 ILE   223      80.631  59.207  47.742  1.00  0.00           H  
ATOM   3464  CG1 ILE   223      80.654  60.974  49.899  1.00  0.00           C  
ATOM   3465 HG12 ILE   223      81.525  60.321  49.941  1.00  0.00           H  
ATOM   3466 HG13 ILE   223      80.934  61.831  49.286  1.00  0.00           H  
ATOM   3467  CD1 ILE   223      80.404  61.421  51.323  1.00  0.00           C  
ATOM   3468 HD11 ILE   223      79.766  62.296  51.322  1.00  0.00           H  
ATOM   3469 HD12 ILE   223      79.941  60.622  51.903  1.00  0.00           H  
ATOM   3470 HD13 ILE   223      81.354  61.687  51.786  1.00  0.00           H  
ATOM   3471  C   ILE   223      77.533  60.343  47.684  1.00  0.00           C  
ATOM   3472  O   ILE   223      76.697  59.784  48.402  1.00  0.00           O  
ATOM   3473  N   GLU   224      77.475  60.302  46.357  1.00  0.00           N  
ATOM   3474  H   GLU   224      78.194  60.749  45.810  1.00  0.00           H  
ATOM   3475  CA  GLU   224      76.410  59.622  45.639  1.00  0.00           C  
ATOM   3476  HA  GLU   224      75.795  59.088  46.349  1.00  0.00           H  
ATOM   3477  CB  GLU   224      75.493  60.630  44.914  1.00  0.00           C  
ATOM   3478  HB2 GLU   224      74.498  60.226  44.851  1.00  0.00           H  
ATOM   3479  HB3 GLU   224      75.404  61.511  45.553  1.00  0.00           H  
ATOM   3480  CG  GLU   224      75.966  61.096  43.543  1.00  0.00           C  
ATOM   3481  HG2 GLU   224      75.550  62.090  43.372  1.00  0.00           H  
ATOM   3482  HG3 GLU   224      77.052  61.197  43.521  1.00  0.00           H  
ATOM   3483  CD  GLU   224      75.473  60.209  42.419  1.00  0.00           C  
ATOM   3484  OE1 GLU   224      74.577  59.375  42.667  1.00  0.00           O  
ATOM   3485  OE2 GLU   224      75.982  60.344  41.287  1.00  0.00           O  
ATOM   3486  C   GLU   224      77.031  58.634  44.666  1.00  0.00           C  
ATOM   3487  O   GLU   224      78.078  58.905  44.071  1.00  0.00           O  
ATOM   3488  N   ILE   225      76.397  57.473  44.529  1.00  0.00           N  
ATOM   3489  H   ILE   225      75.523  57.323  45.015  1.00  0.00           H  
ATOM   3490  CA  ILE   225      76.940  56.375  43.741  1.00  0.00           C  
ATOM   3491  HA  ILE   225      77.797  56.723  43.162  1.00  0.00           H  
ATOM   3492  CB  ILE   225      77.413  55.215  44.637  1.00  0.00           C  
ATOM   3493  HB  ILE   225      76.570  54.859  45.213  1.00  0.00           H  
ATOM   3494  CG2 ILE   225      77.992  54.096  43.796  1.00  0.00           C  
ATOM   3495 HG21 ILE   225      78.254  53.239  44.414  1.00  0.00           H  
ATOM   3496 HG22 ILE   225      77.265  53.733  43.071  1.00  0.00           H  
ATOM   3497 HG23 ILE   225      78.883  54.451  43.278  1.00  0.00           H  
ATOM   3498  CG1 ILE   225      78.450  55.704  45.647  1.00  0.00           C  
ATOM   3499 HG12 ILE   225      79.293  56.151  45.129  1.00  0.00           H  
ATOM   3500 HG13 ILE   225      78.002  56.473  46.277  1.00  0.00           H  
ATOM   3501  CD1 ILE   225      78.945  54.625  46.581  1.00  0.00           C  
ATOM   3502 HD11 ILE   225      79.533  55.084  47.377  1.00  0.00           H  
ATOM   3503 HD12 ILE   225      78.097  54.104  47.026  1.00  0.00           H  
ATOM   3504 HD13 ILE   225      79.585  53.916  46.056  1.00  0.00           H  
ATOM   3505  C   ILE   225      75.877  55.900  42.761  1.00  0.00           C  
ATOM   3506  O   ILE   225      74.711  55.728  43.137  1.00  0.00           O  
ATOM   3507  N   ILE   226      76.280  55.714  41.505  1.00  0.00           N  
ATOM   3508  H   ILE   226      77.242  55.903  41.265  1.00  0.00           H  
ATOM   3509  CA  ILE   226      75.430  55.164  40.454  1.00  0.00           C  
ATOM   3510  HA  ILE   226      74.469  55.070  40.831  1.00  0.00           H  
ATOM   3511  CB  ILE   226      75.348  56.097  39.237  1.00  0.00           C  
ATOM   3512  HB  ILE   226      76.323  56.557  39.064  1.00  0.00           H  
ATOM   3513  CG2 ILE   226      74.991  55.313  37.986  1.00  0.00           C  
ATOM   3514 HG21 ILE   226      74.781  55.931  37.117  1.00  0.00           H  
ATOM   3515 HG22 ILE   226      75.864  54.738  37.697  1.00  0.00           H  
ATOM   3516 HG23 ILE   226      74.161  54.642  38.176  1.00  0.00           H  
ATOM   3517  CG1 ILE   226      74.319  57.203  39.477  1.00  0.00           C  
ATOM   3518 HG12 ILE   226      73.398  56.778  39.878  1.00  0.00           H  
ATOM   3519 HG13 ILE   226      74.726  57.891  40.219  1.00  0.00           H  
ATOM   3520  CD1 ILE   226      73.968  57.985  38.227  1.00  0.00           C  
ATOM   3521 HD11 ILE   226      73.610  58.955  38.523  1.00  0.00           H  
ATOM   3522 HD12 ILE   226      74.858  58.152  37.618  1.00  0.00           H  
ATOM   3523 HD13 ILE   226      73.200  57.472  37.647  1.00  0.00           H  
ATOM   3524  C   ILE   226      75.999  53.807  40.069  1.00  0.00           C  
ATOM   3525  O   ILE   226      77.179  53.699  39.717  1.00  0.00           O  
ATOM   3526  N   PHE   227      75.164  52.773  40.134  1.00  0.00           N  
ATOM   3527  H   PHE   227      74.215  52.922  40.448  1.00  0.00           H  
ATOM   3528  CA  PHE   227      75.599  51.409  39.885  1.00  0.00           C  
ATOM   3529  HA  PHE   227      76.600  51.421  39.459  1.00  0.00           H  
ATOM   3530  CB  PHE   227      75.645  50.589  41.184  1.00  0.00           C  
ATOM   3531  HB2 PHE   227      76.132  49.636  40.979  1.00  0.00           H  
ATOM   3532  HB3 PHE   227      76.260  51.118  41.914  1.00  0.00           H  
ATOM   3533  CG  PHE   227      74.294  50.317  41.787  1.00  0.00           C  
ATOM   3534  CD1 PHE   227      73.573  51.327  42.398  1.00  0.00           C  
ATOM   3535  HD1 PHE   227      73.982  52.324  42.457  1.00  0.00           H  
ATOM   3536  CE1 PHE   227      72.338  51.074  42.957  1.00  0.00           C  
ATOM   3537  HE1 PHE   227      71.800  51.859  43.465  1.00  0.00           H  
ATOM   3538  CZ  PHE   227      71.817  49.803  42.922  1.00  0.00           C  
ATOM   3539  HZ  PHE   227      70.861  49.594  43.382  1.00  0.00           H  
ATOM   3540  CE2 PHE   227      72.525  48.786  42.328  1.00  0.00           C  
ATOM   3541  HE2 PHE   227      72.133  47.780  42.349  1.00  0.00           H  
ATOM   3542  CD2 PHE   227      73.759  49.042  41.768  1.00  0.00           C  
ATOM   3543  HD2 PHE   227      74.364  48.227  41.482  1.00  0.00           H  
ATOM   3544  C   PHE   227      74.673  50.751  38.874  1.00  0.00           C  
ATOM   3545  O   PHE   227      73.523  51.157  38.696  1.00  0.00           O  
ATOM   3546  N   LYS   228      75.200  49.735  38.198  1.00  0.00           N  
ATOM   3547  H   LYS   228      76.147  49.439  38.389  1.00  0.00           H  
ATOM   3548  CA  LYS   228      74.417  49.023  37.200  1.00  0.00           C  
ATOM   3549  HA  LYS   228      74.064  49.759  36.479  1.00  0.00           H  
ATOM   3550  CB  LYS   228      75.280  47.989  36.479  1.00  0.00           C  
ATOM   3551  HB2 LYS   228      76.125  47.706  37.108  1.00  0.00           H  
ATOM   3552  HB3 LYS   228      74.660  47.109  36.335  1.00  0.00           H  
ATOM   3553  CG  LYS   228      75.775  48.427  35.114  1.00  0.00           C  
ATOM   3554  HG2 LYS   228      74.919  48.543  34.448  1.00  0.00           H  
ATOM   3555  HG3 LYS   228      76.231  49.398  35.207  1.00  0.00           H  
ATOM   3556  CD  LYS   228      76.746  47.423  34.503  1.00  0.00           C  
ATOM   3557  HD2 LYS   228      77.207  47.904  33.639  1.00  0.00           H  
ATOM   3558  HD3 LYS   228      77.538  47.193  35.200  1.00  0.00           H  
ATOM   3559  CE  LYS   228      76.048  46.166  34.002  1.00  0.00           C  
ATOM   3560  HE2 LYS   228      75.150  46.444  33.450  1.00  0.00           H  
ATOM   3561  HE3 LYS   228      76.732  45.670  33.311  1.00  0.00           H  
ATOM   3562  NZ  LYS   228      75.705  45.199  35.080  1.00  0.00           N  
ATOM   3563  HZ1 LYS   228      75.423  44.318  34.674  1.00  0.00           H  
ATOM   3564  HZ2 LYS   228      76.521  45.053  35.662  1.00  0.00           H  
ATOM   3565  HZ3 LYS   228      74.953  45.567  35.646  1.00  0.00           H  
ATOM   3566  C   LYS   228      73.228  48.335  37.863  1.00  0.00           C  
ATOM   3567  O   LYS   228      73.357  47.811  38.972  1.00  0.00           O  
ATOM   3568  N   PRO   229      72.062  48.326  37.219  1.00  0.00           N  
ATOM   3569  CD  PRO   229      71.731  48.968  35.938  1.00  0.00           C  
ATOM   3570  HD2 PRO   229      72.515  48.823  35.194  1.00  0.00           H  
ATOM   3571  HD3 PRO   229      71.528  50.027  36.087  1.00  0.00           H  
ATOM   3572  CG  PRO   229      70.497  48.247  35.524  1.00  0.00           C  
ATOM   3573  HG2 PRO   229      70.779  47.332  35.001  1.00  0.00           H  
ATOM   3574  HG3 PRO   229      69.873  48.865  34.878  1.00  0.00           H  
ATOM   3575  CB  PRO   229      69.789  47.885  36.784  1.00  0.00           C  
ATOM   3576  HB2 PRO   229      69.168  46.999  36.647  1.00  0.00           H  
ATOM   3577  HB3 PRO   229      69.171  48.726  37.102  1.00  0.00           H  
ATOM   3578  CA  PRO   229      70.899  47.664  37.818  1.00  0.00           C  
ATOM   3579  HA  PRO   229      70.631  48.147  38.758  1.00  0.00           H  
ATOM   3580  C   PRO   229      71.162  46.186  38.050  1.00  0.00           C  
ATOM   3581  O   PRO   229      71.876  45.533  37.287  1.00  0.00           O  
ATOM   3582  N   ASN   230      70.582  45.671  39.138  1.00  0.00           N  
ATOM   3583  H   ASN   230      70.007  46.267  39.716  1.00  0.00           H  
ATOM   3584  CA  ASN   230      70.760  44.283  39.567  1.00  0.00           C  
ATOM   3585  HA  ASN   230      70.126  44.143  40.440  1.00  0.00           H  
ATOM   3586  CB  ASN   230      70.307  43.299  38.482  1.00  0.00           C  
ATOM   3587  HB2 ASN   230      69.622  43.796  37.798  1.00  0.00           H  
ATOM   3588  HB3 ASN   230      71.150  42.978  37.869  1.00  0.00           H  
ATOM   3589  CG  ASN   230      69.619  42.080  39.050  1.00  0.00           C  
ATOM   3590  OD1 ASN   230      70.236  41.270  39.737  1.00  0.00           O  
ATOM   3591  ND2 ASN   230      68.327  41.947  38.774  1.00  0.00           N  
ATOM   3592 HD21 ASN   230      67.821  41.159  39.148  1.00  0.00           H  
ATOM   3593 HD22 ASN   230      67.854  42.635  38.209  1.00  0.00           H  
ATOM   3594  C   ASN   230      72.199  43.991  39.982  1.00  0.00           C  
ATOM   3595  O   ASN   230      72.671  42.858  39.865  1.00  0.00           O  
ATOM   3596  N   THR   231      72.917  45.005  40.477  1.00  0.00           N  
ATOM   3597  H   THR   231      72.506  45.924  40.563  1.00  0.00           H  
ATOM   3598  CA  THR   231      74.302  44.821  40.898  1.00  0.00           C  
ATOM   3599  HA  THR   231      74.526  43.774  41.010  1.00  0.00           H  
ATOM   3600  CB  THR   231      75.272  45.467  39.905  1.00  0.00           C  
ATOM   3601  HB  THR   231      76.292  45.240  40.210  1.00  0.00           H  
ATOM   3602  CG2 THR   231      75.059  44.917  38.507  1.00  0.00           C  
ATOM   3603 HG21 THR   231      75.972  45.079  37.935  1.00  0.00           H  
ATOM   3604 HG22 THR   231      74.829  43.863  38.488  1.00  0.00           H  
ATOM   3605 HG23 THR   231      74.248  45.445  38.017  1.00  0.00           H  
ATOM   3606  OG1 THR   231      75.072  46.884  39.892  1.00  0.00           O  
ATOM   3607  HG1 THR   231      74.201  47.098  39.528  1.00  0.00           H  
ATOM   3608  C   THR   231      74.567  45.365  42.298  1.00  0.00           C  
ATOM   3609  O   THR   231      75.715  45.686  42.620  1.00  0.00           O  
ATOM   3610  N   ASP   232      73.538  45.486  43.140  1.00  0.00           N  
ATOM   3611  H   ASP   232      72.608  45.202  42.868  1.00  0.00           H  
ATOM   3612  CA  ASP   232      73.786  45.816  44.540  1.00  0.00           C  
ATOM   3613  HA  ASP   232      74.543  46.597  44.605  1.00  0.00           H  
ATOM   3614  CB  ASP   232      72.517  46.358  45.193  1.00  0.00           C  
ATOM   3615  HB2 ASP   232      72.564  46.236  46.277  1.00  0.00           H  
ATOM   3616  HB3 ASP   232      72.460  47.427  44.983  1.00  0.00           H  
ATOM   3617  CG  ASP   232      71.266  45.701  44.663  1.00  0.00           C  
ATOM   3618  OD1 ASP   232      71.304  44.485  44.403  1.00  0.00           O  
ATOM   3619  OD2 ASP   232      70.241  46.391  44.514  1.00  0.00           O  
ATOM   3620  C   ASP   232      74.303  44.610  45.313  1.00  0.00           C  
ATOM   3621  O   ASP   232      74.912  44.770  46.378  1.00  0.00           O  
ATOM   3622  N   LEU   233      74.067  43.402  44.794  1.00  0.00           N  
ATOM   3623  H   LEU   233      73.503  43.311  43.961  1.00  0.00           H  
ATOM   3624  CA  LEU   233      74.586  42.198  45.433  1.00  0.00           C  
ATOM   3625  HA  LEU   233      74.198  42.169  46.445  1.00  0.00           H  
ATOM   3626  CB  LEU   233      74.110  40.950  44.679  1.00  0.00           C  
ATOM   3627  HB2 LEU   233      74.389  41.077  43.647  1.00  0.00           H  
ATOM   3628  HB3 LEU   233      74.703  40.118  45.064  1.00  0.00           H  
ATOM   3629  CG  LEU   233      72.649  40.472  44.700  1.00  0.00           C  
ATOM   3630  HG  LEU   233      72.342  40.324  45.737  1.00  0.00           H  
ATOM   3631  CD1 LEU   233      71.716  41.476  44.080  1.00  0.00           C  
ATOM   3632 HD11 LEU   233      70.726  41.049  43.928  1.00  0.00           H  
ATOM   3633 HD12 LEU   233      71.608  42.261  44.813  1.00  0.00           H  
ATOM   3634 HD13 LEU   233      72.105  41.858  43.135  1.00  0.00           H  
ATOM   3635  CD2 LEU   233      72.490  39.153  43.979  1.00  0.00           C  
ATOM   3636 HD21 LEU   233      71.439  38.991  43.746  1.00  0.00           H  
ATOM   3637 HD22 LEU   233      73.029  39.143  43.041  1.00  0.00           H  
ATOM   3638 HD23 LEU   233      72.736  38.359  44.655  1.00  0.00           H  
ATOM   3639  C   LEU   233      76.108  42.231  45.491  1.00  0.00           C  
ATOM   3640  O   LEU   233      76.712  41.896  46.521  1.00  0.00           O  
ATOM   3641  N   ALA   234      76.745  42.649  44.394  1.00  0.00           N  
ATOM   3642  H   ALA   234      76.220  42.925  43.578  1.00  0.00           H  
ATOM   3643  CA  ALA   234      78.198  42.749  44.362  1.00  0.00           C  
ATOM   3644  HA  ALA   234      78.618  41.775  44.619  1.00  0.00           H  
ATOM   3645  CB  ALA   234      78.668  43.116  42.956  1.00  0.00           C  
ATOM   3646  HB1 ALA   234      77.822  43.350  42.306  1.00  0.00           H  
ATOM   3647  HB2 ALA   234      79.334  43.980  42.982  1.00  0.00           H  
ATOM   3648  HB3 ALA   234      79.212  42.273  42.527  1.00  0.00           H  
ATOM   3649  C   ALA   234      78.706  43.762  45.377  1.00  0.00           C  
ATOM   3650  O   ALA   234      79.718  43.525  46.043  1.00  0.00           O  
ATOM   3651  N   ILE   235      78.023  44.900  45.505  1.00  0.00           N  
ATOM   3652  H   ILE   235      77.201  45.073  44.944  1.00  0.00           H  
ATOM   3653  CA  ILE   235      78.454  45.917  46.461  1.00  0.00           C  
ATOM   3654  HA  ILE   235      79.505  46.142  46.270  1.00  0.00           H  
ATOM   3655  CB  ILE   235      77.650  47.213  46.258  1.00  0.00           C  
ATOM   3656  HB  ILE   235      76.611  47.005  46.507  1.00  0.00           H  
ATOM   3657  CG2 ILE   235      78.177  48.299  47.163  1.00  0.00           C  
ATOM   3658 HG21 ILE   235      78.612  47.923  48.084  1.00  0.00           H  
ATOM   3659 HG22 ILE   235      78.920  48.898  46.658  1.00  0.00           H  
ATOM   3660 HG23 ILE   235      77.353  48.960  47.433  1.00  0.00           H  
ATOM   3661  CG1 ILE   235      77.727  47.662  44.798  1.00  0.00           C  
ATOM   3662 HG12 ILE   235      78.755  47.929  44.548  1.00  0.00           H  
ATOM   3663 HG13 ILE   235      77.434  46.856  44.131  1.00  0.00           H  
ATOM   3664  CD1 ILE   235      76.819  48.822  44.466  1.00  0.00           C  
ATOM   3665 HD11 ILE   235      75.781  48.555  44.663  1.00  0.00           H  
ATOM   3666 HD12 ILE   235      77.083  49.700  45.056  1.00  0.00           H  
ATOM   3667 HD13 ILE   235      76.928  49.067  43.410  1.00  0.00           H  
ATOM   3668  C   ILE   235      78.335  45.398  47.888  1.00  0.00           C  
ATOM   3669  O   ILE   235      79.239  45.594  48.714  1.00  0.00           O  
ATOM   3670  N   TRP   236      77.224  44.726  48.203  1.00  0.00           N  
ATOM   3671  H   TRP   236      76.489  44.594  47.521  1.00  0.00           H  
ATOM   3672  CA  TRP   236      77.051  44.166  49.540  1.00  0.00           C  
ATOM   3673  HA  TRP   236      77.126  44.975  50.265  1.00  0.00           H  
ATOM   3674  CB  TRP   236      75.681  43.500  49.659  1.00  0.00           C  
ATOM   3675  HB2 TRP   236      75.396  43.085  48.693  1.00  0.00           H  
ATOM   3676  HB3 TRP   236      75.758  42.671  50.363  1.00  0.00           H  
ATOM   3677  CG  TRP   236      74.593  44.384  50.161  1.00  0.00           C  
ATOM   3678  CD1 TRP   236      73.393  44.607  49.565  1.00  0.00           C  
ATOM   3679  HD1 TRP   236      73.078  44.164  48.632  1.00  0.00           H  
ATOM   3680  NE1 TRP   236      72.644  45.473  50.317  1.00  0.00           N  
ATOM   3681  HE1 TRP   236      71.711  45.768  50.072  1.00  0.00           H  
ATOM   3682  CE2 TRP   236      73.360  45.830  51.428  1.00  0.00           C  
ATOM   3683  CZ2 TRP   236      73.025  46.684  52.473  1.00  0.00           C  
ATOM   3684  HZ2 TRP   236      72.069  47.187  52.500  1.00  0.00           H  
ATOM   3685  CH2 TRP   236      73.946  46.854  53.467  1.00  0.00           C  
ATOM   3686  HH2 TRP   236      73.693  47.468  54.319  1.00  0.00           H  
ATOM   3687  CZ3 TRP   236      75.181  46.202  53.433  1.00  0.00           C  
ATOM   3688  HZ3 TRP   236      75.823  46.217  54.265  1.00  0.00           H  
ATOM   3689  CE3 TRP   236      75.516  45.356  52.395  1.00  0.00           C  
ATOM   3690  HE3 TRP   236      76.453  44.836  52.368  1.00  0.00           H  
ATOM   3691  CD2 TRP   236      74.594  45.161  51.366  1.00  0.00           C  
ATOM   3692  C   TRP   236      78.146  43.156  49.852  1.00  0.00           C  
ATOM   3693  O   TRP   236      78.734  43.168  50.943  1.00  0.00           O  
ATOM   3694  N   ASN   237      78.434  42.269  48.898  1.00  0.00           N  
ATOM   3695  H   ASN   237      77.935  42.279  48.019  1.00  0.00           H  
ATOM   3696  CA  ASN   237      79.446  41.250  49.138  1.00  0.00           C  
ATOM   3697  HA  ASN   237      79.238  40.772  50.097  1.00  0.00           H  
ATOM   3698  CB  ASN   237      79.386  40.186  48.047  1.00  0.00           C  
ATOM   3699  HB2 ASN   237      79.088  40.619  47.091  1.00  0.00           H  
ATOM   3700  HB3 ASN   237      80.385  39.783  47.935  1.00  0.00           H  
ATOM   3701  CG  ASN   237      78.508  39.015  48.429  1.00  0.00           C  
ATOM   3702  OD1 ASN   237      78.767  38.327  49.415  1.00  0.00           O  
ATOM   3703  ND2 ASN   237      77.462  38.783  47.651  1.00  0.00           N  
ATOM   3704 HD21 ASN   237      76.844  38.027  47.883  1.00  0.00           H  
ATOM   3705 HD22 ASN   237      77.303  39.349  46.833  1.00  0.00           H  
ATOM   3706  C   ASN   237      80.841  41.854  49.236  1.00  0.00           C  
ATOM   3707  O   ASN   237      81.662  41.377  50.027  1.00  0.00           O  
ATOM   3708  N   TYR   238      81.128  42.902  48.460  1.00  0.00           N  
ATOM   3709  H   TYR   238      80.440  43.270  47.819  1.00  0.00           H  
ATOM   3710  CA  TYR   238      82.404  43.594  48.600  1.00  0.00           C  
ATOM   3711  HA  TYR   238      83.212  42.876  48.457  1.00  0.00           H  
ATOM   3712  CB  TYR   238      82.542  44.696  47.552  1.00  0.00           C  
ATOM   3713  HB2 TYR   238      82.839  44.215  46.630  1.00  0.00           H  
ATOM   3714  HB3 TYR   238      81.592  45.211  47.410  1.00  0.00           H  
ATOM   3715  CG  TYR   238      83.626  45.694  47.900  1.00  0.00           C  
ATOM   3716  CD1 TYR   238      84.920  45.274  48.182  1.00  0.00           C  
ATOM   3717  HD1 TYR   238      85.165  44.224  48.137  1.00  0.00           H  
ATOM   3718  CE1 TYR   238      85.907  46.176  48.517  1.00  0.00           C  
ATOM   3719  HE1 TYR   238      86.906  45.832  48.742  1.00  0.00           H  
ATOM   3720  CZ  TYR   238      85.607  47.516  48.585  1.00  0.00           C  
ATOM   3721  OH  TYR   238      86.590  48.418  48.919  1.00  0.00           O  
ATOM   3722  HH  TYR   238      86.264  49.315  49.010  1.00  0.00           H  
ATOM   3723  CE2 TYR   238      84.330  47.958  48.321  1.00  0.00           C  
ATOM   3724  HE2 TYR   238      84.069  48.980  48.505  1.00  0.00           H  
ATOM   3725  CD2 TYR   238      83.347  47.048  47.986  1.00  0.00           C  
ATOM   3726  HD2 TYR   238      82.339  47.396  47.818  1.00  0.00           H  
ATOM   3727  C   TYR   238      82.545  44.192  49.991  1.00  0.00           C  
ATOM   3728  O   TYR   238      83.605  44.093  50.615  1.00  0.00           O  
ATOM   3729  N   ILE   239      81.489  44.840  50.483  1.00  0.00           N  
ATOM   3730  H   ILE   239      80.636  44.922  49.946  1.00  0.00           H  
ATOM   3731  CA  ILE   239      81.560  45.447  51.809  1.00  0.00           C  
ATOM   3732  HA  ILE   239      82.416  46.123  51.835  1.00  0.00           H  
ATOM   3733  CB  ILE   239      80.292  46.273  52.086  1.00  0.00           C  
ATOM   3734  HB  ILE   239      79.416  45.651  51.892  1.00  0.00           H  
ATOM   3735  CG2 ILE   239      80.249  46.708  53.536  1.00  0.00           C  
ATOM   3736 HG21 ILE   239      79.410  47.372  53.673  1.00  0.00           H  
ATOM   3737 HG22 ILE   239      80.099  45.853  54.193  1.00  0.00           H  
ATOM   3738 HG23 ILE   239      81.167  47.231  53.809  1.00  0.00           H  
ATOM   3739  CG1 ILE   239      80.251  47.492  51.165  1.00  0.00           C  
ATOM   3740 HG12 ILE   239      81.058  48.176  51.433  1.00  0.00           H  
ATOM   3741 HG13 ILE   239      80.427  47.193  50.136  1.00  0.00           H  
ATOM   3742  CD1 ILE   239      78.950  48.246  51.211  1.00  0.00           C  
ATOM   3743 HD11 ILE   239      78.892  48.912  50.353  1.00  0.00           H  
ATOM   3744 HD12 ILE   239      78.121  47.540  51.169  1.00  0.00           H  
ATOM   3745 HD13 ILE   239      78.878  48.842  52.121  1.00  0.00           H  
ATOM   3746  C   ILE   239      81.787  44.377  52.867  1.00  0.00           C  
ATOM   3747  O   ILE   239      82.607  44.545  53.780  1.00  0.00           O  
ATOM   3748  N   ALA   240      81.079  43.252  52.754  1.00  0.00           N  
ATOM   3749  H   ALA   240      80.429  43.125  51.991  1.00  0.00           H  
ATOM   3750  CA  ALA   240      81.251  42.183  53.732  1.00  0.00           C  
ATOM   3751  HA  ALA   240      81.088  42.579  54.731  1.00  0.00           H  
ATOM   3752  CB  ALA   240      80.209  41.094  53.503  1.00  0.00           C  
ATOM   3753  HB1 ALA   240      80.370  40.266  54.195  1.00  0.00           H  
ATOM   3754  HB2 ALA   240      79.213  41.490  53.634  1.00  0.00           H  
ATOM   3755  HB3 ALA   240      80.275  40.744  52.476  1.00  0.00           H  
ATOM   3756  C   ALA   240      82.661  41.600  53.686  1.00  0.00           C  
ATOM   3757  O   ALA   240      83.262  41.331  54.733  1.00  0.00           O  
ATOM   3758  N   ARG   241      83.206  41.393  52.483  1.00  0.00           N  
ATOM   3759  H   ARG   241      82.697  41.631  51.643  1.00  0.00           H  
ATOM   3760  CA  ARG   241      84.571  40.888  52.371  1.00  0.00           C  
ATOM   3761  HA  ARG   241      84.646  39.965  52.948  1.00  0.00           H  
ATOM   3762  CB  ARG   241      84.902  40.566  50.916  1.00  0.00           C  
ATOM   3763  HB2 ARG   241      84.135  39.939  50.470  1.00  0.00           H  
ATOM   3764  HB3 ARG   241      84.869  41.512  50.372  1.00  0.00           H  
ATOM   3765  CG  ARG   241      86.268  39.935  50.731  1.00  0.00           C  
ATOM   3766  HG2 ARG   241      86.966  40.280  51.487  1.00  0.00           H  
ATOM   3767  HG3 ARG   241      86.198  38.852  50.828  1.00  0.00           H  
ATOM   3768  CD  ARG   241      86.865  40.316  49.391  1.00  0.00           C  
ATOM   3769  HD2 ARG   241      86.325  39.805  48.594  1.00  0.00           H  
ATOM   3770  HD3 ARG   241      86.722  41.386  49.250  1.00  0.00           H  
ATOM   3771  NE  ARG   241      88.278  39.970  49.305  1.00  0.00           N  
ATOM   3772  HE  ARG   241      88.534  39.026  49.551  1.00  0.00           H  
ATOM   3773  CZ  ARG   241      89.230  40.809  48.921  1.00  0.00           C  
ATOM   3774  NH1 ARG   241      88.956  42.058  48.587  1.00  0.00           N  
ATOM   3775 HH11 ARG   241      87.999  42.378  48.612  1.00  0.00           H  
ATOM   3776 HH12 ARG   241      89.700  42.688  48.332  1.00  0.00           H  
ATOM   3777  NH2 ARG   241      90.489  40.382  48.873  1.00  0.00           N  
ATOM   3778 HH21 ARG   241      91.229  41.006  48.592  1.00  0.00           H  
ATOM   3779 HH22 ARG   241      90.699  39.431  49.134  1.00  0.00           H  
ATOM   3780  C   ARG   241      85.579  41.883  52.927  1.00  0.00           C  
ATOM   3781  O   ARG   241      86.563  41.490  53.560  1.00  0.00           O  
ATOM   3782  N   GLU   242      85.357  43.177  52.687  1.00  0.00           N  
ATOM   3783  H   GLU   242      84.554  43.470  52.148  1.00  0.00           H  
ATOM   3784  CA  GLU   242      86.229  44.196  53.257  1.00  0.00           C  
ATOM   3785  HA  GLU   242      87.224  43.932  52.927  1.00  0.00           H  
ATOM   3786  CB  GLU   242      85.804  45.580  52.762  1.00  0.00           C  
ATOM   3787  HB2 GLU   242      85.700  45.528  51.677  1.00  0.00           H  
ATOM   3788  HB3 GLU   242      84.824  45.825  53.170  1.00  0.00           H  
ATOM   3789  CG  GLU   242      86.751  46.757  53.054  1.00  0.00           C  
ATOM   3790  HG2 GLU   242      86.368  47.638  52.561  1.00  0.00           H  
ATOM   3791  HG3 GLU   242      86.823  46.937  54.115  1.00  0.00           H  
ATOM   3792  CD  GLU   242      88.184  46.598  52.543  1.00  0.00           C  
ATOM   3793  OE1 GLU   242      88.715  45.472  52.472  1.00  0.00           O  
ATOM   3794  OE2 GLU   242      88.792  47.634  52.207  1.00  0.00           O  
ATOM   3795  C   GLU   242      86.197  44.140  54.776  1.00  0.00           C  
ATOM   3796  O   GLU   242      87.231  44.303  55.435  1.00  0.00           O  
ATOM   3797  N   ILE   243      85.013  43.911  55.349  1.00  0.00           N  
ATOM   3798  H   ILE   243      84.181  43.813  54.783  1.00  0.00           H  
ATOM   3799  CA  ILE   243      84.904  43.760  56.798  1.00  0.00           C  
ATOM   3800  HA  ILE   243      85.336  44.637  57.281  1.00  0.00           H  
ATOM   3801  CB  ILE   243      83.425  43.664  57.219  1.00  0.00           C  
ATOM   3802  HB  ILE   243      82.941  42.887  56.631  1.00  0.00           H  
ATOM   3803  CG2 ILE   243      83.316  43.277  58.685  1.00  0.00           C  
ATOM   3804 HG21 ILE   243      82.274  43.280  59.000  1.00  0.00           H  
ATOM   3805 HG22 ILE   243      83.689  42.267  58.851  1.00  0.00           H  
ATOM   3806 HG23 ILE   243      83.879  43.976  59.307  1.00  0.00           H  
ATOM   3807  CG1 ILE   243      82.701  44.984  56.966  1.00  0.00           C  
ATOM   3808 HG12 ILE   243      82.858  45.595  57.835  1.00  0.00           H  
ATOM   3809 HG13 ILE   243      83.096  45.502  56.094  1.00  0.00           H  
ATOM   3810  CD1 ILE   243      81.204  44.842  56.803  1.00  0.00           C  
ATOM   3811 HD11 ILE   243      80.758  45.834  56.726  1.00  0.00           H  
ATOM   3812 HD12 ILE   243      80.971  44.293  55.898  1.00  0.00           H  
ATOM   3813 HD13 ILE   243      80.767  44.323  57.655  1.00  0.00           H  
ATOM   3814  C   ILE   243      85.687  42.542  57.271  1.00  0.00           C  
ATOM   3815  O   ILE   243      86.442  42.612  58.249  1.00  0.00           O  
ATOM   3816  N   VAL   244      85.532  41.412  56.584  1.00  0.00           N  
ATOM   3817  H   VAL   244      84.923  41.400  55.778  1.00  0.00           H  
ATOM   3818  CA  VAL   244      86.045  40.142  57.089  1.00  0.00           C  
ATOM   3819  HA  VAL   244      85.868  40.102  58.166  1.00  0.00           H  
ATOM   3820  CB  VAL   244      85.296  38.958  56.451  1.00  0.00           C  
ATOM   3821  HB  VAL   244      85.343  39.043  55.364  1.00  0.00           H  
ATOM   3822  CG1 VAL   244      85.940  37.649  56.862  1.00  0.00           C  
ATOM   3823 HG11 VAL   244      85.249  36.844  56.621  1.00  0.00           H  
ATOM   3824 HG12 VAL   244      86.874  37.491  56.324  1.00  0.00           H  
ATOM   3825 HG13 VAL   244      86.124  37.636  57.938  1.00  0.00           H  
ATOM   3826  CG2 VAL   244      83.838  38.979  56.865  1.00  0.00           C  
ATOM   3827 HG21 VAL   244      83.276  38.260  56.268  1.00  0.00           H  
ATOM   3828 HG22 VAL   244      83.755  38.708  57.919  1.00  0.00           H  
ATOM   3829 HG23 VAL   244      83.391  39.960  56.739  1.00  0.00           H  
ATOM   3830  C   VAL   244      87.546  40.005  56.867  1.00  0.00           C  
ATOM   3831  O   VAL   244      88.313  39.859  57.825  1.00  0.00           O  
ATOM   3832  N   TYR   245      87.976  40.040  55.603  1.00  0.00           N  
ATOM   3833  H   TYR   245      87.320  40.185  54.849  1.00  0.00           H  
ATOM   3834  CA  TYR   245      89.373  39.764  55.280  1.00  0.00           C  
ATOM   3835  HA  TYR   245      89.662  38.816  55.735  1.00  0.00           H  
ATOM   3836  CB  TYR   245      89.546  39.645  53.765  1.00  0.00           C  
ATOM   3837  HB2 TYR   245      88.944  40.401  53.260  1.00  0.00           H  
ATOM   3838  HB3 TYR   245      90.587  39.869  53.525  1.00  0.00           H  
ATOM   3839  CG  TYR   245      89.225  38.284  53.191  1.00  0.00           C  
ATOM   3840  CD1 TYR   245      87.927  37.797  53.194  1.00  0.00           C  
ATOM   3841  HD1 TYR   245      87.126  38.398  53.599  1.00  0.00           H  
ATOM   3842  CE1 TYR   245      87.627  36.558  52.661  1.00  0.00           C  
ATOM   3843  HE1 TYR   245      86.600  36.231  52.642  1.00  0.00           H  
ATOM   3844  CZ  TYR   245      88.629  35.791  52.110  1.00  0.00           C  
ATOM   3845  OH  TYR   245      88.332  34.557  51.579  1.00  0.00           O  
ATOM   3846  HH  TYR   245      87.388  34.370  51.582  1.00  0.00           H  
ATOM   3847  CE2 TYR   245      89.926  36.255  52.088  1.00  0.00           C  
ATOM   3848  HE2 TYR   245      90.708  35.656  51.642  1.00  0.00           H  
ATOM   3849  CD2 TYR   245      90.218  37.497  52.625  1.00  0.00           C  
ATOM   3850  HD2 TYR   245      91.238  37.854  52.598  1.00  0.00           H  
ATOM   3851  C   TYR   245      90.303  40.843  55.821  1.00  0.00           C  
ATOM   3852  O   TYR   245      91.315  40.538  56.460  1.00  0.00           O  
ATOM   3853  N   ASN   246      89.974  42.113  55.578  1.00  0.00           N  
ATOM   3854  H   ASN   246      89.136  42.323  55.054  1.00  0.00           H  
ATOM   3855  CA  ASN   246      90.940  43.189  55.785  1.00  0.00           C  
ATOM   3856  HA  ASN   246      91.935  42.834  55.510  1.00  0.00           H  
ATOM   3857  CB  ASN   246      90.589  44.380  54.892  1.00  0.00           C  
ATOM   3858  HB2 ASN   246      89.519  44.525  54.817  1.00  0.00           H  
ATOM   3859  HB3 ASN   246      91.019  45.270  55.340  1.00  0.00           H  
ATOM   3860  CG  ASN   246      91.194  44.264  53.507  1.00  0.00           C  
ATOM   3861  OD1 ASN   246      91.542  43.174  53.058  1.00  0.00           O  
ATOM   3862  ND2 ASN   246      91.313  45.393  52.818  1.00  0.00           N  
ATOM   3863 HD21 ASN   246      91.676  45.356  51.879  1.00  0.00           H  
ATOM   3864 HD22 ASN   246      90.881  46.237  53.160  1.00  0.00           H  
ATOM   3865  C   ASN   246      91.019  43.618  57.246  1.00  0.00           C  
ATOM   3866  O   ASN   246      92.107  43.661  57.832  1.00  0.00           O  
ATOM   3867  N   HIP   247      89.880  43.943  57.855  1.00  0.00           N  
ATOM   3868  H   HIP   247      89.007  43.860  57.352  1.00  0.00           H  
ATOM   3869  CA  HIP   247      89.836  44.475  59.217  1.00  0.00           C  
ATOM   3870  HA  HIP   247      90.825  44.431  59.672  1.00  0.00           H  
ATOM   3871  CB  HIP   247      89.414  45.944  59.225  1.00  0.00           C  
ATOM   3872  HB2 HIP   247      88.335  46.053  59.321  1.00  0.00           H  
ATOM   3873  HB3 HIP   247      89.865  46.444  60.080  1.00  0.00           H  
ATOM   3874  CG  HIP   247      89.782  46.689  57.981  1.00  0.00           C  
ATOM   3875  ND1 HIP   247      88.842  47.232  57.133  1.00  0.00           N  
ATOM   3876  HD1 HIP   247      87.844  47.196  57.277  1.00  0.00           H  
ATOM   3877  CE1 HIP   247      89.453  47.830  56.126  1.00  0.00           C  
ATOM   3878  HE1 HIP   247      88.966  48.332  55.300  1.00  0.00           H  
ATOM   3879  NE2 HIP   247      90.757  47.697  56.292  1.00  0.00           N  
ATOM   3880  HE2 HIP   247      91.467  48.031  55.655  1.00  0.00           H  
ATOM   3881  CD2 HIP   247      90.989  46.990  57.445  1.00  0.00           C  
ATOM   3882  HD2 HIP   247      91.952  46.712  57.851  1.00  0.00           H  
ATOM   3883  C   HIP   247      88.895  43.642  60.075  1.00  0.00           C  
ATOM   3884  O   HIP   247      87.747  44.036  60.321  1.00  0.00           O  
ATOM   3885  N   PRO   248      89.351  42.482  60.555  1.00  0.00           N  
ATOM   3886  CD  PRO   248      90.574  41.758  60.176  1.00  0.00           C  
ATOM   3887  HD2 PRO   248      91.400  42.057  60.823  1.00  0.00           H  
ATOM   3888  HD3 PRO   248      90.831  41.876  59.129  1.00  0.00           H  
ATOM   3889  CG  PRO   248      90.196  40.335  60.425  1.00  0.00           C  
ATOM   3890  HG2 PRO   248      91.083  39.744  60.654  1.00  0.00           H  
ATOM   3891  HG3 PRO   248      89.711  39.895  59.578  1.00  0.00           H  
ATOM   3892  CB  PRO   248      89.270  40.369  61.606  1.00  0.00           C  
ATOM   3893  HB2 PRO   248      89.864  40.334  62.521  1.00  0.00           H  
ATOM   3894  HB3 PRO   248      88.570  39.533  61.586  1.00  0.00           H  
ATOM   3895  CA  PRO   248      88.534  41.715  61.508  1.00  0.00           C  
ATOM   3896  HA  PRO   248      87.541  41.552  61.086  1.00  0.00           H  
ATOM   3897  C   PRO   248      88.411  42.374  62.871  1.00  0.00           C  
ATOM   3898  O   PRO   248      87.576  41.940  63.674  1.00  0.00           O  
ATOM   3899  N   GLU   249      89.220  43.397  63.165  1.00  0.00           N  
ATOM   3900  H   GLU   249      89.895  43.734  62.493  1.00  0.00           H  
ATOM   3901  CA  GLU   249      89.156  44.038  64.474  1.00  0.00           C  
ATOM   3902  HA  GLU   249      89.176  43.257  65.236  1.00  0.00           H  
ATOM   3903  CB  GLU   249      90.385  44.927  64.684  1.00  0.00           C  
ATOM   3904  HB2 GLU   249      90.591  44.889  65.755  1.00  0.00           H  
ATOM   3905  HB3 GLU   249      91.270  44.508  64.204  1.00  0.00           H  
ATOM   3906  CG  GLU   249      90.173  46.399  64.357  1.00  0.00           C  
ATOM   3907  HG2 GLU   249      89.216  46.824  64.650  1.00  0.00           H  
ATOM   3908  HG3 GLU   249      90.899  46.944  64.963  1.00  0.00           H  
ATOM   3909  CD  GLU   249      90.525  46.738  62.922  1.00  0.00           C  
ATOM   3910  OE1 GLU   249      91.143  45.892  62.244  1.00  0.00           O  
ATOM   3911  OE2 GLU   249      90.180  47.851  62.471  1.00  0.00           O  
ATOM   3912  C   GLU   249      87.875  44.845  64.649  1.00  0.00           C  
ATOM   3913  O   GLU   249      87.391  44.996  65.776  1.00  0.00           O  
ATOM   3914  N   ALA   250      87.314  45.367  63.561  1.00  0.00           N  
ATOM   3915  H   ALA   250      87.740  45.214  62.657  1.00  0.00           H  
ATOM   3916  CA  ALA   250      86.058  46.114  63.612  1.00  0.00           C  
ATOM   3917  HA  ALA   250      85.948  46.575  64.594  1.00  0.00           H  
ATOM   3918  CB  ALA   250      86.084  47.244  62.590  1.00  0.00           C  
ATOM   3919  HB1 ALA   250      85.181  47.837  62.701  1.00  0.00           H  
ATOM   3920  HB2 ALA   250      86.950  47.884  62.768  1.00  0.00           H  
ATOM   3921  HB3 ALA   250      86.148  46.825  61.587  1.00  0.00           H  
ATOM   3922  C   ALA   250      84.864  45.193  63.388  1.00  0.00           C  
ATOM   3923  O   ALA   250      84.022  45.415  62.519  1.00  0.00           O  
ATOM   3924  N   MET   251      84.788  44.144  64.203  1.00  0.00           N  
ATOM   3925  H   MET   251      85.500  44.016  64.910  1.00  0.00           H  
ATOM   3926  CA  MET   251      83.862  43.046  63.978  1.00  0.00           C  
ATOM   3927  HA  MET   251      82.895  43.445  63.667  1.00  0.00           H  
ATOM   3928  CB  MET   251      84.401  42.150  62.853  1.00  0.00           C  
ATOM   3929  HB2 MET   251      84.552  42.735  61.944  1.00  0.00           H  
ATOM   3930  HB3 MET   251      85.365  41.811  63.184  1.00  0.00           H  
ATOM   3931  CG  MET   251      83.615  40.904  62.500  1.00  0.00           C  
ATOM   3932  HG2 MET   251      82.995  40.602  63.344  1.00  0.00           H  
ATOM   3933  HG3 MET   251      82.978  41.093  61.635  1.00  0.00           H  
ATOM   3934  SD  MET   251      84.787  39.578  62.148  1.00  0.00           S  
ATOM   3935  CE  MET   251      83.706  38.180  61.908  1.00  0.00           C  
ATOM   3936  HE1 MET   251      84.213  37.261  62.203  1.00  0.00           H  
ATOM   3937  HE2 MET   251      82.817  38.331  62.503  1.00  0.00           H  
ATOM   3938  HE3 MET   251      83.416  38.127  60.859  1.00  0.00           H  
ATOM   3939  C   MET   251      83.687  42.293  65.289  1.00  0.00           C  
ATOM   3940  O   MET   251      84.661  41.798  65.863  1.00  0.00           O  
ATOM   3941  N   ASP   252      82.443  42.218  65.760  1.00  0.00           N  
ATOM   3942  H   ASP   252      81.686  42.620  65.226  1.00  0.00           H  
ATOM   3943  CA  ASP   252      82.136  41.718  67.101  1.00  0.00           C  
ATOM   3944  HA  ASP   252      82.954  41.996  67.768  1.00  0.00           H  
ATOM   3945  CB  ASP   252      80.860  42.362  67.632  1.00  0.00           C  
ATOM   3946  HB2 ASP   252      80.656  43.270  67.059  1.00  0.00           H  
ATOM   3947  HB3 ASP   252      80.000  41.710  67.500  1.00  0.00           H  
ATOM   3948  CG  ASP   252      80.969  42.762  69.092  1.00  0.00           C  
ATOM   3949  OD1 ASP   252      81.542  41.985  69.883  1.00  0.00           O  
ATOM   3950  OD2 ASP   252      80.475  43.853  69.450  1.00  0.00           O  
ATOM   3951  C   ASP   252      82.013  40.201  67.044  1.00  0.00           C  
ATOM   3952  O   ASP   252      81.040  39.666  66.510  1.00  0.00           O  
ATOM   3953  N   MET   253      83.003  39.508  67.612  1.00  0.00           N  
ATOM   3954  H   MET   253      83.790  40.001  68.009  1.00  0.00           H  
ATOM   3955  CA  MET   253      83.038  38.048  67.565  1.00  0.00           C  
ATOM   3956  HA  MET   253      82.814  37.734  66.548  1.00  0.00           H  
ATOM   3957  CB  MET   253      84.452  37.580  67.926  1.00  0.00           C  
ATOM   3958  HB2 MET   253      85.142  38.204  67.355  1.00  0.00           H  
ATOM   3959  HB3 MET   253      84.649  37.782  68.980  1.00  0.00           H  
ATOM   3960  CG  MET   253      84.858  36.133  67.618  1.00  0.00           C  
ATOM   3961  HG2 MET   253      85.945  36.105  67.535  1.00  0.00           H  
ATOM   3962  HG3 MET   253      84.592  35.522  68.481  1.00  0.00           H  
ATOM   3963  SD  MET   253      84.168  35.347  66.145  1.00  0.00           S  
ATOM   3964  CE  MET   253      82.841  34.355  66.811  1.00  0.00           C  
ATOM   3965  HE1 MET   253      82.801  33.422  66.250  1.00  0.00           H  
ATOM   3966  HE2 MET   253      83.052  34.128  67.854  1.00  0.00           H  
ATOM   3967  HE3 MET   253      81.886  34.839  66.694  1.00  0.00           H  
ATOM   3968  C   MET   253      82.006  37.449  68.518  1.00  0.00           C  
ATOM   3969  O   MET   253      81.281  36.510  68.162  1.00  0.00           O  
ATOM   3970  N   LYS   254      81.908  38.005  69.729  1.00  0.00           N  
ATOM   3971  H   LYS   254      82.502  38.785  69.977  1.00  0.00           H  
ATOM   3972  CA  LYS   254      81.001  37.464  70.736  1.00  0.00           C  
ATOM   3973  HA  LYS   254      81.318  36.434  70.852  1.00  0.00           H  
ATOM   3974  CB  LYS   254      81.149  38.258  72.035  1.00  0.00           C  
ATOM   3975  HB2 LYS   254      82.206  38.272  72.307  1.00  0.00           H  
ATOM   3976  HB3 LYS   254      80.839  39.291  71.868  1.00  0.00           H  
ATOM   3977  CG  LYS   254      80.376  37.709  73.220  1.00  0.00           C  
ATOM   3978  HG2 LYS   254      80.642  38.259  74.124  1.00  0.00           H  
ATOM   3979  HG3 LYS   254      79.312  37.859  73.030  1.00  0.00           H  
ATOM   3980  CD  LYS   254      80.643  36.230  73.421  1.00  0.00           C  
ATOM   3981  HD2 LYS   254      80.695  35.666  72.500  1.00  0.00           H  
ATOM   3982  HD3 LYS   254      81.583  36.105  73.961  1.00  0.00           H  
ATOM   3983  CE  LYS   254      79.509  35.572  74.189  1.00  0.00           C  
ATOM   3984  HE2 LYS   254      79.391  36.081  75.147  1.00  0.00           H  
ATOM   3985  HE3 LYS   254      78.585  35.691  73.623  1.00  0.00           H  
ATOM   3986  NZ  LYS   254      79.761  34.125  74.429  1.00  0.00           N  
ATOM   3987  HZ1 LYS   254      80.617  34.012  74.952  1.00  0.00           H  
ATOM   3988  HZ2 LYS   254      78.991  33.739  74.958  1.00  0.00           H  
ATOM   3989  HZ3 LYS   254      79.834  33.644  73.544  1.00  0.00           H  
ATOM   3990  C   LYS   254      79.558  37.487  70.251  1.00  0.00           C  
ATOM   3991  O   LYS   254      78.816  36.512  70.436  1.00  0.00           O  
ATOM   3992  N   PHE   255      79.146  38.588  69.614  1.00  0.00           N  
ATOM   3993  H   PHE   255      79.773  39.369  69.482  1.00  0.00           H  
ATOM   3994  CA  PHE   255      77.764  38.706  69.160  1.00  0.00           C  
ATOM   3995  HA  PHE   255      77.112  38.553  70.021  1.00  0.00           H  
ATOM   3996  CB  PHE   255      77.510  40.108  68.608  1.00  0.00           C  
ATOM   3997  HB2 PHE   255      77.595  40.832  69.420  1.00  0.00           H  
ATOM   3998  HB3 PHE   255      78.284  40.328  67.874  1.00  0.00           H  
ATOM   3999  CG  PHE   255      76.170  40.266  67.950  1.00  0.00           C  
ATOM   4000  CD1 PHE   255      75.017  39.827  68.579  1.00  0.00           C  
ATOM   4001  HD1 PHE   255      75.112  39.372  69.548  1.00  0.00           H  
ATOM   4002  CE1 PHE   255      73.785  39.967  67.975  1.00  0.00           C  
ATOM   4003  HE1 PHE   255      72.903  39.553  68.431  1.00  0.00           H  
ATOM   4004  CZ  PHE   255      73.690  40.556  66.734  1.00  0.00           C  
ATOM   4005  HZ  PHE   255      72.728  40.652  66.253  1.00  0.00           H  
ATOM   4006  CE2 PHE   255      74.827  41.000  66.095  1.00  0.00           C  
ATOM   4007  HE2 PHE   255      74.755  41.436  65.110  1.00  0.00           H  
ATOM   4008  CD2 PHE   255      76.060  40.854  66.701  1.00  0.00           C  
ATOM   4009  HD2 PHE   255      76.951  41.173  66.180  1.00  0.00           H  
ATOM   4010  C   PHE   255      77.431  37.649  68.114  1.00  0.00           C  
ATOM   4011  O   PHE   255      76.390  36.989  68.205  1.00  0.00           O  
ATOM   4012  N   ILE   256      78.306  37.457  67.122  1.00  0.00           N  
ATOM   4013  H   ILE   256      79.152  38.008  67.071  1.00  0.00           H  
ATOM   4014  CA  ILE   256      78.044  36.436  66.109  1.00  0.00           C  
ATOM   4015  HA  ILE   256      77.006  36.517  65.815  1.00  0.00           H  
ATOM   4016  CB  ILE   256      78.918  36.597  64.852  1.00  0.00           C  
ATOM   4017  HB  ILE   256      78.976  35.653  64.308  1.00  0.00           H  
ATOM   4018  CG2 ILE   256      78.302  37.604  63.896  1.00  0.00           C  
ATOM   4019 HG21 ILE   256      78.822  37.602  62.938  1.00  0.00           H  
ATOM   4020 HG22 ILE   256      77.261  37.342  63.703  1.00  0.00           H  
ATOM   4021 HG23 ILE   256      78.336  38.606  64.326  1.00  0.00           H  
ATOM   4022  CG1 ILE   256      80.324  37.028  65.242  1.00  0.00           C  
ATOM   4023 HG12 ILE   256      80.231  37.873  65.826  1.00  0.00           H  
ATOM   4024 HG13 ILE   256      80.755  36.226  65.817  1.00  0.00           H  
ATOM   4025  CD1 ILE   256      81.219  37.273  64.074  1.00  0.00           C  
ATOM   4026 HD11 ILE   256      82.244  37.372  64.429  1.00  0.00           H  
ATOM   4027 HD12 ILE   256      81.166  36.439  63.374  1.00  0.00           H  
ATOM   4028 HD13 ILE   256      80.933  38.199  63.575  1.00  0.00           H  
ATOM   4029  C   ILE   256      78.272  35.030  66.627  1.00  0.00           C  
ATOM   4030  O   ILE   256      77.955  34.062  65.923  1.00  0.00           O  
ATOM   4031  N   LYS   257      78.830  34.882  67.828  1.00  0.00           N  
ATOM   4032  H   LYS   257      79.104  35.698  68.360  1.00  0.00           H  
ATOM   4033  CA  LYS   257      79.021  33.563  68.419  1.00  0.00           C  
ATOM   4034  HA  LYS   257      79.112  32.878  67.583  1.00  0.00           H  
ATOM   4035  CB  LYS   257      80.314  33.537  69.242  1.00  0.00           C  
ATOM   4036  HB2 LYS   257      81.122  33.868  68.612  1.00  0.00           H  
ATOM   4037  HB3 LYS   257      80.237  34.240  70.072  1.00  0.00           H  
ATOM   4038  CG  LYS   257      80.680  32.165  69.800  1.00  0.00           C  
ATOM   4039  HG2 LYS   257      81.710  32.172  70.161  1.00  0.00           H  
ATOM   4040  HG3 LYS   257      80.029  31.958  70.650  1.00  0.00           H  
ATOM   4041  CD  LYS   257      80.485  31.062  68.772  1.00  0.00           C  
ATOM   4042  HD2 LYS   257      80.467  30.121  69.324  1.00  0.00           H  
ATOM   4043  HD3 LYS   257      79.546  31.078  68.234  1.00  0.00           H  
ATOM   4044  CE  LYS   257      81.662  30.967  67.821  1.00  0.00           C  
ATOM   4045  HE2 LYS   257      81.914  31.969  67.475  1.00  0.00           H  
ATOM   4046  HE3 LYS   257      82.521  30.552  68.350  1.00  0.00           H  
ATOM   4047  NZ  LYS   257      81.338  30.126  66.635  1.00  0.00           N  
ATOM   4048  HZ1 LYS   257      80.585  30.551  66.111  1.00  0.00           H  
ATOM   4049  HZ2 LYS   257      82.151  30.045  66.039  1.00  0.00           H  
ATOM   4050  HZ3 LYS   257      81.057  29.204  66.938  1.00  0.00           H  
ATOM   4051  C   LYS   257      77.855  33.126  69.295  1.00  0.00           C  
ATOM   4052  O   LYS   257      77.494  31.945  69.287  1.00  0.00           O  
ATOM   4053  N   ASP   258      77.250  34.043  70.049  1.00  0.00           N  
ATOM   4054  H   ASP   258      77.534  35.015  70.024  1.00  0.00           H  
ATOM   4055  CA  ASP   258      76.264  33.625  71.039  1.00  0.00           C  
ATOM   4056  HA  ASP   258      76.354  32.555  71.226  1.00  0.00           H  
ATOM   4057  CB  ASP   258      76.585  34.292  72.381  1.00  0.00           C  
ATOM   4058  HB2 ASP   258      75.951  33.853  73.152  1.00  0.00           H  
ATOM   4059  HB3 ASP   258      77.622  34.078  72.636  1.00  0.00           H  
ATOM   4060  CG  ASP   258      76.369  35.781  72.367  1.00  0.00           C  
ATOM   4061  OD1 ASP   258      76.252  36.367  71.270  1.00  0.00           O  
ATOM   4062  OD2 ASP   258      76.349  36.385  73.461  1.00  0.00           O  
ATOM   4063  C   ASP   258      74.812  33.870  70.619  1.00  0.00           C  
ATOM   4064  O   ASP   258      73.905  33.342  71.271  1.00  0.00           O  
ATOM   4065  N   HIP   259      74.557  34.648  69.560  1.00  0.00           N  
ATOM   4066  H   HIP   259      75.315  35.118  69.083  1.00  0.00           H  
ATOM   4067  CA  HIP   259      73.199  34.776  69.036  1.00  0.00           C  
ATOM   4068  HA  HIP   259      72.582  34.046  69.533  1.00  0.00           H  
ATOM   4069  CB  HIP   259      72.569  36.139  69.390  1.00  0.00           C  
ATOM   4070  HB2 HIP   259      72.821  36.854  68.604  1.00  0.00           H  
ATOM   4071  HB3 HIP   259      71.483  36.041  69.416  1.00  0.00           H  
ATOM   4072  CG  HIP   259      73.037  36.737  70.679  1.00  0.00           C  
ATOM   4073  ND1 HIP   259      73.156  36.008  71.843  1.00  0.00           N  
ATOM   4074  HD1 HIP   259      72.969  35.018  71.936  1.00  0.00           H  
ATOM   4075  CE1 HIP   259      73.557  36.802  72.818  1.00  0.00           C  
ATOM   4076  HE1 HIP   259      73.783  36.500  73.832  1.00  0.00           H  
ATOM   4077  NE2 HIP   259      73.727  38.015  72.326  1.00  0.00           N  
ATOM   4078  HE2 HIP   259      74.116  38.797  72.843  1.00  0.00           H  
ATOM   4079  CD2 HIP   259      73.394  38.005  70.994  1.00  0.00           C  
ATOM   4080  HD2 HIP   259      73.360  38.857  70.349  1.00  0.00           H  
ATOM   4081  C   HIP   259      73.050  34.584  67.531  1.00  0.00           C  
ATOM   4082  O   HIP   259      71.928  34.708  67.033  1.00  0.00           O  
ATOM   4083  N   CYS   260      74.113  34.304  66.788  1.00  0.00           N  
ATOM   4084  H   CYS   260      75.027  34.232  67.211  1.00  0.00           H  
ATOM   4085  CA  CYS   260      74.023  34.316  65.334  1.00  0.00           C  
ATOM   4086  HA  CYS   260      72.983  34.346  65.016  1.00  0.00           H  
ATOM   4087  CB  CYS   260      74.699  35.566  64.771  1.00  0.00           C  
ATOM   4088  HB2 CYS   260      75.773  35.414  64.707  1.00  0.00           H  
ATOM   4089  HB3 CYS   260      74.296  35.701  63.776  1.00  0.00           H  
ATOM   4090  SG  CYS   260      74.309  37.099  65.629  1.00  0.00           S  
ATOM   4091  HG  CYS   260      75.255  36.984  66.589  1.00  0.00           H  
ATOM   4092  C   CYS   260      74.651  33.065  64.734  1.00  0.00           C  
ATOM   4093  O   CYS   260      75.672  32.577  65.226  1.00  0.00           O  
ATOM   4094  N   VAL   261      74.029  32.547  63.668  1.00  0.00           N  
ATOM   4095  H   VAL   261      73.185  32.985  63.324  1.00  0.00           H  
ATOM   4096  CA  VAL   261      74.569  31.433  62.895  1.00  0.00           C  
ATOM   4097  HA  VAL   261      75.611  31.274  63.174  1.00  0.00           H  
ATOM   4098  CB  VAL   261      73.808  30.109  63.148  1.00  0.00           C  
ATOM   4099  HB  VAL   261      74.425  29.287  62.781  1.00  0.00           H  
ATOM   4100  CG1 VAL   261      73.574  29.897  64.633  1.00  0.00           C  
ATOM   4101 HG11 VAL   261      73.187  28.890  64.794  1.00  0.00           H  
ATOM   4102 HG12 VAL   261      74.515  29.996  65.175  1.00  0.00           H  
ATOM   4103 HG13 VAL   261      72.846  30.613  65.015  1.00  0.00           H  
ATOM   4104  CG2 VAL   261      72.494  30.083  62.391  1.00  0.00           C  
ATOM   4105 HG21 VAL   261      71.940  29.187  62.663  1.00  0.00           H  
ATOM   4106 HG22 VAL   261      71.892  30.954  62.645  1.00  0.00           H  
ATOM   4107 HG23 VAL   261      72.666  30.038  61.316  1.00  0.00           H  
ATOM   4108  C   VAL   261      74.531  31.794  61.415  1.00  0.00           C  
ATOM   4109  O   VAL   261      73.696  32.588  60.971  1.00  0.00           O  
ATOM   4110  N   PHE   262      75.443  31.204  60.646  1.00  0.00           N  
ATOM   4111  H   PHE   262      76.100  30.554  61.052  1.00  0.00           H  
ATOM   4112  CA  PHE   262      75.587  31.525  59.231  1.00  0.00           C  
ATOM   4113  HA  PHE   262      75.229  32.538  59.057  1.00  0.00           H  
ATOM   4114  CB  PHE   262      77.058  31.477  58.815  1.00  0.00           C  
ATOM   4115  HB2 PHE   262      77.449  30.479  58.987  1.00  0.00           H  
ATOM   4116  HB3 PHE   262      77.130  31.683  57.746  1.00  0.00           H  
ATOM   4117  CG  PHE   262      77.927  32.457  59.547  1.00  0.00           C  
ATOM   4118  CD1 PHE   262      78.482  32.130  60.771  1.00  0.00           C  
ATOM   4119  HD1 PHE   262      78.286  31.163  61.211  1.00  0.00           H  
ATOM   4120  CE1 PHE   262      79.281  33.030  61.448  1.00  0.00           C  
ATOM   4121  HE1 PHE   262      79.725  32.754  62.393  1.00  0.00           H  
ATOM   4122  CZ  PHE   262      79.533  34.270  60.902  1.00  0.00           C  
ATOM   4123  HZ  PHE   262      80.164  34.975  61.424  1.00  0.00           H  
ATOM   4124  CE2 PHE   262      78.987  34.608  59.683  1.00  0.00           C  
ATOM   4125  HE2 PHE   262      79.237  35.536  59.216  1.00  0.00           H  
ATOM   4126  CD2 PHE   262      78.190  33.705  59.011  1.00  0.00           C  
ATOM   4127  HD2 PHE   262      77.789  33.972  58.043  1.00  0.00           H  
ATOM   4128  C   PHE   262      74.775  30.564  58.371  1.00  0.00           C  
ATOM   4129  O   PHE   262      74.591  29.397  58.717  1.00  0.00           O  
ATOM   4130  N   ALA   263      74.317  31.056  57.223  1.00  0.00           N  
ATOM   4131  H   ALA   263      74.517  32.009  56.955  1.00  0.00           H  
ATOM   4132  CA  ALA   263      73.449  30.260  56.368  1.00  0.00           C  
ATOM   4133  HA  ALA   263      73.794  29.231  56.415  1.00  0.00           H  
ATOM   4134  CB  ALA   263      71.993  30.329  56.833  1.00  0.00           C  
ATOM   4135  HB1 ALA   263      71.347  29.754  56.170  1.00  0.00           H  
ATOM   4136  HB2 ALA   263      71.935  29.903  57.830  1.00  0.00           H  
ATOM   4137  HB3 ALA   263      71.659  31.364  56.826  1.00  0.00           H  
ATOM   4138  C   ALA   263      73.560  30.725  54.924  1.00  0.00           C  
ATOM   4139  O   ALA   263      74.066  31.812  54.628  1.00  0.00           O  
ATOM   4140  N   THR   264      73.078  29.864  54.031  1.00  0.00           N  
ATOM   4141  H   THR   264      72.707  28.976  54.343  1.00  0.00           H  
ATOM   4142  CA  THR   264      73.014  30.162  52.607  1.00  0.00           C  
ATOM   4143  HA  THR   264      72.722  31.203  52.477  1.00  0.00           H  
ATOM   4144  CB  THR   264      74.365  29.950  51.920  1.00  0.00           C  
ATOM   4145  HB  THR   264      75.157  30.414  52.510  1.00  0.00           H  
ATOM   4146  CG2 THR   264      74.638  28.471  51.758  1.00  0.00           C  
ATOM   4147 HG21 THR   264      75.618  28.316  52.172  1.00  0.00           H  
ATOM   4148 HG22 THR   264      73.977  27.863  52.365  1.00  0.00           H  
ATOM   4149 HG23 THR   264      74.597  28.152  50.715  1.00  0.00           H  
ATOM   4150  OG1 THR   264      74.338  30.556  50.623  1.00  0.00           O  
ATOM   4151  HG1 THR   264      74.361  31.516  50.723  1.00  0.00           H  
ATOM   4152  C   THR   264      71.950  29.277  51.976  1.00  0.00           C  
ATOM   4153  O   THR   264      71.417  28.363  52.611  1.00  0.00           O  
ATOM   4154  N   GLY   265      71.652  29.556  50.711  1.00  0.00           N  
ATOM   4155  H   GLY   265      72.179  30.259  50.213  1.00  0.00           H  
ATOM   4156  CA  GLY   265      70.651  28.798  49.987  1.00  0.00           C  
ATOM   4157  HA2 GLY   265      70.483  27.834  50.469  1.00  0.00           H  
ATOM   4158  HA3 GLY   265      69.709  29.344  50.010  1.00  0.00           H  
ATOM   4159  C   GLY   265      71.027  28.509  48.548  1.00  0.00           C  
ATOM   4160  O   GLY   265      72.205  28.568  48.183  1.00  0.00           O  
ATOM   4161  N   TYR   266      70.032  28.205  47.721  1.00  0.00           N  
ATOM   4162  H   TYR   266      69.085  28.166  48.068  1.00  0.00           H  
ATOM   4163  CA  TYR   266      70.276  27.798  46.346  1.00  0.00           C  
ATOM   4164  HA  TYR   266      71.163  27.163  46.321  1.00  0.00           H  
ATOM   4165  CB  TYR   266      69.090  27.000  45.810  1.00  0.00           C  
ATOM   4166  HB2 TYR   266      68.166  27.547  46.007  1.00  0.00           H  
ATOM   4167  HB3 TYR   266      69.186  26.904  44.727  1.00  0.00           H  
ATOM   4168  CG  TYR   266      69.002  25.603  46.374  1.00  0.00           C  
ATOM   4169  CD1 TYR   266      70.044  24.701  46.208  1.00  0.00           C  
ATOM   4170  HD1 TYR   266      70.934  24.997  45.670  1.00  0.00           H  
ATOM   4171  CE1 TYR   266      69.969  23.423  46.718  1.00  0.00           C  
ATOM   4172  HE1 TYR   266      70.793  22.737  46.581  1.00  0.00           H  
ATOM   4173  CZ  TYR   266      68.843  23.030  47.406  1.00  0.00           C  
ATOM   4174  OH  TYR   266      68.764  21.755  47.918  1.00  0.00           O  
ATOM   4175  HH  TYR   266      69.583  21.259  47.821  1.00  0.00           H  
ATOM   4176  CE2 TYR   266      67.795  23.905  47.585  1.00  0.00           C  
ATOM   4177  HE2 TYR   266      66.910  23.588  48.116  1.00  0.00           H  
ATOM   4178  CD2 TYR   266      67.879  25.183  47.070  1.00  0.00           C  
ATOM   4179  HD2 TYR   266      67.053  25.865  47.211  1.00  0.00           H  
ATOM   4180  C   TYR   266      70.540  29.002  45.451  1.00  0.00           C  
ATOM   4181  O   TYR   266      70.103  30.122  45.731  1.00  0.00           O  
ATOM   4182  N   ALA   267      71.264  28.756  44.356  1.00  0.00           N  
ATOM   4183  H   ALA   267      71.592  27.818  44.177  1.00  0.00           H  
ATOM   4184  CA  ALA   267      71.671  29.804  43.426  1.00  0.00           C  
ATOM   4185  HA  ALA   267      71.156  30.727  43.676  1.00  0.00           H  
ATOM   4186  CB  ALA   267      73.174  30.063  43.540  1.00  0.00           C  
ATOM   4187  HB1 ALA   267      73.464  30.902  42.906  1.00  0.00           H  
ATOM   4188  HB2 ALA   267      73.426  30.301  44.574  1.00  0.00           H  
ATOM   4189  HB3 ALA   267      73.725  29.173  43.234  1.00  0.00           H  
ATOM   4190  C   ALA   267      71.301  29.479  41.982  1.00  0.00           C  
ATOM   4191  O   ALA   267      71.956  29.962  41.055  1.00  0.00           O  
ATOM   4192  N   ASP   268      70.285  28.646  41.768  1.00  0.00           N  
ATOM   4193  H   ASP   268      69.838  28.195  42.554  1.00  0.00           H  
ATOM   4194  CA  ASP   268      69.722  28.391  40.440  1.00  0.00           C  
ATOM   4195  HA  ASP   268      69.934  29.225  39.769  1.00  0.00           H  
ATOM   4196  CB  ASP   268      70.304  27.124  39.826  1.00  0.00           C  
ATOM   4197  HB2 ASP   268      69.595  26.659  39.173  1.00  0.00           H  
ATOM   4198  HB3 ASP   268      71.218  27.360  39.283  1.00  0.00           H  
ATOM   4199  CG  ASP   268      70.580  26.045  40.859  1.00  0.00           C  
ATOM   4200  OD1 ASP   268      69.968  26.086  41.946  1.00  0.00           O  
ATOM   4201  OD2 ASP   268      71.410  25.156  40.582  1.00  0.00           O  
ATOM   4202  C   ASP   268      68.211  28.299  40.622  1.00  0.00           C  
ATOM   4203  O   ASP   268      67.672  27.214  40.848  1.00  0.00           O  
ATOM   4204  N   ILE   269      67.523  29.432  40.513  1.00  0.00           N  
ATOM   4205  H   ILE   269      68.009  30.299  40.340  1.00  0.00           H  
ATOM   4206  CA  ILE   269      66.123  29.483  40.912  1.00  0.00           C  
ATOM   4207  HA  ILE   269      65.718  28.480  41.031  1.00  0.00           H  
ATOM   4208  CB  ILE   269      65.975  30.210  42.261  1.00  0.00           C  
ATOM   4209  HB  ILE   269      64.934  30.493  42.419  1.00  0.00           H  
ATOM   4210  CG2 ILE   269      66.381  29.297  43.396  1.00  0.00           C  
ATOM   4211 HG21 ILE   269      65.595  28.582  43.579  1.00  0.00           H  
ATOM   4212 HG22 ILE   269      67.313  28.775  43.180  1.00  0.00           H  
ATOM   4213 HG23 ILE   269      66.493  29.824  44.341  1.00  0.00           H  
ATOM   4214  CG1 ILE   269      66.850  31.459  42.290  1.00  0.00           C  
ATOM   4215 HG12 ILE   269      67.904  31.232  42.129  1.00  0.00           H  
ATOM   4216 HG13 ILE   269      66.497  32.086  41.483  1.00  0.00           H  
ATOM   4217  CD1 ILE   269      66.770  32.228  43.583  1.00  0.00           C  
ATOM   4218 HD11 ILE   269      67.064  33.264  43.415  1.00  0.00           H  
ATOM   4219 HD12 ILE   269      65.762  32.202  43.993  1.00  0.00           H  
ATOM   4220 HD13 ILE   269      67.449  31.798  44.316  1.00  0.00           H  
ATOM   4221  C   ILE   269      65.263  30.135  39.837  1.00  0.00           C  
ATOM   4222  O   ILE   269      64.039  30.229  39.982  1.00  0.00           O  
ATOM   4223  N   GLY   270      65.886  30.587  38.755  1.00  0.00           N  
ATOM   4224  H   GLY   270      66.882  30.471  38.651  1.00  0.00           H  
ATOM   4225  CA  GLY   270      65.141  31.156  37.651  1.00  0.00           C  
ATOM   4226  HA2 GLY   270      65.746  31.140  36.750  1.00  0.00           H  
ATOM   4227  HA3 GLY   270      64.259  30.542  37.456  1.00  0.00           H  
ATOM   4228  C   GLY   270      64.697  32.579  37.920  1.00  0.00           C  
ATOM   4229  O   GLY   270      65.009  33.187  38.943  1.00  0.00           O  
ATOM   4230  N   TYR   271      63.943  33.123  36.965  1.00  0.00           N  
ATOM   4231  H   TYR   271      63.722  32.589  36.135  1.00  0.00           H  
ATOM   4232  CA  TYR   271      63.457  34.492  37.055  1.00  0.00           C  
ATOM   4233  HA  TYR   271      63.877  34.986  37.931  1.00  0.00           H  
ATOM   4234  CB  TYR   271      63.905  35.305  35.838  1.00  0.00           C  
ATOM   4235  HB2 TYR   271      63.501  34.820  34.962  1.00  0.00           H  
ATOM   4236  HB3 TYR   271      63.505  36.317  35.893  1.00  0.00           H  
ATOM   4237  CG  TYR   271      65.407  35.386  35.661  1.00  0.00           C  
ATOM   4238  CD1 TYR   271      66.133  34.305  35.188  1.00  0.00           C  
ATOM   4239  HD1 TYR   271      65.627  33.393  34.905  1.00  0.00           H  
ATOM   4240  CE1 TYR   271      67.501  34.380  35.033  1.00  0.00           C  
ATOM   4241  HE1 TYR   271      68.039  33.557  34.589  1.00  0.00           H  
ATOM   4242  CZ  TYR   271      68.167  35.529  35.388  1.00  0.00           C  
ATOM   4243  OH  TYR   271      69.533  35.608  35.248  1.00  0.00           O  
ATOM   4244  HH  TYR   271      69.916  34.800  34.892  1.00  0.00           H  
ATOM   4245  CE2 TYR   271      67.472  36.606  35.881  1.00  0.00           C  
ATOM   4246  HE2 TYR   271      67.992  37.514  36.148  1.00  0.00           H  
ATOM   4247  CD2 TYR   271      66.104  36.526  36.023  1.00  0.00           C  
ATOM   4248  HD2 TYR   271      65.565  37.396  36.359  1.00  0.00           H  
ATOM   4249  C   TYR   271      61.943  34.567  37.204  1.00  0.00           C  
ATOM   4250  O   TYR   271      61.375  35.661  37.133  1.00  0.00           O  
ATOM   4251  N   GLY   272      61.277  33.435  37.402  1.00  0.00           N  
ATOM   4252  H   GLY   272      61.773  32.554  37.405  1.00  0.00           H  
ATOM   4253  CA  GLY   272      59.867  33.429  37.757  1.00  0.00           C  
ATOM   4254  HA2 GLY   272      59.599  32.394  37.973  1.00  0.00           H  
ATOM   4255  HA3 GLY   272      59.764  33.965  38.687  1.00  0.00           H  
ATOM   4256  C   GLY   272      58.882  33.929  36.720  1.00  0.00           C  
ATOM   4257  O   GLY   272      57.974  34.697  37.061  1.00  0.00           O  
ATOM   4258  N   MET   273      59.032  33.520  35.465  1.00  0.00           N  
ATOM   4259  H   MET   273      59.803  32.907  35.235  1.00  0.00           H  
ATOM   4260  CA  MET   273      57.985  33.694  34.465  1.00  0.00           C  
ATOM   4261  HA  MET   273      57.134  34.167  34.910  1.00  0.00           H  
ATOM   4262  CB  MET   273      58.444  34.591  33.310  1.00  0.00           C  
ATOM   4263  HB2 MET   273      57.791  34.540  32.439  1.00  0.00           H  
ATOM   4264  HB3 MET   273      58.367  35.605  33.698  1.00  0.00           H  
ATOM   4265  CG  MET   273      59.885  34.427  32.895  1.00  0.00           C  
ATOM   4266  HG2 MET   273      60.493  34.242  33.771  1.00  0.00           H  
ATOM   4267  HG3 MET   273      59.989  33.611  32.180  1.00  0.00           H  
ATOM   4268  SD  MET   273      60.591  35.949  32.241  1.00  0.00           S  
ATOM   4269  CE  MET   273      62.339  35.585  32.356  1.00  0.00           C  
ATOM   4270  HE1 MET   273      62.918  36.508  32.336  1.00  0.00           H  
ATOM   4271  HE2 MET   273      62.518  35.059  33.280  1.00  0.00           H  
ATOM   4272  HE3 MET   273      62.633  34.940  31.540  1.00  0.00           H  
ATOM   4273  C   MET   273      57.545  32.320  33.968  1.00  0.00           C  
ATOM   4274  O   MET   273      57.943  31.285  34.507  1.00  0.00           O  
ATOM   4275  N   ARG   274      56.705  32.319  32.934  1.00  0.00           N  
ATOM   4276  H   ARG   274      56.457  33.187  32.481  1.00  0.00           H  
ATOM   4277  CA  ARG   274      56.094  31.079  32.472  1.00  0.00           C  
ATOM   4278  HA  ARG   274      55.542  30.642  33.305  1.00  0.00           H  
ATOM   4279  CB  ARG   274      55.112  31.365  31.337  1.00  0.00           C  
ATOM   4280  HB2 ARG   274      55.682  31.725  30.480  1.00  0.00           H  
ATOM   4281  HB3 ARG   274      54.655  30.420  31.039  1.00  0.00           H  
ATOM   4282  CG  ARG   274      54.054  32.398  31.679  1.00  0.00           C  
ATOM   4283  HG2 ARG   274      54.191  32.813  32.678  1.00  0.00           H  
ATOM   4284  HG3 ARG   274      54.128  33.217  30.965  1.00  0.00           H  
ATOM   4285  CD  ARG   274      52.661  31.801  31.595  1.00  0.00           C  
ATOM   4286  HD2 ARG   274      52.629  31.059  30.796  1.00  0.00           H  
ATOM   4287  HD3 ARG   274      52.426  31.310  32.541  1.00  0.00           H  
ATOM   4288  NE  ARG   274      51.651  32.803  31.279  1.00  0.00           N  
ATOM   4289  HE  ARG   274      51.974  33.703  30.955  1.00  0.00           H  
ATOM   4290  CZ  ARG   274      50.345  32.597  31.367  1.00  0.00           C  
ATOM   4291  NH1 ARG   274      49.852  31.434  31.761  1.00  0.00           N  
ATOM   4292 HH11 ARG   274      48.854  31.327  31.887  1.00  0.00           H  
ATOM   4293 HH12 ARG   274      50.473  30.672  31.979  1.00  0.00           H  
ATOM   4294  NH2 ARG   274      49.511  33.584  31.053  1.00  0.00           N  
ATOM   4295 HH21 ARG   274      49.848  34.458  30.672  1.00  0.00           H  
ATOM   4296 HH22 ARG   274      48.514  33.462  31.156  1.00  0.00           H  
ATOM   4297  C   ARG   274      57.151  30.084  32.011  1.00  0.00           C  
ATOM   4298  O   ARG   274      58.127  30.445  31.349  1.00  0.00           O  
ATOM   4299  N   ASN   275      56.947  28.816  32.373  1.00  0.00           N  
ATOM   4300  H   ASN   275      56.148  28.580  32.939  1.00  0.00           H  
ATOM   4301  CA  ASN   275      57.863  27.744  32.004  1.00  0.00           C  
ATOM   4302  HA  ASN   275      58.875  28.142  32.105  1.00  0.00           H  
ATOM   4303  CB  ASN   275      57.694  26.560  32.959  1.00  0.00           C  
ATOM   4304  HB2 ASN   275      57.346  26.929  33.925  1.00  0.00           H  
ATOM   4305  HB3 ASN   275      56.945  25.864  32.579  1.00  0.00           H  
ATOM   4306  CG  ASN   275      58.995  25.826  33.211  1.00  0.00           C  
ATOM   4307  OD1 ASN   275      60.001  26.077  32.549  1.00  0.00           O  
ATOM   4308  ND2 ASN   275      58.982  24.910  34.172  1.00  0.00           N  
ATOM   4309 HD21 ASN   275      59.838  24.418  34.380  1.00  0.00           H  
ATOM   4310 HD22 ASN   275      58.146  24.739  34.706  1.00  0.00           H  
ATOM   4311  C   ASN   275      57.679  27.266  30.570  1.00  0.00           C  
ATOM   4312  O   ASN   275      58.531  26.522  30.072  1.00  0.00           O  
ATOM   4313  N   ASN   276      56.599  27.664  29.898  1.00  0.00           N  
ATOM   4314  H   ASN   276      55.939  28.290  30.333  1.00  0.00           H  
ATOM   4315  CA  ASN   276      56.368  27.256  28.522  1.00  0.00           C  
ATOM   4316  HA  ASN   276      56.967  26.378  28.288  1.00  0.00           H  
ATOM   4317  CB  ASN   276      54.911  26.845  28.316  1.00  0.00           C  
ATOM   4318  HB2 ASN   276      54.673  26.020  28.988  1.00  0.00           H  
ATOM   4319  HB3 ASN   276      54.261  27.685  28.570  1.00  0.00           H  
ATOM   4320  CG  ASN   276      54.629  26.397  26.895  1.00  0.00           C  
ATOM   4321  OD1 ASN   276      55.490  25.824  26.228  1.00  0.00           O  
ATOM   4322  ND2 ASN   276      53.415  26.655  26.424  1.00  0.00           N  
ATOM   4323 HD21 ASN   276      52.696  26.963  27.059  1.00  0.00           H  
ATOM   4324 HD22 ASN   276      53.201  26.422  25.465  1.00  0.00           H  
ATOM   4325  C   ASN   276      56.731  28.404  27.596  1.00  0.00           C  
ATOM   4326  O   ASN   276      56.016  29.416  27.573  1.00  0.00           O  
ATOM   4327  N   PRO   277      57.822  28.307  26.833  1.00  0.00           N  
ATOM   4328  CD  PRO   277      58.834  27.240  26.835  1.00  0.00           C  
ATOM   4329  HD2 PRO   277      58.546  26.458  26.132  1.00  0.00           H  
ATOM   4330  HD3 PRO   277      59.024  26.826  27.817  1.00  0.00           H  
ATOM   4331  CG  PRO   277      60.053  27.951  26.352  1.00  0.00           C  
ATOM   4332  HG2 PRO   277      60.720  27.244  25.865  1.00  0.00           H  
ATOM   4333  HG3 PRO   277      60.552  28.437  27.193  1.00  0.00           H  
ATOM   4334  CB  PRO   277      59.560  28.992  25.390  1.00  0.00           C  
ATOM   4335  HB2 PRO   277      59.461  28.531  24.406  1.00  0.00           H  
ATOM   4336  HB3 PRO   277      60.249  29.830  25.319  1.00  0.00           H  
ATOM   4337  CA  PRO   277      58.174  29.400  25.914  1.00  0.00           C  
ATOM   4338  HA  PRO   277      58.252  30.318  26.491  1.00  0.00           H  
ATOM   4339  C   PRO   277      57.190  29.584  24.772  1.00  0.00           C  
ATOM   4340  O   PRO   277      57.072  30.702  24.256  1.00  0.00           O  
ATOM   4341  N   ASN   278      56.479  28.535  24.367  1.00  0.00           N  
ATOM   4342  H   ASN   278      56.603  27.648  24.834  1.00  0.00           H  
ATOM   4343  CA  ASN   278      55.611  28.570  23.192  1.00  0.00           C  
ATOM   4344  HA  ASN   278      55.810  29.469  22.608  1.00  0.00           H  
ATOM   4345  CB  ASN   278      55.879  27.356  22.308  1.00  0.00           C  
ATOM   4346  HB2 ASN   278      55.959  26.461  22.928  1.00  0.00           H  
ATOM   4347  HB3 ASN   278      55.071  27.195  21.596  1.00  0.00           H  
ATOM   4348  CG  ASN   278      57.116  27.524  21.452  1.00  0.00           C  
ATOM   4349  OD1 ASN   278      57.431  28.628  21.007  1.00  0.00           O  
ATOM   4350  ND2 ASN   278      57.828  26.429  21.220  1.00  0.00           N  
ATOM   4351 HD21 ASN   278      57.731  25.640  21.843  1.00  0.00           H  
ATOM   4352 HD22 ASN   278      58.603  26.461  20.575  1.00  0.00           H  
ATOM   4353  C   ASN   278      54.136  28.646  23.565  1.00  0.00           C  
ATOM   4354  O   ASN   278      53.293  28.019  22.919  1.00  0.00           O  
ATOM   4355  N   HIE   279      53.805  29.399  24.608  1.00  0.00           N  
ATOM   4356  H   HIE   279      54.518  29.895  25.124  1.00  0.00           H  
ATOM   4357  CA  HIE   279      52.412  29.554  24.999  1.00  0.00           C  
ATOM   4358  HA  HIE   279      52.022  28.561  25.203  1.00  0.00           H  
ATOM   4359  CB  HIE   279      52.314  30.378  26.285  1.00  0.00           C  
ATOM   4360  HB2 HIE   279      53.097  30.053  26.972  1.00  0.00           H  
ATOM   4361  HB3 HIE   279      52.486  31.430  26.058  1.00  0.00           H  
ATOM   4362  CG  HIE   279      51.005  30.244  26.999  1.00  0.00           C  
ATOM   4363  ND1 HIE   279      49.890  30.977  26.654  1.00  0.00           N  
ATOM   4364  CE1 HIE   279      48.889  30.654  27.453  1.00  0.00           C  
ATOM   4365  HE1 HIE   279      47.896  31.080  27.428  1.00  0.00           H  
ATOM   4366  NE2 HIE   279      49.314  29.738  28.305  1.00  0.00           N  
ATOM   4367  HE2 HIE   279      48.753  29.313  29.030  1.00  0.00           H  
ATOM   4368  CD2 HIE   279      50.635  29.464  28.043  1.00  0.00           C  
ATOM   4369  HD2 HIE   279      51.263  28.761  28.570  1.00  0.00           H  
ATOM   4370  C   HIE   279      51.633  30.229  23.872  1.00  0.00           C  
ATOM   4371  O   HIE   279      52.169  31.113  23.192  1.00  0.00           O  
ATOM   4372  N   PRO   280      50.381  29.829  23.634  1.00  0.00           N  
ATOM   4373  CD  PRO   280      49.673  28.697  24.254  1.00  0.00           C  
ATOM   4374  HD2 PRO   280      49.241  28.985  25.209  1.00  0.00           H  
ATOM   4375  HD3 PRO   280      50.309  27.819  24.361  1.00  0.00           H  
ATOM   4376  CG  PRO   280      48.575  28.401  23.275  1.00  0.00           C  
ATOM   4377  HG2 PRO   280      47.692  28.004  23.777  1.00  0.00           H  
ATOM   4378  HG3 PRO   280      48.940  27.680  22.541  1.00  0.00           H  
ATOM   4379  CB  PRO   280      48.279  29.686  22.585  1.00  0.00           C  
ATOM   4380  HB2 PRO   280      47.584  30.263  23.197  1.00  0.00           H  
ATOM   4381  HB3 PRO   280      47.855  29.522  21.594  1.00  0.00           H  
ATOM   4382  CA  PRO   280      49.632  30.404  22.504  1.00  0.00           C  
ATOM   4383  HA  PRO   280      50.132  30.132  21.573  1.00  0.00           H  
ATOM   4384  C   PRO   280      49.469  31.912  22.576  1.00  0.00           C  
ATOM   4385  O   PRO   280      49.329  32.558  21.530  1.00  0.00           O  
ATOM   4386  N   LYS   281      49.479  32.497  23.773  1.00  0.00           N  
ATOM   4387  H   LYS   281      49.580  31.939  24.610  1.00  0.00           H  
ATOM   4388  CA  LYS   281      49.360  33.943  23.901  1.00  0.00           C  
ATOM   4389  HA  LYS   281      48.793  34.345  23.061  1.00  0.00           H  
ATOM   4390  CB  LYS   281      48.608  34.300  25.186  1.00  0.00           C  
ATOM   4391  HB2 LYS   281      48.891  33.626  25.997  1.00  0.00           H  
ATOM   4392  HB3 LYS   281      48.886  35.304  25.507  1.00  0.00           H  
ATOM   4393  CG  LYS   281      47.094  34.336  25.026  1.00  0.00           C  
ATOM   4394  HG2 LYS   281      46.629  34.903  25.821  1.00  0.00           H  
ATOM   4395  HG3 LYS   281      46.890  34.858  24.092  1.00  0.00           H  
ATOM   4396  CD  LYS   281      46.496  32.938  25.032  1.00  0.00           C  
ATOM   4397  HD2 LYS   281      46.936  32.347  24.232  1.00  0.00           H  
ATOM   4398  HD3 LYS   281      46.695  32.452  25.986  1.00  0.00           H  
ATOM   4399  CE  LYS   281      44.996  32.982  24.792  1.00  0.00           C  
ATOM   4400  HE2 LYS   281      44.647  31.980  24.536  1.00  0.00           H  
ATOM   4401  HE3 LYS   281      44.500  33.299  25.711  1.00  0.00           H  
ATOM   4402  NZ  LYS   281      44.641  33.934  23.706  1.00  0.00           N  
ATOM   4403  HZ1 LYS   281      44.842  34.878  24.009  1.00  0.00           H  
ATOM   4404  HZ2 LYS   281      45.179  33.727  22.877  1.00  0.00           H  
ATOM   4405  HZ3 LYS   281      43.654  33.860  23.499  1.00  0.00           H  
ATOM   4406  C   LYS   281      50.705  34.653  23.881  1.00  0.00           C  
ATOM   4407  O   LYS   281      50.741  35.879  24.037  1.00  0.00           O  
ATOM   4408  N   PHE   282      51.803  33.923  23.697  1.00  0.00           N  
ATOM   4409  H   PHE   282      51.732  32.928  23.545  1.00  0.00           H  
ATOM   4410  CA  PHE   282      53.117  34.546  23.619  1.00  0.00           C  
ATOM   4411  HA  PHE   282      53.113  35.447  24.206  1.00  0.00           H  
ATOM   4412  CB  PHE   282      54.203  33.549  24.019  1.00  0.00           C  
ATOM   4413  HB2 PHE   282      53.978  32.543  23.686  1.00  0.00           H  
ATOM   4414  HB3 PHE   282      55.124  33.837  23.510  1.00  0.00           H  
ATOM   4415  CG  PHE   282      54.531  33.566  25.484  1.00  0.00           C  
ATOM   4416  CD1 PHE   282      54.290  34.693  26.248  1.00  0.00           C  
ATOM   4417  HD1 PHE   282      53.859  35.582  25.879  1.00  0.00           H  
ATOM   4418  CE1 PHE   282      54.590  34.713  27.595  1.00  0.00           C  
ATOM   4419  HE1 PHE   282      54.423  35.610  28.174  1.00  0.00           H  
ATOM   4420  CZ  PHE   282      55.138  33.598  28.193  1.00  0.00           C  
ATOM   4421  HZ  PHE   282      55.433  33.637  29.229  1.00  0.00           H  
ATOM   4422  CE2 PHE   282      55.384  32.468  27.443  1.00  0.00           C  
ATOM   4423  HE2 PHE   282      55.875  31.647  27.921  1.00  0.00           H  
ATOM   4424  CD2 PHE   282      55.083  32.455  26.095  1.00  0.00           C  
ATOM   4425  HD2 PHE   282      55.259  31.563  25.526  1.00  0.00           H  
ATOM   4426  C   PHE   282      53.372  35.062  22.208  1.00  0.00           C  
ATOM   4427  O   PHE   282      53.201  34.332  21.227  1.00  0.00           O  
ATOM   4428  N   LYS   283      53.788  36.322  22.109  1.00  0.00           N  
ATOM   4429  H   LYS   283      53.930  36.877  22.943  1.00  0.00           H  
ATOM   4430  CA  LYS   283      54.071  36.918  20.815  1.00  0.00           C  
ATOM   4431  HA  LYS   283      53.215  36.729  20.165  1.00  0.00           H  
ATOM   4432  CB  LYS   283      54.266  38.427  20.951  1.00  0.00           C  
ATOM   4433  HB2 LYS   283      53.729  38.752  21.838  1.00  0.00           H  
ATOM   4434  HB3 LYS   283      55.327  38.650  21.086  1.00  0.00           H  
ATOM   4435  CG  LYS   283      53.679  39.233  19.804  1.00  0.00           C  
ATOM   4436  HG2 LYS   283      53.889  38.741  18.855  1.00  0.00           H  
ATOM   4437  HG3 LYS   283      52.596  39.291  19.922  1.00  0.00           H  
ATOM   4438  CD  LYS   283      54.271  40.632  19.745  1.00  0.00           C  
ATOM   4439  HD2 LYS   283      55.330  40.549  19.495  1.00  0.00           H  
ATOM   4440  HD3 LYS   283      53.782  41.211  18.960  1.00  0.00           H  
ATOM   4441  CE  LYS   283      54.153  41.346  21.079  1.00  0.00           C  
ATOM   4442  HE2 LYS   283      54.460  40.688  21.892  1.00  0.00           H  
ATOM   4443  HE3 LYS   283      54.834  42.199  21.067  1.00  0.00           H  
ATOM   4444  NZ  LYS   283      52.773  41.851  21.311  1.00  0.00           N  
ATOM   4445  HZ1 LYS   283      52.767  42.371  22.178  1.00  0.00           H  
ATOM   4446  HZ2 LYS   283      52.493  42.445  20.544  1.00  0.00           H  
ATOM   4447  HZ3 LYS   283      52.143  41.065  21.387  1.00  0.00           H  
ATOM   4448  C   LYS   283      55.310  36.274  20.192  1.00  0.00           C  
ATOM   4449  O   LYS   283      56.000  35.456  20.806  1.00  0.00           O  
ATOM   4450  N   GLU   284      55.581  36.652  18.941  1.00  0.00           N  
ATOM   4451  H   GLU   284      55.006  37.336  18.473  1.00  0.00           H  
ATOM   4452  CA  GLU   284      56.731  36.099  18.232  1.00  0.00           C  
ATOM   4453  HA  GLU   284      56.666  35.011  18.233  1.00  0.00           H  
ATOM   4454  CB  GLU   284      56.720  36.566  16.776  1.00  0.00           C  
ATOM   4455  HB2 GLU   284      55.931  36.023  16.254  1.00  0.00           H  
ATOM   4456  HB3 GLU   284      56.463  37.625  16.750  1.00  0.00           H  
ATOM   4457  CG  GLU   284      58.035  36.356  16.041  1.00  0.00           C  
ATOM   4458  HG2 GLU   284      58.691  35.648  16.546  1.00  0.00           H  
ATOM   4459  HG3 GLU   284      57.798  35.897  15.080  1.00  0.00           H  
ATOM   4460  CD  GLU   284      58.749  37.658  15.734  1.00  0.00           C  
ATOM   4461  OE1 GLU   284      58.115  38.561  15.148  1.00  0.00           O  
ATOM   4462  OE2 GLU   284      59.943  37.780  16.079  1.00  0.00           O  
ATOM   4463  C   GLU   284      58.040  36.487  18.908  1.00  0.00           C  
ATOM   4464  O   GLU   284      58.955  35.663  19.025  1.00  0.00           O  
ATOM   4465  N   SER   285      58.147  37.735  19.366  1.00  0.00           N  
ATOM   4466  H   SER   285      57.389  38.390  19.245  1.00  0.00           H  
ATOM   4467  CA  SER   285      59.405  38.236  19.904  1.00  0.00           C  
ATOM   4468  HA  SER   285      60.234  37.786  19.355  1.00  0.00           H  
ATOM   4469  CB  SER   285      59.494  39.747  19.688  1.00  0.00           C  
ATOM   4470  HB2 SER   285      60.336  40.163  20.242  1.00  0.00           H  
ATOM   4471  HB3 SER   285      59.650  39.937  18.626  1.00  0.00           H  
ATOM   4472  OG  SER   285      58.293  40.385  20.081  1.00  0.00           O  
ATOM   4473  HG  SER   285      58.252  40.392  21.047  1.00  0.00           H  
ATOM   4474  C   SER   285      59.603  37.917  21.380  1.00  0.00           C  
ATOM   4475  O   SER   285      60.704  38.130  21.898  1.00  0.00           O  
ATOM   4476  N   GLU   286      58.580  37.410  22.066  1.00  0.00           N  
ATOM   4477  H   GLU   286      57.704  37.226  21.599  1.00  0.00           H  
ATOM   4478  CA  GLU   286      58.680  37.125  23.493  1.00  0.00           C  
ATOM   4479  HA  GLU   286      59.275  37.903  23.974  1.00  0.00           H  
ATOM   4480  CB  GLU   286      57.290  37.137  24.134  1.00  0.00           C  
ATOM   4481  HB2 GLU   286      56.618  36.546  23.509  1.00  0.00           H  
ATOM   4482  HB3 GLU   286      57.311  36.673  25.119  1.00  0.00           H  
ATOM   4483  CG  GLU   286      56.694  38.518  24.325  1.00  0.00           C  
ATOM   4484  HG2 GLU   286      57.199  38.960  25.166  1.00  0.00           H  
ATOM   4485  HG3 GLU   286      56.881  39.043  23.406  1.00  0.00           H  
ATOM   4486  CD  GLU   286      55.187  38.482  24.508  1.00  0.00           C  
ATOM   4487  OE1 GLU   286      54.690  37.534  25.150  1.00  0.00           O  
ATOM   4488  OE2 GLU   286      54.501  39.405  24.020  1.00  0.00           O  
ATOM   4489  C   GLU   286      59.356  35.796  23.800  1.00  0.00           C  
ATOM   4490  O   GLU   286      59.335  35.368  24.959  1.00  0.00           O  
ATOM   4491  N   LYS   287      59.944  35.132  22.805  1.00  0.00           N  
ATOM   4492  H   LYS   287      59.943  35.513  21.869  1.00  0.00           H  
ATOM   4493  CA  LYS   287      60.502  33.801  23.029  1.00  0.00           C  
ATOM   4494  HA  LYS   287      59.822  33.243  23.663  1.00  0.00           H  
ATOM   4495  CB  LYS   287      60.721  33.100  21.690  1.00  0.00           C  
ATOM   4496  HB2 LYS   287      61.396  33.701  21.077  1.00  0.00           H  
ATOM   4497  HB3 LYS   287      61.207  32.141  21.878  1.00  0.00           H  
ATOM   4498  CG  LYS   287      59.449  32.844  20.901  1.00  0.00           C  
ATOM   4499  HG2 LYS   287      59.026  33.820  20.681  1.00  0.00           H  
ATOM   4500  HG3 LYS   287      59.686  32.342  19.962  1.00  0.00           H  
ATOM   4501  CD  LYS   287      58.463  32.017  21.701  1.00  0.00           C  
ATOM   4502  HD2 LYS   287      58.526  30.992  21.337  1.00  0.00           H  
ATOM   4503  HD3 LYS   287      58.666  31.971  22.762  1.00  0.00           H  
ATOM   4504  CE  LYS   287      57.043  32.513  21.503  1.00  0.00           C  
ATOM   4505  HE2 LYS   287      56.332  31.767  21.862  1.00  0.00           H  
ATOM   4506  HE3 LYS   287      56.924  33.419  22.099  1.00  0.00           H  
ATOM   4507  NZ  LYS   287      56.769  32.853  20.080  1.00  0.00           N  
ATOM   4508  HZ1 LYS   287      57.641  32.926  19.574  1.00  0.00           H  
ATOM   4509  HZ2 LYS   287      56.190  32.137  19.665  1.00  0.00           H  
ATOM   4510  HZ3 LYS   287      56.289  33.741  20.039  1.00  0.00           H  
ATOM   4511  C   LYS   287      61.808  33.862  23.814  1.00  0.00           C  
ATOM   4512  O   LYS   287      62.084  32.983  24.642  1.00  0.00           O  
ATOM   4513  N   ASP   288      62.626  34.885  23.564  1.00  0.00           N  
ATOM   4514  H   ASP   288      62.349  35.616  22.924  1.00  0.00           H  
ATOM   4515  CA  ASP   288      63.996  34.884  24.069  1.00  0.00           C  
ATOM   4516  HA  ASP   288      64.469  33.942  23.785  1.00  0.00           H  
ATOM   4517  CB  ASP   288      64.792  36.016  23.421  1.00  0.00           C  
ATOM   4518  HB2 ASP   288      65.769  36.093  23.901  1.00  0.00           H  
ATOM   4519  HB3 ASP   288      64.949  35.774  22.369  1.00  0.00           H  
ATOM   4520  CG  ASP   288      64.083  37.347  23.500  1.00  0.00           C  
ATOM   4521  OD1 ASP   288      62.931  37.380  23.980  1.00  0.00           O  
ATOM   4522  OD2 ASP   288      64.677  38.356  23.075  1.00  0.00           O  
ATOM   4523  C   ASP   288      64.043  34.986  25.591  1.00  0.00           C  
ATOM   4524  O   ASP   288      64.799  34.261  26.242  1.00  0.00           O  
ATOM   4525  N   THR   289      63.241  35.875  26.183  1.00  0.00           N  
ATOM   4526  H   THR   289      62.646  36.480  25.632  1.00  0.00           H  
ATOM   4527  CA  THR   289      63.297  36.051  27.635  1.00  0.00           C  
ATOM   4528  HA  THR   289      64.344  36.137  27.929  1.00  0.00           H  
ATOM   4529  CB  THR   289      62.587  37.341  28.038  1.00  0.00           C  
ATOM   4530  HB  THR   289      61.508  37.179  28.061  1.00  0.00           H  
ATOM   4531  CG2 THR   289      63.056  37.790  29.408  1.00  0.00           C  
ATOM   4532 HG21 THR   289      62.509  38.683  29.689  1.00  0.00           H  
ATOM   4533 HG22 THR   289      62.846  37.016  30.139  1.00  0.00           H  
ATOM   4534 HG23 THR   289      64.126  38.001  29.396  1.00  0.00           H  
ATOM   4535  OG1 THR   289      62.870  38.366  27.078  1.00  0.00           O  
ATOM   4536  HG1 THR   289      62.871  39.216  27.544  1.00  0.00           H  
ATOM   4537  C   THR   289      62.690  34.863  28.371  1.00  0.00           C  
ATOM   4538  O   THR   289      63.242  34.393  29.377  1.00  0.00           O  
ATOM   4539  N   VAL   290      61.544  34.373  27.899  1.00  0.00           N  
ATOM   4540  H   VAL   290      61.139  34.740  27.049  1.00  0.00           H  
ATOM   4541  CA  VAL   290      60.928  33.219  28.540  1.00  0.00           C  
ATOM   4542  HA  VAL   290      60.845  33.422  29.609  1.00  0.00           H  
ATOM   4543  CB  VAL   290      59.505  33.005  27.996  1.00  0.00           C  
ATOM   4544  HB  VAL   290      59.028  32.199  28.556  1.00  0.00           H  
ATOM   4545  CG1 VAL   290      58.683  34.271  28.179  1.00  0.00           C  
ATOM   4546 HG11 VAL   290      57.678  34.106  27.804  1.00  0.00           H  
ATOM   4547 HG12 VAL   290      58.631  34.526  29.238  1.00  0.00           H  
ATOM   4548 HG13 VAL   290      59.107  35.111  27.630  1.00  0.00           H  
ATOM   4549  CG2 VAL   290      59.549  32.617  26.536  1.00  0.00           C  
ATOM   4550 HG21 VAL   290      58.538  32.542  26.136  1.00  0.00           H  
ATOM   4551 HG22 VAL   290      60.092  33.362  25.978  1.00  0.00           H  
ATOM   4552 HG23 VAL   290      60.050  31.662  26.422  1.00  0.00           H  
ATOM   4553  C   VAL   290      61.802  31.983  28.371  1.00  0.00           C  
ATOM   4554  O   VAL   290      61.737  31.053  29.184  1.00  0.00           O  
ATOM   4555  N   GLU   291      62.632  31.944  27.324  1.00  0.00           N  
ATOM   4556  H   GLU   291      62.631  32.683  26.635  1.00  0.00           H  
ATOM   4557  CA  GLU   291      63.621  30.876  27.214  1.00  0.00           C  
ATOM   4558  HA  GLU   291      63.130  29.938  27.474  1.00  0.00           H  
ATOM   4559  CB  GLU   291      64.118  30.765  25.773  1.00  0.00           C  
ATOM   4560  HB2 GLU   291      63.251  30.856  25.121  1.00  0.00           H  
ATOM   4561  HB3 GLU   291      64.811  31.573  25.535  1.00  0.00           H  
ATOM   4562  CG  GLU   291      64.739  29.418  25.414  1.00  0.00           C  
ATOM   4563  HG2 GLU   291      64.724  29.290  24.330  1.00  0.00           H  
ATOM   4564  HG3 GLU   291      65.784  29.428  25.730  1.00  0.00           H  
ATOM   4565  CD  GLU   291      64.050  28.241  26.084  1.00  0.00           C  
ATOM   4566  OE1 GLU   291      64.443  27.871  27.213  1.00  0.00           O  
ATOM   4567  OE2 GLU   291      63.115  27.679  25.477  1.00  0.00           O  
ATOM   4568  C   GLU   291      64.785  31.106  28.169  1.00  0.00           C  
ATOM   4569  O   GLU   291      65.309  30.156  28.763  1.00  0.00           O  
ATOM   4570  N   LYS   292      65.206  32.365  28.327  1.00  0.00           N  
ATOM   4571  H   LYS   292      64.762  33.106  27.803  1.00  0.00           H  
ATOM   4572  CA  LYS   292      66.256  32.715  29.277  1.00  0.00           C  
ATOM   4573  HA  LYS   292      67.141  32.191  28.955  1.00  0.00           H  
ATOM   4574  CB  LYS   292      66.542  34.217  29.218  1.00  0.00           C  
ATOM   4575  HB2 LYS   292      66.129  34.601  28.289  1.00  0.00           H  
ATOM   4576  HB3 LYS   292      66.034  34.738  30.031  1.00  0.00           H  
ATOM   4577  CG  LYS   292      68.016  34.579  29.223  1.00  0.00           C  
ATOM   4578  HG2 LYS   292      68.412  34.457  30.232  1.00  0.00           H  
ATOM   4579  HG3 LYS   292      68.551  33.892  28.565  1.00  0.00           H  
ATOM   4580  CD  LYS   292      68.229  36.007  28.754  1.00  0.00           C  
ATOM   4581  HD2 LYS   292      67.291  36.499  28.489  1.00  0.00           H  
ATOM   4582  HD3 LYS   292      68.677  36.556  29.582  1.00  0.00           H  
ATOM   4583  CE  LYS   292      69.181  36.067  27.573  1.00  0.00           C  
ATOM   4584  HE2 LYS   292      70.016  35.385  27.741  1.00  0.00           H  
ATOM   4585  HE3 LYS   292      68.639  35.743  26.682  1.00  0.00           H  
ATOM   4586  NZ  LYS   292      69.711  37.444  27.361  1.00  0.00           N  
ATOM   4587  HZ1 LYS   292      69.744  37.646  26.371  1.00  0.00           H  
ATOM   4588  HZ2 LYS   292      69.097  38.107  27.814  1.00  0.00           H  
ATOM   4589  HZ3 LYS   292      70.638  37.519  27.755  1.00  0.00           H  
ATOM   4590  C   LYS   292      65.888  32.326  30.697  1.00  0.00           C  
ATOM   4591  O   LYS   292      66.780  32.057  31.510  1.00  0.00           O  
ATOM   4592  N   GLU   293      64.593  32.315  31.013  1.00  0.00           N  
ATOM   4593  H   GLU   293      63.895  32.523  30.312  1.00  0.00           H  
ATOM   4594  CA  GLU   293      64.156  31.840  32.323  1.00  0.00           C  
ATOM   4595  HA  GLU   293      64.580  32.506  33.073  1.00  0.00           H  
ATOM   4596  CB  GLU   293      62.632  31.905  32.424  1.00  0.00           C  
ATOM   4597  HB2 GLU   293      62.304  32.805  31.907  1.00  0.00           H  
ATOM   4598  HB3 GLU   293      62.177  31.071  31.890  1.00  0.00           H  
ATOM   4599  CG  GLU   293      62.088  31.999  33.844  1.00  0.00           C  
ATOM   4600  HG2 GLU   293      62.670  32.701  34.439  1.00  0.00           H  
ATOM   4601  HG3 GLU   293      61.063  32.334  33.783  1.00  0.00           H  
ATOM   4602  CD  GLU   293      61.974  30.658  34.540  1.00  0.00           C  
ATOM   4603  OE1 GLU   293      62.194  29.618  33.888  1.00  0.00           O  
ATOM   4604  OE2 GLU   293      61.649  30.644  35.746  1.00  0.00           O  
ATOM   4605  C   GLU   293      64.654  30.424  32.596  1.00  0.00           C  
ATOM   4606  O   GLU   293      64.966  30.080  33.741  1.00  0.00           O  
ATOM   4607  N   ASN   294      64.737  29.590  31.560  1.00  0.00           N  
ATOM   4608  H   ASN   294      64.466  29.892  30.635  1.00  0.00           H  
ATOM   4609  CA  ASN   294      65.165  28.208  31.752  1.00  0.00           C  
ATOM   4610  HA  ASN   294      64.778  27.839  32.704  1.00  0.00           H  
ATOM   4611  CB  ASN   294      64.592  27.323  30.644  1.00  0.00           C  
ATOM   4612  HB2 ASN   294      64.858  27.733  29.674  1.00  0.00           H  
ATOM   4613  HB3 ASN   294      65.032  26.328  30.721  1.00  0.00           H  
ATOM   4614  CG  ASN   294      63.088  27.177  30.737  1.00  0.00           C  
ATOM   4615  OD1 ASN   294      62.464  27.659  31.682  1.00  0.00           O  
ATOM   4616  ND2 ASN   294      62.495  26.508  29.754  1.00  0.00           N  
ATOM   4617 HD21 ASN   294      61.489  26.427  29.760  1.00  0.00           H  
ATOM   4618 HD22 ASN   294      63.046  26.151  28.988  1.00  0.00           H  
ATOM   4619  C   ASN   294      66.685  28.091  31.797  1.00  0.00           C  
ATOM   4620  O   ASN   294      67.245  27.570  32.767  1.00  0.00           O  
ATOM   4621  N   VAL   295      67.368  28.561  30.756  1.00  0.00           N  
ATOM   4622  H   VAL   295      66.864  28.998  29.995  1.00  0.00           H  
ATOM   4623  CA  VAL   295      68.821  28.528  30.686  1.00  0.00           C  
ATOM   4624  HA  VAL   295      69.238  28.309  31.669  1.00  0.00           H  
ATOM   4625  CB  VAL   295      69.331  27.466  29.688  1.00  0.00           C  
ATOM   4626  HB  VAL   295      70.356  27.708  29.402  1.00  0.00           H  
ATOM   4627  CG1 VAL   295      69.346  26.093  30.336  1.00  0.00           C  
ATOM   4628 HG11 VAL   295      69.634  25.340  29.602  1.00  0.00           H  
ATOM   4629 HG12 VAL   295      70.079  26.087  31.138  1.00  0.00           H  
ATOM   4630 HG13 VAL   295      68.363  25.844  30.736  1.00  0.00           H  
ATOM   4631  CG2 VAL   295      68.470  27.463  28.436  1.00  0.00           C  
ATOM   4632 HG21 VAL   295      68.925  26.813  27.689  1.00  0.00           H  
ATOM   4633 HG22 VAL   295      67.469  27.082  28.646  1.00  0.00           H  
ATOM   4634 HG23 VAL   295      68.394  28.468  28.020  1.00  0.00           H  
ATOM   4635  C   VAL   295      69.316  29.910  30.292  1.00  0.00           C  
ATOM   4636  O   VAL   295      68.620  30.663  29.606  1.00  0.00           O  
ATOM   4637  N   ILE   296      70.532  30.240  30.717  1.00  0.00           N  
ATOM   4638  H   ILE   296      71.064  29.596  31.288  1.00  0.00           H  
ATOM   4639  CA  ILE   296      71.075  31.572  30.477  1.00  0.00           C  
ATOM   4640  HA  ILE   296      70.625  31.990  29.576  1.00  0.00           H  
ATOM   4641  CB  ILE   296      70.752  32.516  31.656  1.00  0.00           C  
ATOM   4642  HB  ILE   296      69.666  32.600  31.719  1.00  0.00           H  
ATOM   4643  CG2 ILE   296      71.258  31.935  32.966  1.00  0.00           C  
ATOM   4644 HG21 ILE   296      70.986  32.588  33.794  1.00  0.00           H  
ATOM   4645 HG22 ILE   296      70.795  30.971  33.169  1.00  0.00           H  
ATOM   4646 HG23 ILE   296      72.342  31.833  32.958  1.00  0.00           H  
ATOM   4647  CG1 ILE   296      71.333  33.909  31.420  1.00  0.00           C  
ATOM   4648 HG12 ILE   296      72.422  33.883  31.445  1.00  0.00           H  
ATOM   4649 HG13 ILE   296      71.019  34.242  30.429  1.00  0.00           H  
ATOM   4650  CD1 ILE   296      70.862  34.924  32.422  1.00  0.00           C  
ATOM   4651 HD11 ILE   296      70.730  35.882  31.928  1.00  0.00           H  
ATOM   4652 HD12 ILE   296      69.886  34.633  32.809  1.00  0.00           H  
ATOM   4653 HD13 ILE   296      71.577  35.010  33.241  1.00  0.00           H  
ATOM   4654  C   ILE   296      72.574  31.455  30.233  1.00  0.00           C  
ATOM   4655  O   ILE   296      73.259  30.641  30.858  1.00  0.00           O  
ATOM   4656  N   THR   297      73.081  32.268  29.311  1.00  0.00           N  
ATOM   4657  H   THR   297      72.485  32.939  28.851  1.00  0.00           H  
ATOM   4658  CA  THR   297      74.506  32.286  29.016  1.00  0.00           C  
ATOM   4659  HA  THR   297      74.904  31.270  29.075  1.00  0.00           H  
ATOM   4660  CB  THR   297      74.749  32.805  27.598  1.00  0.00           C  
ATOM   4661  HB  THR   297      74.052  33.614  27.378  1.00  0.00           H  
ATOM   4662  CG2 THR   297      76.168  33.338  27.450  1.00  0.00           C  
ATOM   4663 HG21 THR   297      76.369  33.529  26.395  1.00  0.00           H  
ATOM   4664 HG22 THR   297      76.293  34.283  27.979  1.00  0.00           H  
ATOM   4665 HG23 THR   297      76.892  32.606  27.811  1.00  0.00           H  
ATOM   4666  OG1 THR   297      74.549  31.743  26.659  1.00  0.00           O  
ATOM   4667  HG1 THR   297      73.688  31.363  26.832  1.00  0.00           H  
ATOM   4668  C   THR   297      75.244  33.151  30.031  1.00  0.00           C  
ATOM   4669  O   THR   297      74.856  34.292  30.296  1.00  0.00           O  
ATOM   4670  N   LEU   298      76.312  32.598  30.600  1.00  0.00           N  
ATOM   4671  H   LEU   298      76.580  31.654  30.357  1.00  0.00           H  
ATOM   4672  CA  LEU   298      77.094  33.279  31.622  1.00  0.00           C  
ATOM   4673  HA  LEU   298      76.491  34.067  32.067  1.00  0.00           H  
ATOM   4674  CB  LEU   298      77.546  32.301  32.708  1.00  0.00           C  
ATOM   4675  HB2 LEU   298      77.926  31.394  32.234  1.00  0.00           H  
ATOM   4676  HB3 LEU   298      78.393  32.759  33.224  1.00  0.00           H  
ATOM   4677  CG  LEU   298      76.533  31.917  33.785  1.00  0.00           C  
ATOM   4678  HG  LEU   298      75.723  31.380  33.294  1.00  0.00           H  
ATOM   4679  CD1 LEU   298      77.178  31.002  34.815  1.00  0.00           C  
ATOM   4680 HD11 LEU   298      76.453  30.728  35.583  1.00  0.00           H  
ATOM   4681 HD12 LEU   298      77.540  30.095  34.330  1.00  0.00           H  
ATOM   4682 HD13 LEU   298      78.015  31.515  35.288  1.00  0.00           H  
ATOM   4683  CD2 LEU   298      75.943  33.148  34.448  1.00  0.00           C  
ATOM   4684 HD21 LEU   298      76.053  33.091  35.533  1.00  0.00           H  
ATOM   4685 HD22 LEU   298      76.428  34.064  34.124  1.00  0.00           H  
ATOM   4686 HD23 LEU   298      74.877  33.208  34.221  1.00  0.00           H  
ATOM   4687  C   LEU   298      78.313  33.943  30.997  1.00  0.00           C  
ATOM   4688  O   LEU   298      79.054  33.315  30.234  1.00  0.00           O  
ATOM   4689  N   ASP   299      78.518  35.211  31.324  1.00  0.00           N  
ATOM   4690  H   ASP   299      77.881  35.672  31.960  1.00  0.00           H  
ATOM   4691  CA  ASP   299      79.690  35.958  30.895  1.00  0.00           C  
ATOM   4692  HA  ASP   299      80.092  35.519  29.982  1.00  0.00           H  
ATOM   4693  CB  ASP   299      79.321  37.409  30.581  1.00  0.00           C  
ATOM   4694  HB2 ASP   299      80.195  37.939  30.199  1.00  0.00           H  
ATOM   4695  HB3 ASP   299      78.568  37.414  29.791  1.00  0.00           H  
ATOM   4696  CG  ASP   299      78.760  38.141  31.781  1.00  0.00           C  
ATOM   4697  OD1 ASP   299      77.841  37.603  32.431  1.00  0.00           O  
ATOM   4698  OD2 ASP   299      79.237  39.258  32.071  1.00  0.00           O  
ATOM   4699  C   ASP   299      80.766  35.871  31.972  1.00  0.00           C  
ATOM   4700  O   ASP   299      80.604  35.194  32.991  1.00  0.00           O  
ATOM   4701  N   ASP   300      81.882  36.562  31.734  1.00  0.00           N  
ATOM   4702  H   ASP   300      81.957  37.157  30.922  1.00  0.00           H  
ATOM   4703  CA  ASP   300      83.019  36.476  32.648  1.00  0.00           C  
ATOM   4704  HA  ASP   300      83.281  35.427  32.768  1.00  0.00           H  
ATOM   4705  CB  ASP   300      84.229  37.198  32.046  1.00  0.00           C  
ATOM   4706  HB2 ASP   300      85.110  36.933  32.632  1.00  0.00           H  
ATOM   4707  HB3 ASP   300      84.388  36.851  31.024  1.00  0.00           H  
ATOM   4708  CG  ASP   300      84.082  38.711  32.048  1.00  0.00           C  
ATOM   4709  OD1 ASP   300      82.939  39.207  32.131  1.00  0.00           O  
ATOM   4710  OD2 ASP   300      85.116  39.407  31.965  1.00  0.00           O  
ATOM   4711  C   ASP   300      82.674  37.024  34.030  1.00  0.00           C  
ATOM   4712  O   ASP   300      83.053  36.439  35.052  1.00  0.00           O  
ATOM   4713  N   GLU   301      81.954  38.148  34.080  1.00  0.00           N  
ATOM   4714  H   GLU   301      81.643  38.599  33.231  1.00  0.00           H  
ATOM   4715  CA  GLU   301      81.632  38.767  35.363  1.00  0.00           C  
ATOM   4716  HA  GLU   301      82.560  38.962  35.901  1.00  0.00           H  
ATOM   4717  CB  GLU   301      80.921  40.102  35.136  1.00  0.00           C  
ATOM   4718  HB2 GLU   301      80.057  39.888  34.508  1.00  0.00           H  
ATOM   4719  HB3 GLU   301      80.534  40.467  36.084  1.00  0.00           H  
ATOM   4720  CG  GLU   301      81.775  41.155  34.446  1.00  0.00           C  
ATOM   4721  HG2 GLU   301      82.403  41.688  35.153  1.00  0.00           H  
ATOM   4722  HG3 GLU   301      82.496  40.694  33.797  1.00  0.00           H  
ATOM   4723  CD  GLU   301      80.957  42.126  33.618  1.00  0.00           C  
ATOM   4724  OE1 GLU   301      79.736  42.233  33.853  1.00  0.00           O  
ATOM   4725  OE2 GLU   301      81.537  42.792  32.736  1.00  0.00           O  
ATOM   4726  C   GLU   301      80.778  37.841  36.218  1.00  0.00           C  
ATOM   4727  O   GLU   301      81.090  37.587  37.388  1.00  0.00           O  
ATOM   4728  N   GLU   302      79.696  37.314  35.642  1.00  0.00           N  
ATOM   4729  H   GLU   302      79.472  37.533  34.681  1.00  0.00           H  
ATOM   4730  CA  GLU   302      78.852  36.373  36.363  1.00  0.00           C  
ATOM   4731  HA  GLU   302      78.595  36.796  37.332  1.00  0.00           H  
ATOM   4732  CB  GLU   302      77.550  36.152  35.596  1.00  0.00           C  
ATOM   4733  HB2 GLU   302      77.757  35.920  34.551  1.00  0.00           H  
ATOM   4734  HB3 GLU   302      77.057  35.290  36.043  1.00  0.00           H  
ATOM   4735  CG  GLU   302      76.572  37.309  35.691  1.00  0.00           C  
ATOM   4736  HG2 GLU   302      76.700  37.806  36.655  1.00  0.00           H  
ATOM   4737  HG3 GLU   302      76.805  38.035  34.914  1.00  0.00           H  
ATOM   4738  CD  GLU   302      75.128  36.862  35.597  1.00  0.00           C  
ATOM   4739  OE1 GLU   302      74.627  36.249  36.562  1.00  0.00           O  
ATOM   4740  OE2 GLU   302      74.493  37.126  34.556  1.00  0.00           O  
ATOM   4741  C   GLU   302      79.550  35.044  36.602  1.00  0.00           C  
ATOM   4742  O   GLU   302      79.170  34.318  37.526  1.00  0.00           O  
ATOM   4743  N   ALA   303      80.554  34.705  35.791  1.00  0.00           N  
ATOM   4744  H   ALA   303      80.820  35.308  35.024  1.00  0.00           H  
ATOM   4745  CA  ALA   303      81.305  33.475  36.019  1.00  0.00           C  
ATOM   4746  HA  ALA   303      80.589  32.672  36.169  1.00  0.00           H  
ATOM   4747  CB  ALA   303      82.157  33.143  34.795  1.00  0.00           C  
ATOM   4748  HB1 ALA   303      82.739  32.250  35.009  1.00  0.00           H  
ATOM   4749  HB2 ALA   303      81.506  32.950  33.943  1.00  0.00           H  
ATOM   4750  HB3 ALA   303      82.839  33.957  34.562  1.00  0.00           H  
ATOM   4751  C   ALA   303      82.177  33.587  37.261  1.00  0.00           C  
ATOM   4752  O   ALA   303      82.223  32.667  38.085  1.00  0.00           O  
ATOM   4753  N   THR   304      82.885  34.709  37.411  1.00  0.00           N  
ATOM   4754  H   THR   304      82.848  35.444  36.717  1.00  0.00           H  
ATOM   4755  CA  THR   304      83.688  34.903  38.614  1.00  0.00           C  
ATOM   4756  HA  THR   304      84.254  33.991  38.804  1.00  0.00           H  
ATOM   4757  CB  THR   304      84.698  36.030  38.408  1.00  0.00           C  
ATOM   4758  HB  THR   304      85.421  36.004  39.224  1.00  0.00           H  
ATOM   4759  CG2 THR   304      85.424  35.866  37.082  1.00  0.00           C  
ATOM   4760 HG21 THR   304      85.279  34.881  36.639  1.00  0.00           H  
ATOM   4761 HG22 THR   304      85.129  36.642  36.377  1.00  0.00           H  
ATOM   4762 HG23 THR   304      86.493  35.981  37.264  1.00  0.00           H  
ATOM   4763  OG1 THR   304      84.021  37.289  38.432  1.00  0.00           O  
ATOM   4764  HG1 THR   304      83.630  37.407  39.301  1.00  0.00           H  
ATOM   4765  C   THR   304      82.817  35.187  39.830  1.00  0.00           C  
ATOM   4766  O   THR   304      83.208  34.861  40.957  1.00  0.00           O  
ATOM   4767  N   SER   305      81.645  35.796  39.631  1.00  0.00           N  
ATOM   4768  H   SER   305      81.353  36.048  38.696  1.00  0.00           H  
ATOM   4769  CA  SER   305      80.706  35.962  40.735  1.00  0.00           C  
ATOM   4770  HA  SER   305      81.207  36.482  41.553  1.00  0.00           H  
ATOM   4771  CB  SER   305      79.517  36.810  40.294  1.00  0.00           C  
ATOM   4772  HB2 SER   305      79.675  37.816  40.598  1.00  0.00           H  
ATOM   4773  HB3 SER   305      79.374  36.738  39.220  1.00  0.00           H  
ATOM   4774  OG  SER   305      78.333  36.398  40.953  1.00  0.00           O  
ATOM   4775  HG  SER   305      77.572  36.575  40.388  1.00  0.00           H  
ATOM   4776  C   SER   305      80.221  34.615  41.253  1.00  0.00           C  
ATOM   4777  O   SER   305      80.141  34.400  42.467  1.00  0.00           O  
ATOM   4778  N   LEU   306      79.892  33.698  40.345  1.00  0.00           N  
ATOM   4779  H   LEU   306      79.959  33.930  39.363  1.00  0.00           H  
ATOM   4780  CA  LEU   306      79.435  32.358  40.691  1.00  0.00           C  
ATOM   4781  HA  LEU   306      79.035  32.351  41.705  1.00  0.00           H  
ATOM   4782  CB  LEU   306      78.311  31.927  39.749  1.00  0.00           C  
ATOM   4783  HB2 LEU   306      78.563  32.193  38.724  1.00  0.00           H  
ATOM   4784  HB3 LEU   306      78.255  30.842  39.751  1.00  0.00           H  
ATOM   4785  CG  LEU   306      76.882  32.371  40.072  1.00  0.00           C  
ATOM   4786  HG  LEU   306      76.741  32.326  41.153  1.00  0.00           H  
ATOM   4787  CD1 LEU   306      76.645  33.789  39.600  1.00  0.00           C  
ATOM   4788 HD11 LEU   306      75.639  34.102  39.879  1.00  0.00           H  
ATOM   4789 HD12 LEU   306      77.361  34.440  40.067  1.00  0.00           H  
ATOM   4790 HD13 LEU   306      76.746  33.854  38.516  1.00  0.00           H  
ATOM   4791  CD2 LEU   306      75.875  31.435  39.431  1.00  0.00           C  
ATOM   4792 HD21 LEU   306      74.878  31.645  39.819  1.00  0.00           H  
ATOM   4793 HD22 LEU   306      75.870  31.583  38.350  1.00  0.00           H  
ATOM   4794 HD23 LEU   306      76.112  30.395  39.616  1.00  0.00           H  
ATOM   4795  C   LEU   306      80.572  31.344  40.655  1.00  0.00           C  
ATOM   4796  O   LEU   306      80.340  30.161  40.387  1.00  0.00           O  
ATOM   4797  N   SER   307      81.801  31.793  40.924  1.00  0.00           N  
ATOM   4798  H   SER   307      81.942  32.768  41.148  1.00  0.00           H  
ATOM   4799  CA  SER   307      82.973  30.947  40.716  1.00  0.00           C  
ATOM   4800  HA  SER   307      82.968  30.615  39.677  1.00  0.00           H  
ATOM   4801  CB  SER   307      84.249  31.755  40.949  1.00  0.00           C  
ATOM   4802  HB2 SER   307      84.993  31.434  40.219  1.00  0.00           H  
ATOM   4803  HB3 SER   307      84.085  32.807  40.801  1.00  0.00           H  
ATOM   4804  OG  SER   307      84.780  31.504  42.238  1.00  0.00           O  
ATOM   4805  HG  SER   307      85.173  30.627  42.235  1.00  0.00           H  
ATOM   4806  C   SER   307      82.951  29.720  41.615  1.00  0.00           C  
ATOM   4807  O   SER   307      83.426  28.648  41.222  1.00  0.00           O  
ATOM   4808  N   TYR   308      82.412  29.853  42.829  1.00  0.00           N  
ATOM   4809  H   TYR   308      82.056  30.746  43.135  1.00  0.00           H  
ATOM   4810  CA  TYR   308      82.403  28.725  43.755  1.00  0.00           C  
ATOM   4811  HA  TYR   308      83.424  28.352  43.853  1.00  0.00           H  
ATOM   4812  CB  TYR   308      81.934  29.171  45.140  1.00  0.00           C  
ATOM   4813  HB2 TYR   308      82.017  28.327  45.827  1.00  0.00           H  
ATOM   4814  HB3 TYR   308      82.613  29.944  45.504  1.00  0.00           H  
ATOM   4815  CG  TYR   308      80.523  29.711  45.184  1.00  0.00           C  
ATOM   4816  CD1 TYR   308      80.239  31.013  44.794  1.00  0.00           C  
ATOM   4817  HD1 TYR   308      81.034  31.665  44.461  1.00  0.00           H  
ATOM   4818  CE1 TYR   308      78.949  31.501  44.836  1.00  0.00           C  
ATOM   4819  HE1 TYR   308      78.755  32.516  44.526  1.00  0.00           H  
ATOM   4820  CZ  TYR   308      77.928  30.683  45.270  1.00  0.00           C  
ATOM   4821  OH  TYR   308      76.640  31.150  45.319  1.00  0.00           O  
ATOM   4822  HH  TYR   308      76.034  30.499  45.682  1.00  0.00           H  
ATOM   4823  CE2 TYR   308      78.187  29.391  45.659  1.00  0.00           C  
ATOM   4824  HE2 TYR   308      77.384  28.750  45.996  1.00  0.00           H  
ATOM   4825  CD2 TYR   308      79.475  28.913  45.614  1.00  0.00           C  
ATOM   4826  HD2 TYR   308      79.671  27.895  45.916  1.00  0.00           H  
ATOM   4827  C   TYR   308      81.531  27.580  43.259  1.00  0.00           C  
ATOM   4828  O   TYR   308      81.656  26.459  43.763  1.00  0.00           O  
ATOM   4829  N   LEU   309      80.655  27.832  42.287  1.00  0.00           N  
ATOM   4830  H   LEU   309      80.569  28.766  41.912  1.00  0.00           H  
ATOM   4831  CA  LEU   309      79.839  26.781  41.692  1.00  0.00           C  
ATOM   4832  HA  LEU   309      79.593  26.036  42.449  1.00  0.00           H  
ATOM   4833  CB  LEU   309      78.522  27.365  41.179  1.00  0.00           C  
ATOM   4834  HB2 LEU   309      78.753  28.265  40.614  1.00  0.00           H  
ATOM   4835  HB3 LEU   309      78.076  26.685  40.453  1.00  0.00           H  
ATOM   4836  CG  LEU   309      77.461  27.678  42.235  1.00  0.00           C  
ATOM   4837  HG  LEU   309      77.948  27.773  43.206  1.00  0.00           H  
ATOM   4838  CD1 LEU   309      76.778  28.997  41.932  1.00  0.00           C  
ATOM   4839 HD11 LEU   309      76.127  29.267  42.763  1.00  0.00           H  
ATOM   4840 HD12 LEU   309      77.517  29.787  41.800  1.00  0.00           H  
ATOM   4841 HD13 LEU   309      76.172  28.875  41.038  1.00  0.00           H  
ATOM   4842  CD2 LEU   309      76.441  26.554  42.311  1.00  0.00           C  
ATOM   4843 HD21 LEU   309      75.723  26.763  43.105  1.00  0.00           H  
ATOM   4844 HD22 LEU   309      75.907  26.458  41.364  1.00  0.00           H  
ATOM   4845 HD23 LEU   309      76.947  25.614  42.533  1.00  0.00           H  
ATOM   4846  C   LEU   309      80.552  26.053  40.564  1.00  0.00           C  
ATOM   4847  O   LEU   309      79.954  25.157  39.957  1.00  0.00           O  
ATOM   4848  N   GLY   310      81.800  26.402  40.273  1.00  0.00           N  
ATOM   4849  H   GLY   310      82.251  27.139  40.795  1.00  0.00           H  
ATOM   4850  CA  GLY   310      82.529  25.775  39.186  1.00  0.00           C  
ATOM   4851  HA2 GLY   310      83.570  26.091  39.243  1.00  0.00           H  
ATOM   4852  HA3 GLY   310      82.500  24.693  39.317  1.00  0.00           H  
ATOM   4853  C   GLY   310      82.011  26.114  37.806  1.00  0.00           C  
ATOM   4854  O   GLY   310      81.938  25.231  36.942  1.00  0.00           O  
ATOM   4855  N   VAL   311      81.650  27.372  37.576  1.00  0.00           N  
ATOM   4856  H   VAL   311      81.736  28.058  38.312  1.00  0.00           H  
ATOM   4857  CA  VAL   311      81.192  27.825  36.272  1.00  0.00           C  
ATOM   4858  HA  VAL   311      81.008  26.967  35.624  1.00  0.00           H  
ATOM   4859  CB  VAL   311      79.867  28.607  36.363  1.00  0.00           C  
ATOM   4860  HB  VAL   311      79.439  28.685  35.363  1.00  0.00           H  
ATOM   4861  CG1 VAL   311      78.877  27.870  37.248  1.00  0.00           C  
ATOM   4862 HG11 VAL   311      77.901  28.352  37.182  1.00  0.00           H  
ATOM   4863 HG12 VAL   311      78.777  26.836  36.914  1.00  0.00           H  
ATOM   4864 HG13 VAL   311      79.196  27.886  38.289  1.00  0.00           H  
ATOM   4865  CG2 VAL   311      80.115  30.012  36.885  1.00  0.00           C  
ATOM   4866 HG21 VAL   311      79.165  30.503  37.091  1.00  0.00           H  
ATOM   4867 HG22 VAL   311      80.704  29.985  37.801  1.00  0.00           H  
ATOM   4868 HG23 VAL   311      80.640  30.591  36.130  1.00  0.00           H  
ATOM   4869  C   VAL   311      82.289  28.670  35.631  1.00  0.00           C  
ATOM   4870  O   VAL   311      83.253  29.077  36.279  1.00  0.00           O  
ATOM   4871  N   LYS   312      82.131  28.930  34.336  1.00  0.00           N  
ATOM   4872  H   LYS   312      81.300  28.609  33.857  1.00  0.00           H  
ATOM   4873  CA  LYS   312      83.089  29.734  33.593  1.00  0.00           C  
ATOM   4874  HA  LYS   312      83.607  30.411  34.271  1.00  0.00           H  
ATOM   4875  CB  LYS   312      84.143  28.861  32.907  1.00  0.00           C  
ATOM   4876  HB2 LYS   312      84.838  29.508  32.371  1.00  0.00           H  
ATOM   4877  HB3 LYS   312      84.710  28.347  33.685  1.00  0.00           H  
ATOM   4878  CG  LYS   312      83.567  27.823  31.964  1.00  0.00           C  
ATOM   4879  HG2 LYS   312      82.893  27.177  32.528  1.00  0.00           H  
ATOM   4880  HG3 LYS   312      82.969  28.289  31.181  1.00  0.00           H  
ATOM   4881  CD  LYS   312      84.657  26.930  31.401  1.00  0.00           C  
ATOM   4882  HD2 LYS   312      85.233  26.475  32.209  1.00  0.00           H  
ATOM   4883  HD3 LYS   312      84.184  26.133  30.825  1.00  0.00           H  
ATOM   4884  CE  LYS   312      85.582  27.711  30.483  1.00  0.00           C  
ATOM   4885  HE2 LYS   312      86.246  28.324  31.094  1.00  0.00           H  
ATOM   4886  HE3 LYS   312      86.188  27.009  29.908  1.00  0.00           H  
ATOM   4887  NZ  LYS   312      84.826  28.600  29.560  1.00  0.00           N  
ATOM   4888  HZ1 LYS   312      84.255  29.250  30.085  1.00  0.00           H  
ATOM   4889  HZ2 LYS   312      85.463  29.117  28.972  1.00  0.00           H  
ATOM   4890  HZ3 LYS   312      84.212  28.045  28.979  1.00  0.00           H  
ATOM   4891  C   LYS   312      82.339  30.578  32.573  1.00  0.00           C  
ATOM   4892  O   LYS   312      81.133  30.415  32.366  1.00  0.00           O  
ATOM   4893  N   ALA   313      83.069  31.494  31.943  1.00  0.00           N  
ATOM   4894  H   ALA   313      84.037  31.631  32.190  1.00  0.00           H  
ATOM   4895  CA  ALA   313      82.470  32.369  30.945  1.00  0.00           C  
ATOM   4896  HA  ALA   313      81.614  32.873  31.398  1.00  0.00           H  
ATOM   4897  CB  ALA   313      83.472  33.436  30.506  1.00  0.00           C  
ATOM   4898  HB1 ALA   313      82.969  34.182  29.889  1.00  0.00           H  
ATOM   4899  HB2 ALA   313      83.902  33.923  31.379  1.00  0.00           H  
ATOM   4900  HB3 ALA   313      84.276  32.977  29.929  1.00  0.00           H  
ATOM   4901  C   ALA   313      81.998  31.565  29.740  1.00  0.00           C  
ATOM   4902  O   ALA   313      82.619  30.572  29.353  1.00  0.00           O  
ATOM   4903  N   GLY   314      80.892  32.003  29.148  1.00  0.00           N  
ATOM   4904  H   GLY   314      80.496  32.884  29.423  1.00  0.00           H  
ATOM   4905  CA  GLY   314      80.333  31.302  28.003  1.00  0.00           C  
ATOM   4906  HA2 GLY   314      79.497  31.884  27.614  1.00  0.00           H  
ATOM   4907  HA3 GLY   314      81.090  31.234  27.220  1.00  0.00           H  
ATOM   4908  C   GLY   314      79.832  29.911  28.324  1.00  0.00           C  
ATOM   4909  O   GLY   314      80.069  28.973  27.553  1.00  0.00           O  
ATOM   4910  N   ASP   315      79.145  29.754  29.452  1.00  0.00           N  
ATOM   4911  H   ASP   315      79.007  30.544  30.067  1.00  0.00           H  
ATOM   4912  CA  ASP   315      78.608  28.469  29.868  1.00  0.00           C  
ATOM   4913  HA  ASP   315      78.774  27.730  29.084  1.00  0.00           H  
ATOM   4914  CB  ASP   315      79.296  27.959  31.139  1.00  0.00           C  
ATOM   4915  HB2 ASP   315      80.329  28.309  31.132  1.00  0.00           H  
ATOM   4916  HB3 ASP   315      78.807  28.358  32.029  1.00  0.00           H  
ATOM   4917  CG  ASP   315      79.349  26.448  31.206  1.00  0.00           C  
ATOM   4918  OD1 ASP   315      78.456  25.794  30.627  1.00  0.00           O  
ATOM   4919  OD2 ASP   315      80.286  25.912  31.835  1.00  0.00           O  
ATOM   4920  C   ASP   315      77.110  28.598  30.102  1.00  0.00           C  
ATOM   4921  O   ASP   315      76.636  29.586  30.670  1.00  0.00           O  
ATOM   4922  N   LYS   316      76.368  27.586  29.659  1.00  0.00           N  
ATOM   4923  H   LYS   316      76.824  26.775  29.262  1.00  0.00           H  
ATOM   4924  CA  LYS   316      74.911  27.587  29.757  1.00  0.00           C  
ATOM   4925  HA  LYS   316      74.536  28.594  29.592  1.00  0.00           H  
ATOM   4926  CB  LYS   316      74.302  26.640  28.732  1.00  0.00           C  
ATOM   4927  HB2 LYS   316      74.662  25.629  28.929  1.00  0.00           H  
ATOM   4928  HB3 LYS   316      73.218  26.630  28.857  1.00  0.00           H  
ATOM   4929  CG  LYS   316      74.648  26.975  27.291  1.00  0.00           C  
ATOM   4930  HG2 LYS   316      75.733  26.965  27.177  1.00  0.00           H  
ATOM   4931  HG3 LYS   316      74.272  26.198  26.626  1.00  0.00           H  
ATOM   4932  CD  LYS   316      74.154  28.361  26.915  1.00  0.00           C  
ATOM   4933  HD2 LYS   316      74.507  29.129  27.599  1.00  0.00           H  
ATOM   4934  HD3 LYS   316      74.563  28.599  25.932  1.00  0.00           H  
ATOM   4935  CE  LYS   316      72.639  28.394  26.807  1.00  0.00           C  
ATOM   4936  HE2 LYS   316      72.218  28.371  27.814  1.00  0.00           H  
ATOM   4937  HE3 LYS   316      72.334  29.324  26.327  1.00  0.00           H
[truncated: 6,635,701 more chars]
