# Supplementary material for: Structure and substrate promiscuity of Campylobacter jejuni periplasmic nitrate reductase (Nap) and phylogenetic analysis of Nap homologs
Source: J Biol Chem. 2025 Nov 15;301(12):110928. doi: 10.1016/j.jbc.2025.110928 (PMC12769810; doi:10.1016/j.jbc.2025.110928)
Supplement: S0_V1_JBC_110928.zip [file mmc2.zip › S0_V1 _JBC_110928/NO3.frcmod]

PARAMFILE PhD Thesis Marc Baaden 250800 - NO3-

MASS
NP 14.01
OS 16.

BOND
NP-OS   300.    1.26

ANGL
NP-OH-HO        45.     105.3
OS-NP-OH        150.    120.
OS-NP-OS        150.    120.

DIHE
OS-NP-OH-HO   1           10.2         180.    2.

IMPR
OS-OH-NP-OS              50.           180.             2.
OS-OS-NP-OS              50.           180.             2.

NONBD
  NP       1.824      0.17
  OS       1.6837     0.17
