# Supplementary material for: Structure and substrate promiscuity of Campylobacter jejuni periplasmic nitrate reductase (Nap) and phylogenetic analysis of Nap homologs
Source: J Biol Chem. 2025 Nov 15;301(12):110928. doi: 10.1016/j.jbc.2025.110928 (PMC12769810; doi:10.1016/j.jbc.2025.110928)
Supplement: S0_V1_JBC_110928.zip [file mmc2.zip › S0_V1 _JBC_110928/NO3.pdb]

# NO3_from_QMMM
ATOM      1 N    NO3    65      71.722  13.582   5.466  0.905
ATOM      2 O1   NO3    65      72.718  13.742   6.195 -0.635
ATOM      3 O3   NO3    65      71.401  12.478   4.998 -0.635
ATOM      4 O2   NO3    65      70.986  14.607   5.203 -0.635
END
#liaisons :
CONNECT    1 NP   2 3 4 
CONNECT    2 OS   1 
CONNECT    3 OS   1 
CONNECT    4 OS   1 
END
#Nombre total de liaisons : 3
