# Supplementary material for: Structure and substrate promiscuity of Campylobacter jejuni periplasmic nitrate reductase (Nap) and phylogenetic analysis of Nap homologs
Source: J Biol Chem. 2025 Nov 15;301(12):110928. doi: 10.1016/j.jbc.2025.110928 (PMC12769810; doi:10.1016/j.jbc.2025.110928)
Supplement: S0_V1_JBC_110928.zip [file mmc2.zip › S0_V1 _JBC_110928/NO3.prepi]

0    0    2

# NO3-
NO3.bin
NO3 XYZ 0
CHANGE    OMIT DU   BEG
0.0
1   DU1  DU M   0.       0.        0.     0.0   
2   DU2  DU M   0.       0.        1.     0.0   
3   DU3  DU M   0.       1.        0.     0.0   
4   N    NP 3    0.016   -0.003   -0.018    0.905
5   O1   OS E    0.291   -0.413    1.155   -0.635
6   O3   OS E    0.894    0.188   -0.860   -0.635
7   O2   OS E   -1.201    0.227   -0.278   -0.635


DONE
STOP
